# Supplementary material for: Lenalidomide Stabilizes Protein–Protein Complexes by Turning Labile Intermolecular H-Bonds into Robust Interactions
Source: J Med Chem. 2023 Apr 21;66(9):6037–46. doi: 10.1021/acs.jmedchem.2c01692 (PMC10184122; doi:10.1021/acs.jmedchem.2c01692)
Supplement: Supplementary file 2 — jm2c01692_si_002.zip [file jm2c01692_si_002.zip › Figure_PDBS/Figure 3/Figure3.I37E.pdb]

CRYST1  111.923  111.923  111.923 109.47 109.47 109.47 P 1           1
ATOM      1 HH31 ACE     1      68.060  30.476  46.182  1.00  0.00           H  
ATOM      2  CH3 ACE     1      67.323  29.884  45.639  1.00  0.00           C  
ATOM      3 HH32 ACE     1      66.347  30.250  45.958  1.00  0.00           H  
ATOM      4 HH33 ACE     1      67.375  28.835  45.929  1.00  0.00           H  
ATOM      5  C   ACE     1      67.461  30.102  44.164  1.00  0.00           C  
ATOM      6  O   ACE     1      68.498  30.520  43.784  1.00  0.00           O  
ATOM      7  N   GLU     2      66.425  29.754  43.348  1.00  0.00           N  
ATOM      8  H   GLU     2      65.639  29.256  43.741  1.00  0.00           H  
ATOM      9  CA  GLU     2      66.610  29.594  41.909  1.00  0.00           C  
ATOM     10  HA  GLU     2      67.344  30.354  41.638  1.00  0.00           H  
ATOM     11  CB  GLU     2      67.214  28.159  41.578  1.00  0.00           C  
ATOM     12  HB2 GLU     2      67.781  28.134  40.647  1.00  0.00           H  
ATOM     13  HB3 GLU     2      67.969  27.900  42.319  1.00  0.00           H  
ATOM     14  CG  GLU     2      66.247  26.950  41.408  1.00  0.00           C  
ATOM     15  HG2 GLU     2      65.831  26.829  40.408  1.00  0.00           H  
ATOM     16  HG3 GLU     2      66.823  26.032  41.523  1.00  0.00           H  
ATOM     17  CD  GLU     2      65.058  27.014  42.467  1.00  0.00           C  
ATOM     18  OE1 GLU     2      63.850  26.919  42.089  1.00  0.00           O  
ATOM     19  OE2 GLU     2      65.292  27.178  43.688  1.00  0.00           O  
ATOM     20  C   GLU     2      65.465  30.002  40.892  1.00  0.00           C  
ATOM     21  O   GLU     2      65.713  29.983  39.702  1.00  0.00           O  
ATOM     22  N   PHE     3      64.240  30.274  41.383  1.00  0.00           N  
ATOM     23  H   PHE     3      64.090  29.996  42.342  1.00  0.00           H  
ATOM     24  CA  PHE     3      63.168  30.958  40.601  1.00  0.00           C  
ATOM     25  HA  PHE     3      62.849  30.188  39.899  1.00  0.00           H  
ATOM     26  CB  PHE     3      61.963  31.163  41.554  1.00  0.00           C  
ATOM     27  HB2 PHE     3      61.727  30.171  41.939  1.00  0.00           H  
ATOM     28  HB3 PHE     3      62.260  31.720  42.443  1.00  0.00           H  
ATOM     29  CG  PHE     3      60.778  31.802  40.953  1.00  0.00           C  
ATOM     30  CD1 PHE     3      59.989  32.623  41.773  1.00  0.00           C  
ATOM     31  HD1 PHE     3      60.099  32.765  42.838  1.00  0.00           H  
ATOM     32  CE1 PHE     3      58.793  33.127  41.256  1.00  0.00           C  
ATOM     33  HE1 PHE     3      58.130  33.684  41.901  1.00  0.00           H  
ATOM     34  CZ  PHE     3      58.395  32.828  39.949  1.00  0.00           C  
ATOM     35  HZ  PHE     3      57.460  33.100  39.483  1.00  0.00           H  
ATOM     36  CE2 PHE     3      59.207  32.067  39.127  1.00  0.00           C  
ATOM     37  HE2 PHE     3      58.939  31.826  38.108  1.00  0.00           H  
ATOM     38  CD2 PHE     3      60.360  31.474  39.676  1.00  0.00           C  
ATOM     39  HD2 PHE     3      60.944  30.803  39.063  1.00  0.00           H  
ATOM     40  C   PHE     3      63.543  32.232  39.917  1.00  0.00           C  
ATOM     41  O   PHE     3      64.081  33.080  40.669  1.00  0.00           O  
ATOM     42  N   ILE     4      63.265  32.454  38.566  1.00  0.00           N  
ATOM     43  H   ILE     4      62.851  31.730  37.995  1.00  0.00           H  
ATOM     44  CA  ILE     4      63.579  33.709  37.889  1.00  0.00           C  
ATOM     45  HA  ILE     4      64.139  34.358  38.562  1.00  0.00           H  
ATOM     46  CB  ILE     4      64.318  33.380  36.544  1.00  0.00           C  
ATOM     47  HB  ILE     4      63.874  32.450  36.191  1.00  0.00           H  
ATOM     48  CG2 ILE     4      64.374  34.452  35.414  1.00  0.00           C  
ATOM     49 HG21 ILE     4      63.337  34.737  35.237  1.00  0.00           H  
ATOM     50 HG22 ILE     4      64.876  35.398  35.612  1.00  0.00           H  
ATOM     51 HG23 ILE     4      64.696  34.058  34.450  1.00  0.00           H  
ATOM     52  CG1 ILE     4      65.852  33.012  36.757  1.00  0.00           C  
ATOM     53 HG12 ILE     4      66.301  33.945  37.095  1.00  0.00           H  
ATOM     54 HG13 ILE     4      65.852  32.204  37.489  1.00  0.00           H  
ATOM     55  CD1 ILE     4      66.833  32.614  35.684  1.00  0.00           C  
ATOM     56 HD11 ILE     4      67.647  32.010  36.085  1.00  0.00           H  
ATOM     57 HD12 ILE     4      66.436  31.954  34.913  1.00  0.00           H  
ATOM     58 HD13 ILE     4      67.272  33.564  35.380  1.00  0.00           H  
ATOM     59  C   ILE     4      62.251  34.466  37.533  1.00  0.00           C  
ATOM     60  O   ILE     4      61.159  33.943  37.164  1.00  0.00           O  
ATOM     61  N   VAL     5      62.411  35.795  37.431  1.00  0.00           N  
ATOM     62  H   VAL     5      63.357  36.081  37.643  1.00  0.00           H  
ATOM     63  CA  VAL     5      61.459  36.807  37.057  1.00  0.00           C  
ATOM     64  HA  VAL     5      60.703  36.252  36.501  1.00  0.00           H  
ATOM     65  CB  VAL     5      60.709  37.500  38.241  1.00  0.00           C  
ATOM     66  HB  VAL     5      59.882  38.142  37.938  1.00  0.00           H  
ATOM     67  CG1 VAL     5      60.120  36.407  39.105  1.00  0.00           C  
ATOM     68 HG11 VAL     5      60.887  35.826  39.618  1.00  0.00           H  
ATOM     69 HG12 VAL     5      59.364  36.865  39.743  1.00  0.00           H  
ATOM     70 HG13 VAL     5      59.610  35.722  38.428  1.00  0.00           H  
ATOM     71  CG2 VAL     5      61.693  38.304  39.153  1.00  0.00           C  
ATOM     72 HG21 VAL     5      62.484  37.620  39.459  1.00  0.00           H  
ATOM     73 HG22 VAL     5      62.123  39.143  38.606  1.00  0.00           H  
ATOM     74 HG23 VAL     5      61.211  38.749  40.023  1.00  0.00           H  
ATOM     75  C   VAL     5      62.091  37.867  36.062  1.00  0.00           C  
ATOM     76  O   VAL     5      63.227  38.111  36.179  1.00  0.00           O  
ATOM     77  N   GLY     6      61.302  38.437  35.174  1.00  0.00           N  
ATOM     78  H   GLY     6      60.401  37.996  35.061  1.00  0.00           H  
ATOM     79  CA  GLY     6      61.750  39.374  34.114  1.00  0.00           C  
ATOM     80  HA2 GLY     6      60.943  39.851  33.557  1.00  0.00           H  
ATOM     81  HA3 GLY     6      62.319  40.216  34.508  1.00  0.00           H  
ATOM     82  C   GLY     6      62.627  38.628  33.077  1.00  0.00           C  
ATOM     83  O   GLY     6      63.230  39.288  32.252  1.00  0.00           O  
ATOM     84  N   GLY     7      62.840  37.281  33.171  1.00  0.00           N  
ATOM     85  H   GLY     7      62.404  36.768  33.924  1.00  0.00           H  
ATOM     86  CA  GLY     7      63.867  36.504  32.390  1.00  0.00           C  
ATOM     87  HA2 GLY     7      63.822  35.455  32.686  1.00  0.00           H  
ATOM     88  HA3 GLY     7      63.734  36.618  31.315  1.00  0.00           H  
ATOM     89  C   GLY     7      65.294  36.889  32.645  1.00  0.00           C  
ATOM     90  O   GLY     7      66.157  36.468  31.902  1.00  0.00           O  
ATOM     91  N   LYS     8      65.514  37.654  33.721  1.00  0.00           N  
ATOM     92  H   LYS     8      64.781  37.981  34.335  1.00  0.00           H  
ATOM     93  CA  LYS     8      66.828  38.270  34.045  1.00  0.00           C  
ATOM     94  HA  LYS     8      67.547  37.532  33.689  1.00  0.00           H  
ATOM     95  CB  LYS     8      67.045  39.478  33.137  1.00  0.00           C  
ATOM     96  HB2 LYS     8      68.084  39.468  32.807  1.00  0.00           H  
ATOM     97  HB3 LYS     8      66.444  39.235  32.261  1.00  0.00           H  
ATOM     98  CG  LYS     8      66.575  40.816  33.744  1.00  0.00           C  
ATOM     99  HG2 LYS     8      65.580  40.665  34.165  1.00  0.00           H  
ATOM    100  HG3 LYS     8      67.242  41.192  34.519  1.00  0.00           H  
ATOM    101  CD  LYS     8      66.439  41.952  32.756  1.00  0.00           C  
ATOM    102  HD2 LYS     8      66.044  42.810  33.300  1.00  0.00           H  
ATOM    103  HD3 LYS     8      67.434  42.191  32.381  1.00  0.00           H  
ATOM    104  CE  LYS     8      65.517  41.580  31.601  1.00  0.00           C  
ATOM    105  HE2 LYS     8      65.960  40.767  31.027  1.00  0.00           H  
ATOM    106  HE3 LYS     8      64.531  41.343  32.001  1.00  0.00           H  
ATOM    107  NZ  LYS     8      65.370  42.768  30.683  1.00  0.00           N  
ATOM    108  HZ1 LYS     8      66.209  42.867  30.129  1.00  0.00           H  
ATOM    109  HZ2 LYS     8      64.613  42.635  30.028  1.00  0.00           H  
ATOM    110  HZ3 LYS     8      65.280  43.585  31.271  1.00  0.00           H  
ATOM    111  C   LYS     8      67.115  38.476  35.548  1.00  0.00           C  
ATOM    112  O   LYS     8      68.258  38.526  35.875  1.00  0.00           O  
ATOM    113  N   TYR     9      66.122  38.417  36.433  1.00  0.00           N  
ATOM    114  H   TYR     9      65.153  38.258  36.197  1.00  0.00           H  
ATOM    115  CA  TYR     9      66.352  38.683  37.877  1.00  0.00           C  
ATOM    116  HA  TYR     9      67.368  39.024  38.075  1.00  0.00           H  
ATOM    117  CB  TYR     9      65.493  39.866  38.494  1.00  0.00           C  
ATOM    118  HB2 TYR     9      64.458  39.608  38.718  1.00  0.00           H  
ATOM    119  HB3 TYR     9      65.983  40.027  39.454  1.00  0.00           H  
ATOM    120  CG  TYR     9      65.360  41.157  37.632  1.00  0.00           C  
ATOM    121  CD1 TYR     9      66.497  41.983  37.404  1.00  0.00           C  
ATOM    122  HD1 TYR     9      67.383  41.714  37.959  1.00  0.00           H  
ATOM    123  CE1 TYR     9      66.477  43.169  36.659  1.00  0.00           C  
ATOM    124  HE1 TYR     9      67.363  43.778  36.556  1.00  0.00           H  
ATOM    125  CZ  TYR     9      65.316  43.510  36.010  1.00  0.00           C  
ATOM    126  OH  TYR     9      65.396  44.636  35.209  1.00  0.00           O  
ATOM    127  HH  TYR     9      66.263  45.015  35.374  1.00  0.00           H  
ATOM    128  CE2 TYR     9      64.145  42.677  36.126  1.00  0.00           C  
ATOM    129  HE2 TYR     9      63.293  43.001  35.547  1.00  0.00           H  
ATOM    130  CD2 TYR     9      64.211  41.495  36.852  1.00  0.00           C  
ATOM    131  HD2 TYR     9      63.337  40.867  36.947  1.00  0.00           H  
ATOM    132  C   TYR     9      66.074  37.385  38.663  1.00  0.00           C  
ATOM    133  O   TYR     9      64.931  36.880  38.720  1.00  0.00           O  
ATOM    134  N   LYS    10      67.087  36.742  39.226  1.00  0.00           N  
ATOM    135  H   LYS    10      67.983  37.202  39.148  1.00  0.00           H  
ATOM    136  CA  LYS    10      66.999  35.515  40.099  1.00  0.00           C  
ATOM    137  HA  LYS    10      66.116  34.990  39.736  1.00  0.00           H  
ATOM    138  CB  LYS    10      68.119  34.494  39.878  1.00  0.00           C  
ATOM    139  HB2 LYS    10      68.336  34.476  38.810  1.00  0.00           H  
ATOM    140  HB3 LYS    10      69.009  34.862  40.388  1.00  0.00           H  
ATOM    141  CG  LYS    10      67.754  33.066  40.302  1.00  0.00           C  
ATOM    142  HG2 LYS    10      67.902  32.867  41.364  1.00  0.00           H  
ATOM    143  HG3 LYS    10      66.693  32.930  40.092  1.00  0.00           H  
ATOM    144  CD  LYS    10      68.520  31.959  39.581  1.00  0.00           C  
ATOM    145  HD2 LYS    10      68.001  31.009  39.710  1.00  0.00           H  
ATOM    146  HD3 LYS    10      68.447  32.229  38.527  1.00  0.00           H  
ATOM    147  CE  LYS    10      70.040  31.974  39.880  1.00  0.00           C  
ATOM    148  HE2 LYS    10      70.417  32.941  40.214  1.00  0.00           H  
ATOM    149  HE3 LYS    10      70.217  31.245  40.671  1.00  0.00           H  
ATOM    150  NZ  LYS    10      70.813  31.380  38.720  1.00  0.00           N  
ATOM    151  HZ1 LYS    10      71.757  31.309  39.071  1.00  0.00           H  
ATOM    152  HZ2 LYS    10      70.588  30.420  38.502  1.00  0.00           H  
ATOM    153  HZ3 LYS    10      70.731  32.018  37.941  1.00  0.00           H  
ATOM    154  C   LYS    10      66.766  35.854  41.546  1.00  0.00           C  
ATOM    155  O   LYS    10      67.544  36.718  42.063  1.00  0.00           O  
ATOM    156  N   LEU    11      65.729  35.235  42.150  1.00  0.00           N  
ATOM    157  H   LEU    11      65.196  34.548  41.635  1.00  0.00           H  
ATOM    158  CA  LEU    11      65.472  35.459  43.602  1.00  0.00           C  
ATOM    159  HA  LEU    11      65.640  36.510  43.838  1.00  0.00           H  
ATOM    160  CB  LEU    11      64.063  35.027  44.045  1.00  0.00           C  
ATOM    161  HB2 LEU    11      63.826  34.014  43.718  1.00  0.00           H  
ATOM    162  HB3 LEU    11      64.079  34.889  45.126  1.00  0.00           H  
ATOM    163  CG  LEU    11      62.868  36.009  43.535  1.00  0.00           C  
ATOM    164  HG  LEU    11      63.114  36.991  43.938  1.00  0.00           H  
ATOM    165  CD1 LEU    11      62.809  36.200  42.003  1.00  0.00           C  
ATOM    166 HD11 LEU    11      61.902  36.704  41.670  1.00  0.00           H  
ATOM    167 HD12 LEU    11      63.671  36.738  41.607  1.00  0.00           H  
ATOM    168 HD13 LEU    11      62.761  35.260  41.454  1.00  0.00           H  
ATOM    169  CD2 LEU    11      61.523  35.331  43.994  1.00  0.00           C  
ATOM    170 HD21 LEU    11      61.435  35.365  45.080  1.00  0.00           H  
ATOM    171 HD22 LEU    11      60.700  35.919  43.586  1.00  0.00           H  
ATOM    172 HD23 LEU    11      61.455  34.288  43.683  1.00  0.00           H  
ATOM    173  C   LEU    11      66.490  34.662  44.354  1.00  0.00           C  
ATOM    174  O   LEU    11      66.506  33.425  44.243  1.00  0.00           O  
ATOM    175  N   VAL    12      67.259  35.367  45.243  1.00  0.00           N  
ATOM    176  H   VAL    12      67.222  36.372  45.334  1.00  0.00           H  
ATOM    177  CA  VAL    12      68.110  34.658  46.211  1.00  0.00           C  
ATOM    178  HA  VAL    12      68.504  33.757  45.740  1.00  0.00           H  
ATOM    179  CB  VAL    12      69.356  35.565  46.522  1.00  0.00           C  
ATOM    180  HB  VAL    12      68.973  36.462  47.010  1.00  0.00           H  
ATOM    181  CG1 VAL    12      70.341  34.737  47.357  1.00  0.00           C  
ATOM    182 HG11 VAL    12      69.996  34.570  48.377  1.00  0.00           H  
ATOM    183 HG12 VAL    12      70.475  33.777  46.856  1.00  0.00           H  
ATOM    184 HG13 VAL    12      71.284  35.283  47.380  1.00  0.00           H  
ATOM    185  CG2 VAL    12      70.198  35.974  45.241  1.00  0.00           C  
ATOM    186 HG21 VAL    12      71.056  36.543  45.600  1.00  0.00           H  
ATOM    187 HG22 VAL    12      70.698  35.081  44.865  1.00  0.00           H  
ATOM    188 HG23 VAL    12      69.684  36.491  44.430  1.00  0.00           H  
ATOM    189  C   VAL    12      67.354  34.173  47.478  1.00  0.00           C  
ATOM    190  O   VAL    12      67.152  32.969  47.495  1.00  0.00           O  
ATOM    191  N   ARG    13      66.918  35.022  48.393  1.00  0.00           N  
ATOM    192  H   ARG    13      66.990  36.018  48.244  1.00  0.00           H  
ATOM    193  CA  ARG    13      66.391  34.636  49.684  1.00  0.00           C  
ATOM    194  HA  ARG    13      65.920  33.657  49.591  1.00  0.00           H  
ATOM    195  CB  ARG    13      67.549  34.420  50.644  1.00  0.00           C  
ATOM    196  HB2 ARG    13      67.109  34.156  51.605  1.00  0.00           H  
ATOM    197  HB3 ARG    13      68.104  33.571  50.246  1.00  0.00           H  
ATOM    198  CG  ARG    13      68.543  35.548  50.989  1.00  0.00           C  
ATOM    199  HG2 ARG    13      69.001  36.050  50.138  1.00  0.00           H  
ATOM    200  HG3 ARG    13      67.906  36.352  51.357  1.00  0.00           H  
ATOM    201  CD  ARG    13      69.632  35.164  51.993  1.00  0.00           C  
ATOM    202  HD2 ARG    13      69.127  34.810  52.892  1.00  0.00           H  
ATOM    203  HD3 ARG    13      70.295  34.343  51.720  1.00  0.00           H  
ATOM    204  NE  ARG    13      70.409  36.321  52.305  1.00  0.00           N  
ATOM    205  HE  ARG    13      70.076  37.048  52.922  1.00  0.00           H  
ATOM    206  CZ  ARG    13      71.553  36.727  51.683  1.00  0.00           C  
ATOM    207  NH1 ARG    13      72.175  36.073  50.717  1.00  0.00           N  
ATOM    208 HH11 ARG    13      72.056  35.077  50.594  1.00  0.00           H  
ATOM    209 HH12 ARG    13      72.852  36.573  50.159  1.00  0.00           H  
ATOM    210  NH2 ARG    13      72.038  37.897  51.798  1.00  0.00           N  
ATOM    211 HH21 ARG    13      71.692  38.506  52.526  1.00  0.00           H  
ATOM    212 HH22 ARG    13      72.895  38.183  51.348  1.00  0.00           H  
ATOM    213  C   ARG    13      65.526  35.729  50.277  1.00  0.00           C  
ATOM    214  O   ARG    13      65.566  36.866  49.824  1.00  0.00           O  
ATOM    215  N   LYS    14      64.701  35.440  51.280  1.00  0.00           N  
ATOM    216  H   LYS    14      64.747  34.464  51.534  1.00  0.00           H  
ATOM    217  CA  LYS    14      63.612  36.228  51.915  1.00  0.00           C  
ATOM    218  HA  LYS    14      63.050  36.695  51.107  1.00  0.00           H  
ATOM    219  CB  LYS    14      62.634  35.169  52.560  1.00  0.00           C  
ATOM    220  HB2 LYS    14      62.450  34.306  51.920  1.00  0.00           H  
ATOM    221  HB3 LYS    14      62.978  34.842  53.541  1.00  0.00           H  
ATOM    222  CG  LYS    14      61.276  35.796  52.821  1.00  0.00           C  
ATOM    223  HG2 LYS    14      61.303  36.701  53.429  1.00  0.00           H  
ATOM    224  HG3 LYS    14      60.790  36.144  51.910  1.00  0.00           H  
ATOM    225  CD  LYS    14      60.280  34.852  53.536  1.00  0.00           C  
ATOM    226  HD2 LYS    14      60.831  34.431  54.377  1.00  0.00           H  
ATOM    227  HD3 LYS    14      59.422  35.400  53.926  1.00  0.00           H  
ATOM    228  CE  LYS    14      59.752  33.857  52.586  1.00  0.00           C  
ATOM    229  HE2 LYS    14      59.350  34.413  51.739  1.00  0.00           H  
ATOM    230  HE3 LYS    14      60.679  33.426  52.209  1.00  0.00           H  
ATOM    231  NZ  LYS    14      58.736  32.777  53.016  1.00  0.00           N  
ATOM    232  HZ1 LYS    14      59.037  32.307  53.858  1.00  0.00           H  
ATOM    233  HZ2 LYS    14      57.823  33.157  53.217  1.00  0.00           H  
ATOM    234  HZ3 LYS    14      58.643  32.029  52.343  1.00  0.00           H  
ATOM    235  C   LYS    14      64.218  37.177  52.973  1.00  0.00           C  
ATOM    236  O   LYS    14      65.069  36.787  53.845  1.00  0.00           O  
ATOM    237  N   ILE    15      63.726  38.397  52.892  1.00  0.00           N  
ATOM    238  H   ILE    15      62.980  38.537  52.226  1.00  0.00           H  
ATOM    239  CA  ILE    15      64.223  39.568  53.618  1.00  0.00           C  
ATOM    240  HA  ILE    15      64.827  39.245  54.466  1.00  0.00           H  
ATOM    241  CB  ILE    15      65.159  40.461  52.765  1.00  0.00           C  
ATOM    242  HB  ILE    15      65.523  41.214  53.464  1.00  0.00           H  
ATOM    243  CG2 ILE    15      66.437  39.774  52.412  1.00  0.00           C  
ATOM    244 HG21 ILE    15      66.269  39.153  51.532  1.00  0.00           H  
ATOM    245 HG22 ILE    15      67.204  40.521  52.203  1.00  0.00           H  
ATOM    246 HG23 ILE    15      66.689  39.073  53.208  1.00  0.00           H  
ATOM    247  CG1 ILE    15      64.475  41.231  51.655  1.00  0.00           C  
ATOM    248 HG12 ILE    15      64.242  40.432  50.952  1.00  0.00           H  
ATOM    249 HG13 ILE    15      63.551  41.687  52.011  1.00  0.00           H  
ATOM    250  CD1 ILE    15      65.174  42.413  50.958  1.00  0.00           C  
ATOM    251 HD11 ILE    15      64.531  42.873  50.208  1.00  0.00           H  
ATOM    252 HD12 ILE    15      65.521  43.204  51.623  1.00  0.00           H  
ATOM    253 HD13 ILE    15      65.933  41.925  50.346  1.00  0.00           H  
ATOM    254  C   ILE    15      63.095  40.375  54.339  1.00  0.00           C  
ATOM    255  O   ILE    15      63.345  41.277  55.126  1.00  0.00           O  
ATOM    256  N   GLY    16      61.862  40.020  54.095  1.00  0.00           N  
ATOM    257  H   GLY    16      61.684  39.291  53.419  1.00  0.00           H  
ATOM    258  CA  GLY    16      60.738  40.705  54.714  1.00  0.00           C  
ATOM    259  HA2 GLY    16      60.948  40.947  55.756  1.00  0.00           H  
ATOM    260  HA3 GLY    16      60.599  41.598  54.105  1.00  0.00           H  
ATOM    261  C   GLY    16      59.472  39.894  54.524  1.00  0.00           C  
ATOM    262  O   GLY    16      59.394  39.068  53.619  1.00  0.00           O  
ATOM    263  N   SER    17      58.461  40.168  55.295  1.00  0.00           N  
ATOM    264  H   SER    17      58.676  40.825  56.031  1.00  0.00           H  
ATOM    265  CA  SER    17      57.097  39.664  55.063  1.00  0.00           C  
ATOM    266  HA  SER    17      56.901  39.463  54.010  1.00  0.00           H  
ATOM    267  CB  SER    17      56.805  38.352  55.760  1.00  0.00           C  
ATOM    268  HB2 SER    17      56.977  38.444  56.833  1.00  0.00           H  
ATOM    269  HB3 SER    17      55.751  38.178  55.541  1.00  0.00           H  
ATOM    270  OG  SER    17      57.624  37.227  55.370  1.00  0.00           O  
ATOM    271  HG  SER    17      57.168  36.761  54.665  1.00  0.00           H  
ATOM    272  C   SER    17      56.008  40.654  55.575  1.00  0.00           C  
ATOM    273  O   SER    17      56.183  41.364  56.542  1.00  0.00           O  
ATOM    274  N   GLY    18      54.780  40.444  55.071  1.00  0.00           N  
ATOM    275  H   GLY    18      54.758  39.915  54.210  1.00  0.00           H  
ATOM    276  CA  GLY    18      53.615  40.784  55.751  1.00  0.00           C  
ATOM    277  HA2 GLY    18      53.833  40.720  56.817  1.00  0.00           H  
ATOM    278  HA3 GLY    18      53.518  41.820  55.426  1.00  0.00           H  
ATOM    279  C   GLY    18      52.432  39.907  55.366  1.00  0.00           C  
ATOM    280  O   GLY    18      52.696  38.834  54.768  1.00  0.00           O  
ATOM    281  N   SER    19      51.214  40.221  55.732  1.00  0.00           N  
ATOM    282  H   SER    19      51.125  41.141  56.140  1.00  0.00           H  
ATOM    283  CA  SER    19      49.995  39.397  55.526  1.00  0.00           C  
ATOM    284  HA  SER    19      50.213  38.394  55.895  1.00  0.00           H  
ATOM    285  CB  SER    19      48.770  40.083  56.162  1.00  0.00           C  
ATOM    286  HB2 SER    19      48.026  39.295  56.275  1.00  0.00           H  
ATOM    287  HB3 SER    19      48.989  40.237  57.219  1.00  0.00           H  
ATOM    288  OG  SER    19      48.356  41.328  55.638  1.00  0.00           O  
ATOM    289  HG  SER    19      47.503  41.523  56.033  1.00  0.00           H  
ATOM    290  C   SER    19      49.612  39.207  54.016  1.00  0.00           C  
ATOM    291  O   SER    19      48.948  38.275  53.590  1.00  0.00           O  
ATOM    292  N   PHE    20      50.155  40.120  53.177  1.00  0.00           N  
ATOM    293  H   PHE    20      50.889  40.715  53.533  1.00  0.00           H  
ATOM    294  CA  PHE    20      50.036  40.054  51.754  1.00  0.00           C  
ATOM    295  HA  PHE    20      48.986  39.822  51.579  1.00  0.00           H  
ATOM    296  CB  PHE    20      50.385  41.422  51.063  1.00  0.00           C  
ATOM    297  HB2 PHE    20      49.973  41.419  50.054  1.00  0.00           H  
ATOM    298  HB3 PHE    20      49.850  42.245  51.537  1.00  0.00           H  
ATOM    299  CG  PHE    20      51.819  41.760  50.912  1.00  0.00           C  
ATOM    300  CD1 PHE    20      52.460  42.400  51.975  1.00  0.00           C  
ATOM    301  HD1 PHE    20      51.929  42.864  52.793  1.00  0.00           H  
ATOM    302  CE1 PHE    20      53.846  42.599  51.982  1.00  0.00           C  
ATOM    303  HE1 PHE    20      54.381  43.029  52.815  1.00  0.00           H  
ATOM    304  CZ  PHE    20      54.638  42.012  50.957  1.00  0.00           C  
ATOM    305  HZ  PHE    20      55.688  42.259  50.900  1.00  0.00           H  
ATOM    306  CE2 PHE    20      53.994  41.474  49.849  1.00  0.00           C  
ATOM    307  HE2 PHE    20      54.589  41.154  49.007  1.00  0.00           H  
ATOM    308  CD2 PHE    20      52.596  41.371  49.791  1.00  0.00           C  
ATOM    309  HD2 PHE    20      52.159  40.937  48.904  1.00  0.00           H  
ATOM    310  C   PHE    20      50.810  38.936  51.089  1.00  0.00           C  
ATOM    311  O   PHE    20      50.242  38.206  50.286  1.00  0.00           O  
ATOM    312  N   GLY    21      52.012  38.682  51.576  1.00  0.00           N  
ATOM    313  H   GLY    21      52.343  39.355  52.252  1.00  0.00           H  
ATOM    314  CA  GLY    21      53.122  37.856  51.013  1.00  0.00           C  
ATOM    315  HA2 GLY    21      52.990  36.800  51.247  1.00  0.00           H  
ATOM    316  HA3 GLY    21      53.181  37.942  49.928  1.00  0.00           H  
ATOM    317  C   GLY    21      54.476  38.330  51.470  1.00  0.00           C  
ATOM    318  O   GLY    21      54.493  38.998  52.455  1.00  0.00           O  
ATOM    319  N   ASP    22      55.559  37.920  50.818  1.00  0.00           N  
ATOM    320  H   ASP    22      55.514  37.371  49.972  1.00  0.00           H  
ATOM    321  CA  ASP    22      56.973  38.224  51.226  1.00  0.00           C  
ATOM    322  HA  ASP    22      57.029  38.533  52.270  1.00  0.00           H  
ATOM    323  CB  ASP    22      57.705  36.887  51.309  1.00  0.00           C  
ATOM    324  HB2 ASP    22      58.106  36.580  50.343  1.00  0.00           H  
ATOM    325  HB3 ASP    22      58.626  37.104  51.851  1.00  0.00           H  
ATOM    326  CG  ASP    22      56.977  35.790  52.088  1.00  0.00           C  
ATOM    327  OD1 ASP    22      56.610  35.916  53.272  1.00  0.00           O  
ATOM    328  OD2 ASP    22      56.963  34.654  51.468  1.00  0.00           O  
ATOM    329  C   ASP    22      57.688  39.283  50.326  1.00  0.00           C  
ATOM    330  O   ASP    22      57.380  39.489  49.165  1.00  0.00           O  
ATOM    331  N   ILE    23      58.814  39.766  50.868  1.00  0.00           N  
ATOM    332  H   ILE    23      59.054  39.484  51.808  1.00  0.00           H  
ATOM    333  CA  ILE    23      59.804  40.496  50.174  1.00  0.00           C  
ATOM    334  HA  ILE    23      59.388  40.604  49.172  1.00  0.00           H  
ATOM    335  CB  ILE    23      60.117  41.883  50.762  1.00  0.00           C  
ATOM    336  HB  ILE    23      60.633  41.692  51.704  1.00  0.00           H  
ATOM    337  CG2 ILE    23      60.994  42.694  49.815  1.00  0.00           C  
ATOM    338 HG21 ILE    23      61.849  42.118  49.462  1.00  0.00           H  
ATOM    339 HG22 ILE    23      60.343  43.076  49.028  1.00  0.00           H  
ATOM    340 HG23 ILE    23      61.364  43.575  50.338  1.00  0.00           H  
ATOM    341  CG1 ILE    23      58.821  42.626  51.290  1.00  0.00           C  
ATOM    342 HG12 ILE    23      58.040  42.760  50.542  1.00  0.00           H  
ATOM    343 HG13 ILE    23      58.416  41.970  52.060  1.00  0.00           H  
ATOM    344  CD1 ILE    23      59.113  43.951  51.984  1.00  0.00           C  
ATOM    345 HD11 ILE    23      59.230  44.786  51.294  1.00  0.00           H  
ATOM    346 HD12 ILE    23      58.206  44.241  52.514  1.00  0.00           H  
ATOM    347 HD13 ILE    23      59.936  43.892  52.695  1.00  0.00           H  
ATOM    348  C   ILE    23      61.167  39.631  50.237  1.00  0.00           C  
ATOM    349  O   ILE    23      61.573  39.150  51.282  1.00  0.00           O  
ATOM    350  N   TYR    24      61.841  39.456  49.111  1.00  0.00           N  
ATOM    351  H   TYR    24      61.589  40.010  48.305  1.00  0.00           H  
ATOM    352  CA  TYR    24      63.096  38.717  48.820  1.00  0.00           C  
ATOM    353  HA  TYR    24      63.433  38.136  49.678  1.00  0.00           H  
ATOM    354  CB  TYR    24      62.837  37.600  47.764  1.00  0.00           C  
ATOM    355  HB2 TYR    24      62.128  37.963  47.020  1.00  0.00           H  
ATOM    356  HB3 TYR    24      63.746  37.281  47.253  1.00  0.00           H  
ATOM    357  CG  TYR    24      62.278  36.312  48.281  1.00  0.00           C  
ATOM    358  CD1 TYR    24      60.924  36.219  48.724  1.00  0.00           C  
ATOM    359  HD1 TYR    24      60.365  37.138  48.624  1.00  0.00           H  
ATOM    360  CE1 TYR    24      60.395  35.056  49.213  1.00  0.00           C  
ATOM    361  HE1 TYR    24      59.345  34.965  49.447  1.00  0.00           H  
ATOM    362  CZ  TYR    24      61.153  33.913  49.352  1.00  0.00           C  
ATOM    363  OH  TYR    24      60.660  32.766  49.777  1.00  0.00           O  
ATOM    364  HH  TYR    24      61.350  32.130  49.981  1.00  0.00           H  
ATOM    365  CE2 TYR    24      62.483  33.969  48.910  1.00  0.00           C  
ATOM    366  HE2 TYR    24      63.083  33.071  48.933  1.00  0.00           H  
ATOM    367  CD2 TYR    24      63.077  35.137  48.323  1.00  0.00           C  
ATOM    368  HD2 TYR    24      64.082  35.118  47.927  1.00  0.00           H  
ATOM    369  C   TYR    24      64.165  39.695  48.325  1.00  0.00           C  
ATOM    370  O   TYR    24      63.953  40.705  47.685  1.00  0.00           O  
ATOM    371  N   LEU    25      65.418  39.305  48.551  1.00  0.00           N  
ATOM    372  H   LEU    25      65.472  38.358  48.898  1.00  0.00           H  
ATOM    373  CA  LEU    25      66.589  39.823  47.823  1.00  0.00           C  
ATOM    374  HA  LEU    25      66.499  40.872  47.540  1.00  0.00           H  
ATOM    375  CB  LEU    25      67.831  39.636  48.737  1.00  0.00           C  
ATOM    376  HB2 LEU    25      67.821  40.392  49.522  1.00  0.00           H  
ATOM    377  HB3 LEU    25      67.748  38.651  49.197  1.00  0.00           H  
ATOM    378  CG  LEU    25      69.222  39.731  48.117  1.00  0.00           C  
ATOM    379  HG  LEU    25      69.251  39.229  47.150  1.00  0.00           H  
ATOM    380  CD1 LEU    25      69.525  41.181  47.847  1.00  0.00           C  
ATOM    381 HD11 LEU    25      69.726  41.792  48.727  1.00  0.00           H  
ATOM    382 HD12 LEU    25      70.463  41.324  47.311  1.00  0.00           H  
ATOM    383 HD13 LEU    25      68.766  41.618  47.198  1.00  0.00           H  
ATOM    384  CD2 LEU    25      70.120  38.988  49.058  1.00  0.00           C  
ATOM    385 HD21 LEU    25      69.779  37.954  49.098  1.00  0.00           H  
ATOM    386 HD22 LEU    25      71.126  39.148  48.670  1.00  0.00           H  
ATOM    387 HD23 LEU    25      70.041  39.369  50.077  1.00  0.00           H  
ATOM    388  C   LEU    25      66.772  39.050  46.460  1.00  0.00           C  
ATOM    389  O   LEU    25      66.648  37.797  46.455  1.00  0.00           O  
ATOM    390  N   ALA    26      67.136  39.761  45.464  1.00  0.00           N  
ATOM    391  H   ALA    26      67.056  40.760  45.586  1.00  0.00           H  
ATOM    392  CA  ALA    26      67.391  39.233  44.172  1.00  0.00           C  
ATOM    393  HA  ALA    26      67.797  38.231  44.310  1.00  0.00           H  
ATOM    394  CB  ALA    26      66.078  39.248  43.408  1.00  0.00           C  
ATOM    395  HB1 ALA    26      66.206  39.058  42.342  1.00  0.00           H  
ATOM    396  HB2 ALA    26      65.270  38.686  43.877  1.00  0.00           H  
ATOM    397  HB3 ALA    26      65.757  40.289  43.446  1.00  0.00           H  
ATOM    398  C   ALA    26      68.504  39.958  43.428  1.00  0.00           C  
ATOM    399  O   ALA    26      69.017  40.969  43.907  1.00  0.00           O  
ATOM    400  N   ILE    27      69.028  39.278  42.362  1.00  0.00           N  
ATOM    401  H   ILE    27      68.439  38.559  41.968  1.00  0.00           H  
ATOM    402  CA  ILE    27      70.164  39.795  41.616  1.00  0.00           C  
ATOM    403  HA  ILE    27      70.133  40.882  41.676  1.00  0.00           H  
ATOM    404  CB  ILE    27      71.555  39.311  42.215  1.00  0.00           C  
ATOM    405  HB  ILE    27      71.502  39.403  43.300  1.00  0.00           H  
ATOM    406  CG2 ILE    27      71.970  37.903  41.832  1.00  0.00           C  
ATOM    407 HG21 ILE    27      72.358  37.959  40.815  1.00  0.00           H  
ATOM    408 HG22 ILE    27      72.631  37.497  42.597  1.00  0.00           H  
ATOM    409 HG23 ILE    27      71.159  37.181  41.741  1.00  0.00           H  
ATOM    410  CG1 ILE    27      72.608  40.359  41.886  1.00  0.00           C  
ATOM    411 HG12 ILE    27      72.884  40.377  40.831  1.00  0.00           H  
ATOM    412 HG13 ILE    27      72.231  41.300  42.286  1.00  0.00           H  
ATOM    413  CD1 ILE    27      73.916  40.205  42.683  1.00  0.00           C  
ATOM    414 HD11 ILE    27      73.609  39.941  43.695  1.00  0.00           H  
ATOM    415 HD12 ILE    27      74.551  39.466  42.194  1.00  0.00           H  
ATOM    416 HD13 ILE    27      74.495  41.127  42.739  1.00  0.00           H  
ATOM    417  C   ILE    27      70.058  39.506  40.111  1.00  0.00           C  
ATOM    418  O   ILE    27      69.557  38.424  39.762  1.00  0.00           O  
ATOM    419  N   ASN    28      70.435  40.398  39.204  1.00  0.00           N  
ATOM    420  H   ASN    28      70.683  41.316  39.543  1.00  0.00           H  
ATOM    421  CA  ASN    28      70.453  40.193  37.751  1.00  0.00           C  
ATOM    422  HA  ASN    28      69.452  39.790  37.596  1.00  0.00           H  
ATOM    423  CB  ASN    28      70.538  41.513  36.882  1.00  0.00           C  
ATOM    424  HB2 ASN    28      69.748  42.204  37.176  1.00  0.00           H  
ATOM    425  HB3 ASN    28      71.408  42.137  37.086  1.00  0.00           H  
ATOM    426  CG  ASN    28      70.450  41.393  35.372  1.00  0.00           C  
ATOM    427  OD1 ASN    28      70.813  40.341  34.790  1.00  0.00           O  
ATOM    428  ND2 ASN    28      69.851  42.308  34.732  1.00  0.00           N  
ATOM    429 HD21 ASN    28      69.950  42.284  33.727  1.00  0.00           H  
ATOM    430 HD22 ASN    28      69.373  43.064  35.201  1.00  0.00           H  
ATOM    431  C   ASN    28      71.456  39.210  37.296  1.00  0.00           C  
ATOM    432  O   ASN    28      72.691  39.206  37.552  1.00  0.00           O  
ATOM    433  N   GLU    29      70.897  38.156  36.670  1.00  0.00           N  
ATOM    434  H   GLU    29      69.938  38.219  36.358  1.00  0.00           H  
ATOM    435  CA  GLU    29      71.606  36.951  36.262  1.00  0.00           C  
ATOM    436  HA  GLU    29      71.953  36.465  37.173  1.00  0.00           H  
ATOM    437  CB  GLU    29      70.606  36.037  35.490  1.00  0.00           C  
ATOM    438  HB2 GLU    29      69.997  36.729  34.908  1.00  0.00           H  
ATOM    439  HB3 GLU    29      71.211  35.339  34.912  1.00  0.00           H  
ATOM    440  CG  GLU    29      69.651  35.282  36.395  1.00  0.00           C  
ATOM    441  HG2 GLU    29      69.323  35.934  37.205  1.00  0.00           H  
ATOM    442  HG3 GLU    29      68.791  35.011  35.782  1.00  0.00           H  
ATOM    443  CD  GLU    29      70.286  34.064  36.966  1.00  0.00           C  
ATOM    444  OE1 GLU    29      71.241  34.119  37.821  1.00  0.00           O  
ATOM    445  OE2 GLU    29      69.953  32.923  36.488  1.00  0.00           O  
ATOM    446  C   GLU    29      72.858  37.208  35.284  1.00  0.00           C  
ATOM    447  O   GLU    29      73.818  36.422  35.175  1.00  0.00           O  
ATOM    448  N   THR    30      72.731  38.226  34.471  1.00  0.00           N  
ATOM    449  H   THR    30      71.830  38.680  34.516  1.00  0.00           H  
ATOM    450  CA  THR    30      73.576  38.589  33.361  1.00  0.00           C  
ATOM    451  HA  THR    30      74.077  37.652  33.121  1.00  0.00           H  
ATOM    452  CB  THR    30      72.743  39.127  32.209  1.00  0.00           C  
ATOM    453  HB  THR    30      73.364  39.311  31.333  1.00  0.00           H  
ATOM    454  CG2 THR    30      71.507  38.271  31.828  1.00  0.00           C  
ATOM    455 HG21 THR    30      70.749  38.704  32.480  1.00  0.00           H  
ATOM    456 HG22 THR    30      71.179  38.385  30.795  1.00  0.00           H  
ATOM    457 HG23 THR    30      71.758  37.215  31.923  1.00  0.00           H  
ATOM    458  OG1 THR    30      72.356  40.409  32.663  1.00  0.00           O  
ATOM    459  HG1 THR    30      71.934  40.233  33.507  1.00  0.00           H  
ATOM    460  C   THR    30      74.709  39.533  33.738  1.00  0.00           C  
ATOM    461  O   THR    30      75.618  39.647  32.902  1.00  0.00           O  
ATOM    462  N   ASN    31      74.638  40.284  34.829  1.00  0.00           N  
ATOM    463  H   ASN    31      73.934  40.129  35.536  1.00  0.00           H  
ATOM    464  CA  ASN    31      75.478  41.435  35.142  1.00  0.00           C  
ATOM    465  HA  ASN    31      76.466  41.115  34.811  1.00  0.00           H  
ATOM    466  CB  ASN    31      75.013  42.603  34.260  1.00  0.00           C  
ATOM    467  HB2 ASN    31      75.646  43.476  34.417  1.00  0.00           H  
ATOM    468  HB3 ASN    31      75.141  42.384  33.200  1.00  0.00           H  
ATOM    469  CG  ASN    31      73.637  43.151  34.524  1.00  0.00           C  
ATOM    470  OD1 ASN    31      73.133  43.106  35.639  1.00  0.00           O  
ATOM    471  ND2 ASN    31      73.055  43.800  33.538  1.00  0.00           N  
ATOM    472 HD21 ASN    31      72.145  44.138  33.815  1.00  0.00           H  
ATOM    473 HD22 ASN    31      73.393  43.849  32.587  1.00  0.00           H  
ATOM    474  C   ASN    31      75.690  41.871  36.607  1.00  0.00           C  
ATOM    475  O   ASN    31      76.630  42.649  36.720  1.00  0.00           O  
ATOM    476  N   GLY    32      74.931  41.394  37.573  1.00  0.00           N  
ATOM    477  H   GLY    32      74.316  40.629  37.335  1.00  0.00           H  
ATOM    478  CA  GLY    32      75.132  41.658  38.972  1.00  0.00           C  
ATOM    479  HA2 GLY    32      75.018  40.735  39.540  1.00  0.00           H  
ATOM    480  HA3 GLY    32      76.181  41.869  39.183  1.00  0.00           H  
ATOM    481  C   GLY    32      74.249  42.748  39.645  1.00  0.00           C  
ATOM    482  O   GLY    32      74.644  43.203  40.721  1.00  0.00           O  
ATOM    483  N   GLU    33      73.172  43.243  38.998  1.00  0.00           N  
ATOM    484  H   GLU    33      73.003  42.951  38.046  1.00  0.00           H  
ATOM    485  CA  GLU    33      72.286  44.239  39.635  1.00  0.00           C  
ATOM    486  HA  GLU    33      72.828  44.965  40.240  1.00  0.00           H  
ATOM    487  CB  GLU    33      71.443  44.970  38.534  1.00  0.00           C  
ATOM    488  HB2 GLU    33      72.123  45.387  37.792  1.00  0.00           H  
ATOM    489  HB3 GLU    33      70.731  44.259  38.115  1.00  0.00           H  
ATOM    490  CG  GLU    33      70.801  46.277  39.119  1.00  0.00           C  
ATOM    491  HG2 GLU    33      70.404  45.993  40.093  1.00  0.00           H  
ATOM    492  HG3 GLU    33      71.630  46.959  39.308  1.00  0.00           H  
ATOM    493  CD  GLU    33      69.721  46.866  38.242  1.00  0.00           C  
ATOM    494  OE1 GLU    33      69.714  46.478  37.077  1.00  0.00           O  
ATOM    495  OE2 GLU    33      68.827  47.567  38.794  1.00  0.00           O  
ATOM    496  C   GLU    33      71.444  43.668  40.749  1.00  0.00           C  
ATOM    497  O   GLU    33      70.444  42.946  40.510  1.00  0.00           O  
ATOM    498  N   GLU    34      71.798  43.980  41.996  1.00  0.00           N  
ATOM    499  H   GLU    34      72.677  44.435  42.196  1.00  0.00           H  
ATOM    500  CA  GLU    34      70.911  43.774  43.099  1.00  0.00           C  
ATOM    501  HA  GLU    34      70.768  42.696  43.164  1.00  0.00           H  
ATOM    502  CB  GLU    34      71.662  44.015  44.437  1.00  0.00           C  
ATOM    503  HB2 GLU    34      72.336  44.865  44.330  1.00  0.00           H  
ATOM    504  HB3 GLU    34      71.011  44.356  45.242  1.00  0.00           H  
ATOM    505  CG  GLU    34      72.353  42.789  45.067  1.00  0.00           C  
ATOM    506  HG2 GLU    34      71.682  41.930  45.089  1.00  0.00           H  
ATOM    507  HG3 GLU    34      73.188  42.472  44.441  1.00  0.00           H  
ATOM    508  CD  GLU    34      72.940  43.055  46.481  1.00  0.00           C  
ATOM    509  OE1 GLU    34      73.061  44.254  46.844  1.00  0.00           O  
ATOM    510  OE2 GLU    34      73.134  42.059  47.196  1.00  0.00           O  
ATOM    511  C   GLU    34      69.593  44.599  43.047  1.00  0.00           C  
ATOM    512  O   GLU    34      69.636  45.802  42.852  1.00  0.00           O  
ATOM    513  N   VAL    35      68.472  43.906  43.360  1.00  0.00           N  
ATOM    514  H   VAL    35      68.667  42.919  43.445  1.00  0.00           H  
ATOM    515  CA  VAL    35      67.063  44.372  43.354  1.00  0.00           C  
ATOM    516  HA  VAL    35      66.908  45.444  43.475  1.00  0.00           H  
ATOM    517  CB  VAL    35      66.435  44.145  41.934  1.00  0.00           C  
ATOM    518  HB  VAL    35      65.363  44.189  42.125  1.00  0.00           H  
ATOM    519  CG1 VAL    35      66.859  45.356  41.065  1.00  0.00           C  
ATOM    520 HG11 VAL    35      66.679  45.190  40.003  1.00  0.00           H  
ATOM    521 HG12 VAL    35      66.503  46.341  41.367  1.00  0.00           H  
ATOM    522 HG13 VAL    35      67.937  45.481  41.162  1.00  0.00           H  
ATOM    523  CG2 VAL    35      66.681  42.807  41.257  1.00  0.00           C  
ATOM    524 HG21 VAL    35      66.256  41.969  41.811  1.00  0.00           H  
ATOM    525 HG22 VAL    35      66.441  42.749  40.196  1.00  0.00           H  
ATOM    526 HG23 VAL    35      67.763  42.675  41.273  1.00  0.00           H  
ATOM    527  C   VAL    35      66.359  43.628  44.465  1.00  0.00           C  
ATOM    528  O   VAL    35      66.482  42.408  44.641  1.00  0.00           O  
ATOM    529  N   ALA    36      65.328  44.238  45.091  1.00  0.00           N  
ATOM    530  H   ALA    36      65.304  45.238  44.948  1.00  0.00           H  
ATOM    531  CA  ALA    36      64.334  43.617  45.918  1.00  0.00           C  
ATOM    532  HA  ALA    36      64.694  42.690  46.364  1.00  0.00           H  
ATOM    533  CB  ALA    36      63.894  44.717  46.891  1.00  0.00           C  
ATOM    534  HB1 ALA    36      63.402  45.499  46.313  1.00  0.00           H  
ATOM    535  HB2 ALA    36      63.240  44.308  47.661  1.00  0.00           H  
ATOM    536  HB3 ALA    36      64.745  45.053  47.485  1.00  0.00           H  
ATOM    537  C   ALA    36      63.170  43.146  45.102  1.00  0.00           C  
ATOM    538  O   ALA    36      62.673  43.742  44.124  1.00  0.00           O  
ATOM    539  N   VAL    37      62.586  41.953  45.484  1.00  0.00           N  
ATOM    540  H   VAL    37      62.919  41.471  46.306  1.00  0.00           H  
ATOM    541  CA  VAL    37      61.357  41.467  44.827  1.00  0.00           C  
ATOM    542  HA  VAL    37      60.923  42.180  44.126  1.00  0.00           H  
ATOM    543  CB  VAL    37      61.635  40.085  44.215  1.00  0.00           C  
ATOM    544  HB  VAL    37      62.100  39.507  45.014  1.00  0.00           H  
ATOM    545  CG1 VAL    37      60.479  39.309  43.632  1.00  0.00           C  
ATOM    546 HG11 VAL    37      59.766  40.037  43.246  1.00  0.00           H  
ATOM    547 HG12 VAL    37      60.877  38.537  42.974  1.00  0.00           H  
ATOM    548 HG13 VAL    37      59.950  38.831  44.456  1.00  0.00           H  
ATOM    549  CG2 VAL    37      62.655  40.361  43.075  1.00  0.00           C  
ATOM    550 HG21 VAL    37      63.590  40.779  43.448  1.00  0.00           H  
ATOM    551 HG22 VAL    37      62.816  39.401  42.585  1.00  0.00           H  
ATOM    552 HG23 VAL    37      62.203  41.023  42.337  1.00  0.00           H  
ATOM    553  C   VAL    37      60.286  41.223  45.879  1.00  0.00           C  
ATOM    554  O   VAL    37      60.483  40.584  46.864  1.00  0.00           O  
ATOM    555  N   LYS    38      59.106  41.936  45.692  1.00  0.00           N  
ATOM    556  H   LYS    38      58.986  42.515  44.874  1.00  0.00           H  
ATOM    557  CA  LYS    38      57.984  41.915  46.562  1.00  0.00           C  
ATOM    558  HA  LYS    38      58.212  41.414  47.503  1.00  0.00           H  
ATOM    559  CB  LYS    38      57.569  43.330  46.874  1.00  0.00           C  
ATOM    560  HB2 LYS    38      58.343  43.788  47.489  1.00  0.00           H  
ATOM    561  HB3 LYS    38      57.297  43.831  45.945  1.00  0.00           H  
ATOM    562  CG  LYS    38      56.368  43.410  47.724  1.00  0.00           C  
ATOM    563  HG2 LYS    38      55.535  42.994  47.157  1.00  0.00           H  
ATOM    564  HG3 LYS    38      56.500  42.849  48.649  1.00  0.00           H  
ATOM    565  CD  LYS    38      56.180  44.860  48.087  1.00  0.00           C  
ATOM    566  HD2 LYS    38      57.113  45.298  48.441  1.00  0.00           H  
ATOM    567  HD3 LYS    38      55.802  45.375  47.204  1.00  0.00           H  
ATOM    568  CE  LYS    38      55.099  44.905  49.222  1.00  0.00           C  
ATOM    569  HE2 LYS    38      54.145  44.526  48.854  1.00  0.00           H  
ATOM    570  HE3 LYS    38      55.409  44.329  50.094  1.00  0.00           H  
ATOM    571  NZ  LYS    38      54.864  46.375  49.679  1.00  0.00           N  
ATOM    572  HZ1 LYS    38      54.413  46.910  48.951  1.00  0.00           H  
ATOM    573  HZ2 LYS    38      54.214  46.335  50.451  1.00  0.00           H  
ATOM    574  HZ3 LYS    38      55.685  46.857  50.017  1.00  0.00           H  
ATOM    575  C   LYS    38      56.920  41.083  45.777  1.00  0.00           C  
ATOM    576  O   LYS    38      56.561  41.417  44.659  1.00  0.00           O  
ATOM    577  N   LEU    39      56.440  39.989  46.377  1.00  0.00           N  
ATOM    578  H   LEU    39      56.711  39.787  47.329  1.00  0.00           H  
ATOM    579  CA  LEU    39      55.576  39.044  45.697  1.00  0.00           C  
ATOM    580  HA  LEU    39      54.967  39.657  45.032  1.00  0.00           H  
ATOM    581  CB  LEU    39      56.323  38.032  44.802  1.00  0.00           C  
ATOM    582  HB2 LEU    39      55.685  37.540  44.068  1.00  0.00           H  
ATOM    583  HB3 LEU    39      57.198  38.525  44.379  1.00  0.00           H  
ATOM    584  CG  LEU    39      56.792  36.772  45.513  1.00  0.00           C  
ATOM    585  HG  LEU    39      55.988  36.411  46.155  1.00  0.00           H  
ATOM    586  CD1 LEU    39      57.142  35.610  44.550  1.00  0.00           C  
ATOM    587 HD11 LEU    39      57.914  36.009  43.892  1.00  0.00           H  
ATOM    588 HD12 LEU    39      57.442  34.734  45.126  1.00  0.00           H  
ATOM    589 HD13 LEU    39      56.295  35.454  43.882  1.00  0.00           H  
ATOM    590  CD2 LEU    39      57.918  37.096  46.486  1.00  0.00           C  
ATOM    591 HD21 LEU    39      58.328  36.139  46.808  1.00  0.00           H  
ATOM    592 HD22 LEU    39      58.771  37.590  46.023  1.00  0.00           H  
ATOM    593 HD23 LEU    39      57.514  37.642  47.339  1.00  0.00           H  
ATOM    594  C   LEU    39      54.416  38.484  46.534  1.00  0.00           C  
ATOM    595  O   LEU    39      54.518  38.307  47.768  1.00  0.00           O  
ATOM    596  N   GLU    40      53.374  38.059  45.837  1.00  0.00           N  
ATOM    597  H   GLU    40      53.442  38.257  44.849  1.00  0.00           H  
ATOM    598  CA  GLU    40      52.012  37.811  46.458  1.00  0.00           C  
ATOM    599  HA  GLU    40      52.047  37.570  47.520  1.00  0.00           H  
ATOM    600  CB  GLU    40      51.153  39.083  46.175  1.00  0.00           C  
ATOM    601  HB2 GLU    40      51.546  40.059  46.462  1.00  0.00           H  
ATOM    602  HB3 GLU    40      51.070  39.151  45.090  1.00  0.00           H  
ATOM    603  CG  GLU    40      49.709  38.989  46.738  1.00  0.00           C  
ATOM    604  HG2 GLU    40      49.288  37.987  46.652  1.00  0.00           H  
ATOM    605  HG3 GLU    40      49.742  39.064  47.825  1.00  0.00           H  
ATOM    606  CD  GLU    40      48.847  40.199  46.137  1.00  0.00           C  
ATOM    607  OE1 GLU    40      48.110  40.075  45.132  1.00  0.00           O  
ATOM    608  OE2 GLU    40      48.934  41.284  46.802  1.00  0.00           O  
ATOM    609  C   GLU    40      51.365  36.629  45.792  1.00  0.00           C  
ATOM    610  O   GLU    40      51.286  36.623  44.583  1.00  0.00           O  
ATOM    611  N   SER    41      50.696  35.703  46.491  1.00  0.00           N  
ATOM    612  H   SER    41      50.753  35.712  47.500  1.00  0.00           H  
ATOM    613  CA  SER    41      49.832  34.634  45.904  1.00  0.00           C  
ATOM    614  HA  SER    41      50.462  34.067  45.219  1.00  0.00           H  
ATOM    615  CB  SER    41      49.275  33.632  46.881  1.00  0.00           C  
ATOM    616  HB2 SER    41      50.082  33.625  47.613  1.00  0.00           H  
ATOM    617  HB3 SER    41      48.294  33.911  47.266  1.00  0.00           H  
ATOM    618  OG  SER    41      49.124  32.430  46.203  1.00  0.00           O  
ATOM    619  HG  SER    41      49.981  32.006  46.116  1.00  0.00           H  
ATOM    620  C   SER    41      48.739  35.204  45.036  1.00  0.00           C  
ATOM    621  O   SER    41      48.052  36.119  45.525  1.00  0.00           O  
ATOM    622  N   GLN    42      48.468  34.681  43.836  1.00  0.00           N  
ATOM    623  H   GLN    42      49.150  34.005  43.523  1.00  0.00           H  
ATOM    624  CA  GLN    42      47.358  35.060  43.007  1.00  0.00           C  
ATOM    625  HA  GLN    42      47.357  36.148  42.945  1.00  0.00           H  
ATOM    626  CB  GLN    42      47.463  34.552  41.603  1.00  0.00           C  
ATOM    627  HB2 GLN    42      47.317  33.475  41.679  1.00  0.00           H  
ATOM    628  HB3 GLN    42      46.620  34.814  40.964  1.00  0.00           H  
ATOM    629  CG  GLN    42      48.806  34.793  40.875  1.00  0.00           C  
ATOM    630  HG2 GLN    42      48.912  35.844  40.607  1.00  0.00           H  
ATOM    631  HG3 GLN    42      49.636  34.594  41.554  1.00  0.00           H  
ATOM    632  CD  GLN    42      48.995  34.010  39.646  1.00  0.00           C  
ATOM    633  OE1 GLN    42      48.279  33.079  39.319  1.00  0.00           O  
ATOM    634  NE2 GLN    42      50.139  34.181  38.962  1.00  0.00           N  
ATOM    635 HE21 GLN    42      50.304  33.602  38.150  1.00  0.00           H  
ATOM    636 HE22 GLN    42      50.826  34.825  39.327  1.00  0.00           H  
ATOM    637  C   GLN    42      46.001  34.799  43.683  1.00  0.00           C  
ATOM    638  O   GLN    42      45.724  33.725  44.221  1.00  0.00           O  
ATOM    639  N   LYS    43      45.147  35.831  43.671  1.00  0.00           N  
ATOM    640  H   LYS    43      45.476  36.709  43.296  1.00  0.00           H  
ATOM    641  CA  LYS    43      43.908  35.883  44.517  1.00  0.00           C  
ATOM    642  HA  LYS    43      43.659  36.936  44.648  1.00  0.00           H  
ATOM    643  CB  LYS    43      42.822  35.065  43.807  1.00  0.00           C  
ATOM    644  HB2 LYS    43      43.175  34.053  43.607  1.00  0.00           H  
ATOM    645  HB3 LYS    43      41.890  35.080  44.374  1.00  0.00           H  
ATOM    646  CG  LYS    43      42.511  35.700  42.428  1.00  0.00           C  
ATOM    647  HG2 LYS    43      43.475  35.786  41.925  1.00  0.00           H  
ATOM    648  HG3 LYS    43      41.837  35.023  41.904  1.00  0.00           H  
ATOM    649  CD  LYS    43      41.724  37.021  42.387  1.00  0.00           C  
ATOM    650  HD2 LYS    43      40.733  36.808  42.789  1.00  0.00           H  
ATOM    651  HD3 LYS    43      42.271  37.804  42.911  1.00  0.00           H  
ATOM    652  CE  LYS    43      41.668  37.525  40.954  1.00  0.00           C  
ATOM    653  HE2 LYS    43      42.679  37.849  40.708  1.00  0.00           H  
ATOM    654  HE3 LYS    43      41.407  36.648  40.361  1.00  0.00           H  
ATOM    655  NZ  LYS    43      40.710  38.614  40.772  1.00  0.00           N  
ATOM    656  HZ1 LYS    43      40.697  39.222  41.578  1.00  0.00           H  
ATOM    657  HZ2 LYS    43      40.942  39.193  39.978  1.00  0.00           H  
ATOM    658  HZ3 LYS    43      39.740  38.333  40.751  1.00  0.00           H  
ATOM    659  C   LYS    43      44.059  35.413  45.981  1.00  0.00           C  
ATOM    660  O   LYS    43      43.482  34.455  46.472  1.00  0.00           O  
ATOM    661  N   ALA    44      44.862  36.207  46.619  1.00  0.00           N  
ATOM    662  H   ALA    44      45.263  37.022  46.178  1.00  0.00           H  
ATOM    663  CA  ALA    44      45.066  36.201  48.106  1.00  0.00           C  
ATOM    664  HA  ALA    44      45.379  35.198  48.394  1.00  0.00           H  
ATOM    665  CB  ALA    44      46.318  37.005  48.479  1.00  0.00           C  
ATOM    666  HB1 ALA    44      46.363  36.903  49.563  1.00  0.00           H  
ATOM    667  HB2 ALA    44      47.152  36.549  47.945  1.00  0.00           H  
ATOM    668  HB3 ALA    44      46.206  38.073  48.290  1.00  0.00           H  
ATOM    669  C   ALA    44      43.841  36.490  48.850  1.00  0.00           C  
ATOM    670  O   ALA    44      42.947  37.172  48.333  1.00  0.00           O  
ATOM    671  N   ARG    45      43.792  36.078  50.165  1.00  0.00           N  
ATOM    672  H   ARG    45      44.617  35.642  50.552  1.00  0.00           H  
ATOM    673  CA  ARG    45      42.839  36.649  51.140  1.00  0.00           C  
ATOM    674  HA  ARG    45      41.852  36.518  50.697  1.00  0.00           H  
ATOM    675  CB  ARG    45      42.824  35.782  52.421  1.00  0.00           C  
ATOM    676  HB2 ARG    45      42.525  34.811  52.026  1.00  0.00           H  
ATOM    677  HB3 ARG    45      43.820  35.756  52.862  1.00  0.00           H  
ATOM    678  CG  ARG    45      41.939  36.192  53.579  1.00  0.00           C  
ATOM    679  HG2 ARG    45      42.478  37.027  54.025  1.00  0.00           H  
ATOM    680  HG3 ARG    45      40.935  36.500  53.286  1.00  0.00           H  
ATOM    681  CD  ARG    45      41.773  34.989  54.560  1.00  0.00           C  
ATOM    682  HD2 ARG    45      41.184  34.237  54.036  1.00  0.00           H  
ATOM    683  HD3 ARG    45      42.680  34.428  54.784  1.00  0.00           H  
ATOM    684  NE  ARG    45      40.883  35.402  55.752  1.00  0.00           N  
ATOM    685  HE  ARG    45      40.321  36.206  55.513  1.00  0.00           H  
ATOM    686  CZ  ARG    45      40.694  34.890  56.969  1.00  0.00           C  
ATOM    687  NH1 ARG    45      41.284  33.789  57.281  1.00  0.00           N  
ATOM    688 HH11 ARG    45      41.949  33.361  56.653  1.00  0.00           H  
ATOM    689 HH12 ARG    45      40.961  33.366  58.139  1.00  0.00           H  
ATOM    690  NH2 ARG    45      39.950  35.509  57.844  1.00  0.00           N  
ATOM    691 HH21 ARG    45      39.630  36.392  57.472  1.00  0.00           H  
ATOM    692 HH22 ARG    45      39.918  35.319  58.835  1.00  0.00           H  
ATOM    693  C   ARG    45      43.075  38.093  51.481  1.00  0.00           C  
ATOM    694  O   ARG    45      42.049  38.771  51.634  1.00  0.00           O  
ATOM    695  N   HIE    46      44.323  38.518  51.620  1.00  0.00           N  
ATOM    696  H   HIE    46      44.956  37.741  51.493  1.00  0.00           H  
ATOM    697  CA  HIE    46      44.739  39.843  51.992  1.00  0.00           C  
ATOM    698  HA  HIE    46      43.880  40.510  52.061  1.00  0.00           H  
ATOM    699  CB  HIE    46      45.482  39.844  53.289  1.00  0.00           C  
ATOM    700  HB2 HIE    46      46.396  39.267  53.154  1.00  0.00           H  
ATOM    701  HB3 HIE    46      45.833  40.851  53.513  1.00  0.00           H  
ATOM    702  CG  HIE    46      44.772  39.317  54.525  1.00  0.00           C  
ATOM    703  ND1 HIE    46      43.736  40.007  55.190  1.00  0.00           N  
ATOM    704  CE1 HIE    46      43.378  39.280  56.267  1.00  0.00           C  
ATOM    705  HE1 HIE    46      42.514  39.482  56.882  1.00  0.00           H  
ATOM    706  NE2 HIE    46      44.198  38.173  56.345  1.00  0.00           N  
ATOM    707  HE2 HIE    46      44.071  37.396  56.978  1.00  0.00           H  
ATOM    708  CD2 HIE    46      45.094  38.269  55.292  1.00  0.00           C  
ATOM    709  HD2 HIE    46      45.936  37.619  55.105  1.00  0.00           H  
ATOM    710  C   HIE    46      45.666  40.525  50.911  1.00  0.00           C  
ATOM    711  O   HIE    46      46.826  40.842  51.210  1.00  0.00           O  
ATOM    712  N   PRO    47      45.262  40.581  49.600  1.00  0.00           N  
ATOM    713  CD  PRO    47      43.850  40.517  49.152  1.00  0.00           C  
ATOM    714  HD2 PRO    47      43.109  41.043  49.754  1.00  0.00           H  
ATOM    715  HD3 PRO    47      43.617  39.455  49.085  1.00  0.00           H  
ATOM    716  CG  PRO    47      43.868  41.005  47.718  1.00  0.00           C  
ATOM    717  HG2 PRO    47      43.480  42.005  47.522  1.00  0.00           H  
ATOM    718  HG3 PRO    47      43.262  40.370  47.072  1.00  0.00           H  
ATOM    719  CB  PRO    47      45.296  40.903  47.266  1.00  0.00           C  
ATOM    720  HB2 PRO    47      45.609  41.532  46.432  1.00  0.00           H  
ATOM    721  HB3 PRO    47      45.404  39.857  46.978  1.00  0.00           H  
ATOM    722  CA  PRO    47      46.018  41.185  48.551  1.00  0.00           C  
ATOM    723  HA  PRO    47      46.944  40.637  48.377  1.00  0.00           H  
ATOM    724  C   PRO    47      46.101  42.648  48.718  1.00  0.00           C  
ATOM    725  O   PRO    47      45.141  43.324  49.204  1.00  0.00           O  
ATOM    726  N   GLN    48      47.194  43.223  48.088  1.00  0.00           N  
ATOM    727  H   GLN    48      47.821  42.571  47.639  1.00  0.00           H  
ATOM    728  CA  GLN    48      47.538  44.636  47.911  1.00  0.00           C  
ATOM    729  HA  GLN    48      46.591  45.170  47.836  1.00  0.00           H  
ATOM    730  CB  GLN    48      48.163  45.208  49.208  1.00  0.00           C  
ATOM    731  HB2 GLN    48      48.047  46.279  49.373  1.00  0.00           H  
ATOM    732  HB3 GLN    48      47.566  44.893  50.063  1.00  0.00           H  
ATOM    733  CG  GLN    48      49.633  44.852  49.463  1.00  0.00           C  
ATOM    734  HG2 GLN    48      49.603  43.771  49.599  1.00  0.00           H  
ATOM    735  HG3 GLN    48      50.292  45.071  48.622  1.00  0.00           H  
ATOM    736  CD  GLN    48      50.266  45.547  50.665  1.00  0.00           C  
ATOM    737  OE1 GLN    48      49.870  45.337  51.831  1.00  0.00           O  
ATOM    738  NE2 GLN    48      51.449  46.120  50.498  1.00  0.00           N  
ATOM    739 HE21 GLN    48      51.771  46.738  51.230  1.00  0.00           H  
ATOM    740 HE22 GLN    48      51.751  46.345  49.561  1.00  0.00           H  
ATOM    741  C   GLN    48      48.437  44.990  46.729  1.00  0.00           C  
ATOM    742  O   GLN    48      48.391  46.113  46.211  1.00  0.00           O  
ATOM    743  N   LEU    49      49.252  44.032  46.230  1.00  0.00           N  
ATOM    744  H   LEU    49      49.254  43.093  46.603  1.00  0.00           H  
ATOM    745  CA  LEU    49      50.441  44.342  45.435  1.00  0.00           C  
ATOM    746  HA  LEU    49      50.892  45.182  45.962  1.00  0.00           H  
ATOM    747  CB  LEU    49      51.243  43.005  45.245  1.00  0.00           C  
ATOM    748  HB2 LEU    49      51.487  42.614  46.233  1.00  0.00           H  
ATOM    749  HB3 LEU    49      50.617  42.286  44.717  1.00  0.00           H  
ATOM    750  CG  LEU    49      52.629  43.107  44.565  1.00  0.00           C  
ATOM    751  HG  LEU    49      52.616  43.435  43.526  1.00  0.00           H  
ATOM    752  CD1 LEU    49      53.550  44.082  45.371  1.00  0.00           C  
ATOM    753 HD11 LEU    49      54.618  43.947  45.199  1.00  0.00           H  
ATOM    754 HD12 LEU    49      53.322  45.037  44.899  1.00  0.00           H  
ATOM    755 HD13 LEU    49      53.404  44.066  46.451  1.00  0.00           H  
ATOM    756  CD2 LEU    49      53.393  41.766  44.498  1.00  0.00           C  
ATOM    757 HD21 LEU    49      53.608  41.430  45.512  1.00  0.00           H  
ATOM    758 HD22 LEU    49      52.847  41.039  43.896  1.00  0.00           H  
ATOM    759 HD23 LEU    49      54.377  41.901  44.049  1.00  0.00           H  
ATOM    760  C   LEU    49      50.114  44.975  44.025  1.00  0.00           C  
ATOM    761  O   LEU    49      50.836  45.786  43.471  1.00  0.00           O  
ATOM    762  N   LEU    50      48.963  44.516  43.497  1.00  0.00           N  
ATOM    763  H   LEU    50      48.455  43.796  43.991  1.00  0.00           H  
ATOM    764  CA  LEU    50      48.398  45.104  42.272  1.00  0.00           C  
ATOM    765  HA  LEU    50      49.117  45.080  41.453  1.00  0.00           H  
ATOM    766  CB  LEU    50      47.207  44.244  41.758  1.00  0.00           C  
ATOM    767  HB2 LEU    50      47.527  43.214  41.595  1.00  0.00           H  
ATOM    768  HB3 LEU    50      46.445  44.228  42.537  1.00  0.00           H  
ATOM    769  CG  LEU    50      46.463  44.766  40.544  1.00  0.00           C  
ATOM    770  HG  LEU    50      46.413  45.840  40.722  1.00  0.00           H  
ATOM    771  CD1 LEU    50      47.298  44.481  39.288  1.00  0.00           C  
ATOM    772 HD11 LEU    50      46.726  44.887  38.454  1.00  0.00           H  
ATOM    773 HD12 LEU    50      48.321  44.814  39.460  1.00  0.00           H  
ATOM    774 HD13 LEU    50      47.468  43.412  39.160  1.00  0.00           H  
ATOM    775  CD2 LEU    50      45.215  43.900  40.441  1.00  0.00           C  
ATOM    776 HD21 LEU    50      45.498  42.847  40.418  1.00  0.00           H  
ATOM    777 HD22 LEU    50      44.582  44.002  41.322  1.00  0.00           H  
ATOM    778 HD23 LEU    50      44.628  44.158  39.561  1.00  0.00           H  
ATOM    779  C   LEU    50      48.002  46.576  42.535  1.00  0.00           C  
ATOM    780  O   LEU    50      48.268  47.395  41.658  1.00  0.00           O  
ATOM    781  N   TYR    51      47.329  46.975  43.605  1.00  0.00           N  
ATOM    782  H   TYR    51      47.116  46.286  44.313  1.00  0.00           H  
ATOM    783  CA  TYR    51      46.879  48.366  43.987  1.00  0.00           C  
ATOM    784  HA  TYR    51      46.307  48.876  43.212  1.00  0.00           H  
ATOM    785  CB  TYR    51      45.868  48.193  45.164  1.00  0.00           C  
ATOM    786  HB2 TYR    51      44.944  47.715  44.838  1.00  0.00           H  
ATOM    787  HB3 TYR    51      46.280  47.570  45.957  1.00  0.00           H  
ATOM    788  CG  TYR    51      45.479  49.539  45.742  1.00  0.00           C  
ATOM    789  CD1 TYR    51      44.277  50.127  45.321  1.00  0.00           C  
ATOM    790  HD1 TYR    51      43.626  49.603  44.636  1.00  0.00           H  
ATOM    791  CE1 TYR    51      43.742  51.216  46.010  1.00  0.00           C  
ATOM    792  HE1 TYR    51      42.746  51.590  45.824  1.00  0.00           H  
ATOM    793  CZ  TYR    51      44.450  51.736  47.148  1.00  0.00           C  
ATOM    794  OH  TYR    51      44.007  52.798  47.868  1.00  0.00           O  
ATOM    795  HH  TYR    51      44.610  52.779  48.614  1.00  0.00           H  
ATOM    796  CE2 TYR    51      45.638  51.122  47.604  1.00  0.00           C  
ATOM    797  HE2 TYR    51      46.193  51.430  48.478  1.00  0.00           H  
ATOM    798  CD2 TYR    51      46.283  50.118  46.784  1.00  0.00           C  
ATOM    799  HD2 TYR    51      47.186  49.650  47.148  1.00  0.00           H  
ATOM    800  C   TYR    51      48.130  49.248  44.328  1.00  0.00           C  
ATOM    801  O   TYR    51      48.277  50.350  43.868  1.00  0.00           O  
ATOM    802  N   GLU    52      49.067  48.643  45.001  1.00  0.00           N  
ATOM    803  H   GLU    52      48.970  47.688  45.314  1.00  0.00           H  
ATOM    804  CA  GLU    52      50.394  49.214  45.204  1.00  0.00           C  
ATOM    805  HA  GLU    52      50.193  50.187  45.651  1.00  0.00           H  
ATOM    806  CB  GLU    52      51.154  48.334  46.196  1.00  0.00           C  
ATOM    807  HB2 GLU    52      50.503  48.163  47.053  1.00  0.00           H  
ATOM    808  HB3 GLU    52      51.492  47.391  45.767  1.00  0.00           H  
ATOM    809  CG  GLU    52      52.406  48.997  46.671  1.00  0.00           C  
ATOM    810  HG2 GLU    52      53.145  49.173  45.890  1.00  0.00           H  
ATOM    811  HG3 GLU    52      52.047  49.949  47.062  1.00  0.00           H  
ATOM    812  CD  GLU    52      53.135  48.178  47.761  1.00  0.00           C  
ATOM    813  OE1 GLU    52      52.642  47.127  48.265  1.00  0.00           O  
ATOM    814  OE2 GLU    52      54.190  48.630  48.273  1.00  0.00           O  
ATOM    815  C   GLU    52      51.196  49.560  43.927  1.00  0.00           C  
ATOM    816  O   GLU    52      51.630  50.680  43.800  1.00  0.00           O  
ATOM    817  N   SER    53      51.387  48.548  43.038  1.00  0.00           N  
ATOM    818  H   SER    53      51.217  47.577  43.261  1.00  0.00           H  
ATOM    819  CA  SER    53      52.132  48.776  41.809  1.00  0.00           C  
ATOM    820  HA  SER    53      53.147  49.133  41.984  1.00  0.00           H  
ATOM    821  CB  SER    53      52.341  47.409  41.153  1.00  0.00           C  
ATOM    822  HB2 SER    53      52.909  47.492  40.226  1.00  0.00           H  
ATOM    823  HB3 SER    53      52.828  46.650  41.766  1.00  0.00           H  
ATOM    824  OG  SER    53      51.068  46.815  40.896  1.00  0.00           O  
ATOM    825  HG  SER    53      50.769  46.325  41.666  1.00  0.00           H  
ATOM    826  C   SER    53      51.519  49.748  40.834  1.00  0.00           C  
ATOM    827  O   SER    53      52.287  50.485  40.186  1.00  0.00           O  
ATOM    828  N   LYS    54      50.164  49.826  40.782  1.00  0.00           N  
ATOM    829  H   LYS    54      49.644  49.160  41.335  1.00  0.00           H  
ATOM    830  CA  LYS    54      49.472  50.865  40.004  1.00  0.00           C  
ATOM    831  HA  LYS    54      50.206  51.080  39.227  1.00  0.00           H  
ATOM    832  CB  LYS    54      48.004  50.460  39.682  1.00  0.00           C  
ATOM    833  HB2 LYS    54      47.409  50.169  40.547  1.00  0.00           H  
ATOM    834  HB3 LYS    54      47.691  51.337  39.114  1.00  0.00           H  
ATOM    835  CG  LYS    54      47.803  49.259  38.713  1.00  0.00           C  
ATOM    836  HG2 LYS    54      48.088  49.647  37.735  1.00  0.00           H  
ATOM    837  HG3 LYS    54      48.472  48.487  39.093  1.00  0.00           H  
ATOM    838  CD  LYS    54      46.379  48.709  38.594  1.00  0.00           C  
ATOM    839  HD2 LYS    54      46.340  47.823  37.961  1.00  0.00           H  
ATOM    840  HD3 LYS    54      45.863  48.543  39.540  1.00  0.00           H  
ATOM    841  CE  LYS    54      45.601  49.732  37.775  1.00  0.00           C  
ATOM    842  HE2 LYS    54      45.435  50.604  38.409  1.00  0.00           H  
ATOM    843  HE3 LYS    54      46.190  50.068  36.922  1.00  0.00           H  
ATOM    844  NZ  LYS    54      44.317  49.143  37.328  1.00  0.00           N  
ATOM    845  HZ1 LYS    54      43.554  49.770  37.542  1.00  0.00           H  
ATOM    846  HZ2 LYS    54      44.388  48.993  36.332  1.00  0.00           H  
ATOM    847  HZ3 LYS    54      44.182  48.241  37.761  1.00  0.00           H  
ATOM    848  C   LYS    54      49.476  52.274  40.611  1.00  0.00           C  
ATOM    849  O   LYS    54      49.504  53.252  39.865  1.00  0.00           O  
ATOM    850  N   LEU    55      49.680  52.370  41.972  1.00  0.00           N  
ATOM    851  H   LEU    55      49.397  51.617  42.583  1.00  0.00           H  
ATOM    852  CA  LEU    55      50.120  53.707  42.499  1.00  0.00           C  
ATOM    853  HA  LEU    55      49.468  54.442  42.028  1.00  0.00           H  
ATOM    854  CB  LEU    55      49.885  53.878  44.029  1.00  0.00           C  
ATOM    855  HB2 LEU    55      48.804  53.922  44.162  1.00  0.00           H  
ATOM    856  HB3 LEU    55      50.306  53.005  44.527  1.00  0.00           H  
ATOM    857  CG  LEU    55      50.510  55.114  44.697  1.00  0.00           C  
ATOM    858  HG  LEU    55      51.592  55.024  44.601  1.00  0.00           H  
ATOM    859  CD1 LEU    55      50.077  56.436  44.124  1.00  0.00           C  
ATOM    860 HD11 LEU    55      50.459  57.246  44.746  1.00  0.00           H  
ATOM    861 HD12 LEU    55      50.515  56.521  43.129  1.00  0.00           H  
ATOM    862 HD13 LEU    55      48.989  56.493  44.110  1.00  0.00           H  
ATOM    863  CD2 LEU    55      50.230  55.109  46.098  1.00  0.00           C  
ATOM    864 HD21 LEU    55      50.965  55.766  46.563  1.00  0.00           H  
ATOM    865 HD22 LEU    55      49.210  55.466  46.246  1.00  0.00           H  
ATOM    866 HD23 LEU    55      50.154  54.099  46.501  1.00  0.00           H  
ATOM    867  C   LEU    55      51.636  53.962  42.112  1.00  0.00           C  
ATOM    868  O   LEU    55      52.005  55.003  41.614  1.00  0.00           O  
ATOM    869  N   TYR    56      52.490  52.919  42.227  1.00  0.00           N  
ATOM    870  H   TYR    56      52.183  52.069  42.678  1.00  0.00           H  
ATOM    871  CA  TYR    56      53.904  53.128  41.784  1.00  0.00           C  
ATOM    872  HA  TYR    56      54.296  53.924  42.417  1.00  0.00           H  
ATOM    873  CB  TYR    56      54.728  51.879  41.949  1.00  0.00           C  
ATOM    874  HB2 TYR    56      54.196  50.942  41.786  1.00  0.00           H  
ATOM    875  HB3 TYR    56      55.519  51.829  41.201  1.00  0.00           H  
ATOM    876  CG  TYR    56      55.449  51.689  43.246  1.00  0.00           C  
ATOM    877  CD1 TYR    56      56.226  52.756  43.757  1.00  0.00           C  
ATOM    878  HD1 TYR    56      56.256  53.640  43.138  1.00  0.00           H  
ATOM    879  CE1 TYR    56      57.111  52.583  44.839  1.00  0.00           C  
ATOM    880  HE1 TYR    56      57.639  53.439  45.232  1.00  0.00           H  
ATOM    881  CZ  TYR    56      56.923  51.440  45.644  1.00  0.00           C  
ATOM    882  OH  TYR    56      57.686  51.418  46.801  1.00  0.00           O  
ATOM    883  HH  TYR    56      57.386  50.771  47.443  1.00  0.00           H  
ATOM    884  CE2 TYR    56      56.141  50.363  45.112  1.00  0.00           C  
ATOM    885  HE2 TYR    56      56.155  49.411  45.623  1.00  0.00           H  
ATOM    886  CD2 TYR    56      55.456  50.517  43.960  1.00  0.00           C  
ATOM    887  HD2 TYR    56      54.924  49.646  43.607  1.00  0.00           H  
ATOM    888  C   TYR    56      53.941  53.632  40.312  1.00  0.00           C  
ATOM    889  O   TYR    56      54.756  54.536  40.101  1.00  0.00           O  
ATOM    890  N   LYS    57      53.032  53.285  39.409  1.00  0.00           N  
ATOM    891  H   LYS    57      52.397  52.528  39.619  1.00  0.00           H  
ATOM    892  CA  LYS    57      52.949  53.866  38.046  1.00  0.00           C  
ATOM    893  HA  LYS    57      53.915  53.627  37.603  1.00  0.00           H  
ATOM    894  CB  LYS    57      51.882  53.181  37.178  1.00  0.00           C  
ATOM    895  HB2 LYS    57      50.923  53.279  37.687  1.00  0.00           H  
ATOM    896  HB3 LYS    57      51.959  53.650  36.197  1.00  0.00           H  
ATOM    897  CG  LYS    57      52.174  51.715  37.044  1.00  0.00           C  
ATOM    898  HG2 LYS    57      53.240  51.604  36.841  1.00  0.00           H  
ATOM    899  HG3 LYS    57      52.020  51.315  38.046  1.00  0.00           H  
ATOM    900  CD  LYS    57      51.409  51.061  35.902  1.00  0.00           C  
ATOM    901  HD2 LYS    57      51.790  51.456  34.960  1.00  0.00           H  
ATOM    902  HD3 LYS    57      51.707  50.013  35.885  1.00  0.00           H  
ATOM    903  CE  LYS    57      49.903  51.172  36.013  1.00  0.00           C  
ATOM    904  HE2 LYS    57      49.701  50.675  36.962  1.00  0.00           H  
ATOM    905  HE3 LYS    57      49.472  52.165  36.135  1.00  0.00           H  
ATOM    906  NZ  LYS    57      49.132  50.438  34.940  1.00  0.00           N  
ATOM    907  HZ1 LYS    57      49.171  49.478  35.251  1.00  0.00           H  
ATOM    908  HZ2 LYS    57      48.160  50.701  35.018  1.00  0.00           H  
ATOM    909  HZ3 LYS    57      49.439  50.562  33.986  1.00  0.00           H  
ATOM    910  C   LYS    57      52.892  55.382  37.974  1.00  0.00           C  
ATOM    911  O   LYS    57      53.607  55.957  37.197  1.00  0.00           O  
ATOM    912  N   ILE    58      52.121  56.019  38.964  1.00  0.00           N  
ATOM    913  H   ILE    58      51.569  55.364  39.500  1.00  0.00           H  
ATOM    914  CA  ILE    58      52.092  57.462  39.297  1.00  0.00           C  
ATOM    915  HA  ILE    58      51.949  58.031  38.378  1.00  0.00           H  
ATOM    916  CB  ILE    58      50.917  57.837  40.191  1.00  0.00           C  
ATOM    917  HB  ILE    58      51.219  57.370  41.129  1.00  0.00           H  
ATOM    918  CG2 ILE    58      51.057  59.405  40.305  1.00  0.00           C  
ATOM    919 HG21 ILE    58      51.880  59.793  40.905  1.00  0.00           H  
ATOM    920 HG22 ILE    58      50.936  59.899  39.341  1.00  0.00           H  
ATOM    921 HG23 ILE    58      50.256  59.753  40.958  1.00  0.00           H  
ATOM    922  CG1 ILE    58      49.487  57.221  39.795  1.00  0.00           C  
ATOM    923 HG12 ILE    58      49.108  57.742  38.916  1.00  0.00           H  
ATOM    924 HG13 ILE    58      49.706  56.182  39.550  1.00  0.00           H  
ATOM    925  CD1 ILE    58      48.424  57.302  40.956  1.00  0.00           C  
ATOM    926 HD11 ILE    58      48.608  56.437  41.594  1.00  0.00           H  
ATOM    927 HD12 ILE    58      48.513  58.204  41.562  1.00  0.00           H  
ATOM    928 HD13 ILE    58      47.426  57.297  40.517  1.00  0.00           H  
ATOM    929  C   ILE    58      53.479  57.890  39.777  1.00  0.00           C  
ATOM    930  O   ILE    58      53.927  58.939  39.290  1.00  0.00           O  
ATOM    931  N   LEU    59      54.080  57.229  40.756  1.00  0.00           N  
ATOM    932  H   LEU    59      53.661  56.362  41.062  1.00  0.00           H  
ATOM    933  CA  LEU    59      55.239  57.660  41.530  1.00  0.00           C  
ATOM    934  HA  LEU    59      55.094  58.734  41.647  1.00  0.00           H  
ATOM    935  CB  LEU    59      55.242  56.915  42.893  1.00  0.00           C  
ATOM    936  HB2 LEU    59      55.455  55.871  42.663  1.00  0.00           H  
ATOM    937  HB3 LEU    59      56.085  57.407  43.377  1.00  0.00           H  
ATOM    938  CG  LEU    59      54.074  57.179  43.836  1.00  0.00           C  
ATOM    939  HG  LEU    59      53.106  57.311  43.352  1.00  0.00           H  
ATOM    940  CD1 LEU    59      54.011  56.108  44.877  1.00  0.00           C  
ATOM    941 HD11 LEU    59      54.990  56.103  45.357  1.00  0.00           H  
ATOM    942 HD12 LEU    59      53.231  56.320  45.609  1.00  0.00           H  
ATOM    943 HD13 LEU    59      53.752  55.178  44.372  1.00  0.00           H  
ATOM    944  CD2 LEU    59      54.263  58.528  44.539  1.00  0.00           C  
ATOM    945 HD21 LEU    59      55.190  58.632  45.104  1.00  0.00           H  
ATOM    946 HD22 LEU    59      54.248  59.420  43.914  1.00  0.00           H  
ATOM    947 HD23 LEU    59      53.369  58.588  45.160  1.00  0.00           H  
ATOM    948  C   LEU    59      56.635  57.470  40.900  1.00  0.00           C  
ATOM    949  O   LEU    59      57.596  58.091  41.281  1.00  0.00           O  
ATOM    950  N   GLN    60      56.765  56.600  39.898  1.00  0.00           N  
ATOM    951  H   GLN    60      55.967  56.044  39.627  1.00  0.00           H  
ATOM    952  CA  GLN    60      57.941  56.263  39.121  1.00  0.00           C  
ATOM    953  HA  GLN    60      58.657  55.826  39.816  1.00  0.00           H  
ATOM    954  CB  GLN    60      57.503  55.275  38.089  1.00  0.00           C  
ATOM    955  HB2 GLN    60      56.949  54.485  38.596  1.00  0.00           H  
ATOM    956  HB3 GLN    60      56.763  55.713  37.419  1.00  0.00           H  
ATOM    957  CG  GLN    60      58.612  54.791  37.164  1.00  0.00           C  
ATOM    958  HG2 GLN    60      58.089  54.437  36.275  1.00  0.00           H  
ATOM    959  HG3 GLN    60      59.210  55.520  36.618  1.00  0.00           H  
ATOM    960  CD  GLN    60      59.494  53.730  37.761  1.00  0.00           C  
ATOM    961  OE1 GLN    60      59.823  53.750  38.935  1.00  0.00           O  
ATOM    962  NE2 GLN    60      59.864  52.694  37.046  1.00  0.00           N  
ATOM    963 HE21 GLN    60      60.487  51.997  37.427  1.00  0.00           H  
ATOM    964 HE22 GLN    60      59.520  52.664  36.097  1.00  0.00           H  
ATOM    965  C   GLN    60      58.610  57.481  38.539  1.00  0.00           C  
ATOM    966  O   GLN    60      58.192  58.160  37.625  1.00  0.00           O  
ATOM    967  N   GLY    61      59.770  57.784  39.092  1.00  0.00           N  
ATOM    968  H   GLY    61      59.903  57.344  39.992  1.00  0.00           H  
ATOM    969  CA  GLY    61      60.541  59.056  38.787  1.00  0.00           C  
ATOM    970  HA2 GLY    61      61.542  58.754  38.481  1.00  0.00           H  
ATOM    971  HA3 GLY    61      60.194  59.576  37.894  1.00  0.00           H  
ATOM    972  C   GLY    61      60.586  60.139  39.899  1.00  0.00           C  
ATOM    973  O   GLY    61      61.181  61.212  39.670  1.00  0.00           O  
ATOM    974  N   GLY    62      59.981  59.821  41.083  1.00  0.00           N  
ATOM    975  H   GLY    62      59.436  58.972  41.130  1.00  0.00           H  
ATOM    976  CA  GLY    62      60.144  60.611  42.274  1.00  0.00           C  
ATOM    977  HA2 GLY    62      59.994  61.655  42.000  1.00  0.00           H  
ATOM    978  HA3 GLY    62      59.383  60.299  42.989  1.00  0.00           H  
ATOM    979  C   GLY    62      61.530  60.446  42.931  1.00  0.00           C  
ATOM    980  O   GLY    62      62.013  59.340  42.912  1.00  0.00           O  
ATOM    981  N   VAL    63      61.960  61.484  43.670  1.00  0.00           N  
ATOM    982  H   VAL    63      61.369  62.297  43.569  1.00  0.00           H  
ATOM    983  CA  VAL    63      63.053  61.446  44.716  1.00  0.00           C  
ATOM    984  HA  VAL    63      63.892  60.920  44.262  1.00  0.00           H  
ATOM    985  CB  VAL    63      63.481  62.949  45.079  1.00  0.00           C  
ATOM    986  HB  VAL    63      62.562  63.523  45.203  1.00  0.00           H  
ATOM    987  CG1 VAL    63      64.447  63.094  46.267  1.00  0.00           C  
ATOM    988 HG11 VAL    63      64.101  62.457  47.081  1.00  0.00           H  
ATOM    989 HG12 VAL    63      65.441  62.829  45.907  1.00  0.00           H  
ATOM    990 HG13 VAL    63      64.401  64.151  46.530  1.00  0.00           H  
ATOM    991  CG2 VAL    63      64.134  63.673  43.914  1.00  0.00           C  
ATOM    992 HG21 VAL    63      65.149  63.353  43.677  1.00  0.00           H  
ATOM    993 HG22 VAL    63      63.501  63.586  43.030  1.00  0.00           H  
ATOM    994 HG23 VAL    63      64.149  64.716  44.230  1.00  0.00           H  
ATOM    995  C   VAL    63      62.593  60.743  45.966  1.00  0.00           C  
ATOM    996  O   VAL    63      61.568  61.100  46.564  1.00  0.00           O  
ATOM    997  N   GLY    64      63.483  59.811  46.488  1.00  0.00           N  
ATOM    998  H   GLY    64      64.349  59.718  45.978  1.00  0.00           H  
ATOM    999  CA  GLY    64      63.324  59.076  47.727  1.00  0.00           C  
ATOM   1000  HA2 GLY    64      64.158  58.413  47.957  1.00  0.00           H  
ATOM   1001  HA3 GLY    64      63.289  59.753  48.580  1.00  0.00           H  
ATOM   1002  C   GLY    64      62.022  58.178  47.784  1.00  0.00           C  
ATOM   1003  O   GLY    64      61.556  57.816  48.861  1.00  0.00           O  
ATOM   1004  N   ILE    65      61.445  57.822  46.629  1.00  0.00           N  
ATOM   1005  H   ILE    65      61.748  58.272  45.777  1.00  0.00           H  
ATOM   1006  CA  ILE    65      60.537  56.692  46.521  1.00  0.00           C  
ATOM   1007  HA  ILE    65      60.326  56.354  47.535  1.00  0.00           H  
ATOM   1008  CB  ILE    65      59.144  57.095  45.888  1.00  0.00           C  
ATOM   1009  HB  ILE    65      59.234  57.649  44.954  1.00  0.00           H  
ATOM   1010  CG2 ILE    65      58.304  55.780  45.674  1.00  0.00           C  
ATOM   1011 HG21 ILE    65      58.796  55.110  44.969  1.00  0.00           H  
ATOM   1012 HG22 ILE    65      58.064  55.206  46.570  1.00  0.00           H  
ATOM   1013 HG23 ILE    65      57.347  55.964  45.186  1.00  0.00           H  
ATOM   1014  CG1 ILE    65      58.266  57.775  46.902  1.00  0.00           C  
ATOM   1015 HG12 ILE    65      57.282  57.932  46.460  1.00  0.00           H  
ATOM   1016 HG13 ILE    65      58.082  57.259  47.844  1.00  0.00           H  
ATOM   1017  CD1 ILE    65      58.644  59.268  47.185  1.00  0.00           C  
ATOM   1018 HD11 ILE    65      59.127  59.664  46.291  1.00  0.00           H  
ATOM   1019 HD12 ILE    65      57.831  59.916  47.513  1.00  0.00           H  
ATOM   1020 HD13 ILE    65      59.436  59.274  47.933  1.00  0.00           H  
ATOM   1021  C   ILE    65      61.379  55.621  45.716  1.00  0.00           C  
ATOM   1022  O   ILE    65      62.216  56.046  44.911  1.00  0.00           O  
ATOM   1023  N   PRO    66      61.253  54.295  45.985  1.00  0.00           N  
ATOM   1024  CD  PRO    66      60.797  53.695  47.238  1.00  0.00           C  
ATOM   1025  HD2 PRO    66      59.721  53.828  47.355  1.00  0.00           H  
ATOM   1026  HD3 PRO    66      61.352  54.089  48.089  1.00  0.00           H  
ATOM   1027  CG  PRO    66      61.100  52.250  47.181  1.00  0.00           C  
ATOM   1028  HG2 PRO    66      60.304  51.609  47.561  1.00  0.00           H  
ATOM   1029  HG3 PRO    66      62.122  52.105  47.531  1.00  0.00           H  
ATOM   1030  CB  PRO    66      61.092  52.037  45.723  1.00  0.00           C  
ATOM   1031  HB2 PRO    66      60.030  52.103  45.490  1.00  0.00           H  
ATOM   1032  HB3 PRO    66      61.523  51.072  45.454  1.00  0.00           H  
ATOM   1033  CA  PRO    66      61.840  53.258  45.175  1.00  0.00           C  
ATOM   1034  HA  PRO    66      62.909  53.217  45.383  1.00  0.00           H  
ATOM   1035  C   PRO    66      61.591  53.410  43.604  1.00  0.00           C  
ATOM   1036  O   PRO    66      60.431  53.523  43.181  1.00  0.00           O  
ATOM   1037  N   HIE    67      62.605  53.370  42.803  1.00  0.00           N  
ATOM   1038  H   HIE    67      63.433  53.102  43.316  1.00  0.00           H  
ATOM   1039  CA  HIE    67      62.510  53.294  41.358  1.00  0.00           C  
ATOM   1040  HA  HIE    67      61.672  53.825  40.905  1.00  0.00           H  
ATOM   1041  CB  HIE    67      63.767  53.788  40.731  1.00  0.00           C  
ATOM   1042  HB2 HIE    67      63.642  54.862  40.868  1.00  0.00           H  
ATOM   1043  HB3 HIE    67      64.560  53.394  41.367  1.00  0.00           H  
ATOM   1044  CG  HIE    67      63.939  53.425  39.278  1.00  0.00           C  
ATOM   1045  ND1 HIE    67      64.519  52.299  38.765  1.00  0.00           N  
ATOM   1046  CE1 HIE    67      64.373  52.385  37.404  1.00  0.00           C  
ATOM   1047  HE1 HIE    67      64.849  51.759  36.664  1.00  0.00           H  
ATOM   1048  NE2 HIE    67      63.544  53.387  37.074  1.00  0.00           N  
ATOM   1049  HE2 HIE    67      63.154  53.511  36.150  1.00  0.00           H  
ATOM   1050  CD2 HIE    67      63.336  54.072  38.209  1.00  0.00           C  
ATOM   1051  HD2 HIE    67      62.690  54.930  38.322  1.00  0.00           H  
ATOM   1052  C   HIE    67      62.244  51.805  40.916  1.00  0.00           C  
ATOM   1053  O   HIE    67      62.745  50.900  41.615  1.00  0.00           O  
ATOM   1054  N   ILE    68      61.287  51.578  40.031  1.00  0.00           N  
ATOM   1055  H   ILE    68      60.746  52.333  39.634  1.00  0.00           H  
ATOM   1056  CA  ILE    68      60.683  50.254  39.788  1.00  0.00           C  
ATOM   1057  HA  ILE    68      60.963  49.512  40.536  1.00  0.00           H  
ATOM   1058  CB  ILE    68      59.152  50.242  39.876  1.00  0.00           C  
ATOM   1059  HB  ILE    68      58.857  50.813  38.996  1.00  0.00           H  
ATOM   1060  CG2 ILE    68      58.466  48.852  39.828  1.00  0.00           C  
ATOM   1061 HG21 ILE    68      58.609  48.488  38.811  1.00  0.00           H  
ATOM   1062 HG22 ILE    68      58.849  48.155  40.574  1.00  0.00           H  
ATOM   1063 HG23 ILE    68      57.402  49.086  39.799  1.00  0.00           H  
ATOM   1064  CG1 ILE    68      58.609  51.025  41.102  1.00  0.00           C  
ATOM   1065 HG12 ILE    68      58.846  52.065  40.876  1.00  0.00           H  
ATOM   1066 HG13 ILE    68      57.531  50.903  40.998  1.00  0.00           H  
ATOM   1067  CD1 ILE    68      59.065  50.658  42.460  1.00  0.00           C  
ATOM   1068 HD11 ILE    68      60.150  50.577  42.395  1.00  0.00           H  
ATOM   1069 HD12 ILE    68      58.975  51.415  43.239  1.00  0.00           H  
ATOM   1070 HD13 ILE    68      58.753  49.661  42.771  1.00  0.00           H  
ATOM   1071  C   ILE    68      61.151  49.639  38.457  1.00  0.00           C  
ATOM   1072  O   ILE    68      61.126  50.233  37.356  1.00  0.00           O  
ATOM   1073  N   ARG    69      61.672  48.432  38.469  1.00  0.00           N  
ATOM   1074  H   ARG    69      61.680  47.889  39.320  1.00  0.00           H  
ATOM   1075  CA  ARG    69      62.311  47.813  37.290  1.00  0.00           C  
ATOM   1076  HA  ARG    69      62.914  48.509  36.707  1.00  0.00           H  
ATOM   1077  CB  ARG    69      63.247  46.690  37.763  1.00  0.00           C  
ATOM   1078  HB2 ARG    69      62.645  45.908  38.227  1.00  0.00           H  
ATOM   1079  HB3 ARG    69      63.819  46.244  36.950  1.00  0.00           H  
ATOM   1080  CG  ARG    69      64.227  47.263  38.761  1.00  0.00           C  
ATOM   1081  HG2 ARG    69      63.827  47.271  39.775  1.00  0.00           H  
ATOM   1082  HG3 ARG    69      65.063  46.567  38.825  1.00  0.00           H  
ATOM   1083  CD  ARG    69      64.965  48.512  38.345  1.00  0.00           C  
ATOM   1084  HD2 ARG    69      65.258  48.450  37.297  1.00  0.00           H  
ATOM   1085  HD3 ARG    69      64.334  49.388  38.493  1.00  0.00           H  
ATOM   1086  NE  ARG    69      66.115  48.636  39.212  1.00  0.00           N  
ATOM   1087  HE  ARG    69      66.951  48.183  38.870  1.00  0.00           H  
ATOM   1088  CZ  ARG    69      66.289  49.250  40.384  1.00  0.00           C  
ATOM   1089  NH1 ARG    69      65.393  50.020  40.896  1.00  0.00           N  
ATOM   1090 HH11 ARG    69      64.556  50.169  40.351  1.00  0.00           H  
ATOM   1091 HH12 ARG    69      65.635  50.453  41.776  1.00  0.00           H  
ATOM   1092  NH2 ARG    69      67.381  48.922  41.084  1.00  0.00           N  
ATOM   1093 HH21 ARG    69      68.053  48.306  40.650  1.00  0.00           H  
ATOM   1094 HH22 ARG    69      67.433  49.288  42.024  1.00  0.00           H  
ATOM   1095  C   ARG    69      61.238  47.158  36.414  1.00  0.00           C  
ATOM   1096  O   ARG    69      61.258  47.336  35.188  1.00  0.00           O  
ATOM   1097  N   TRP    70      60.345  46.329  36.976  1.00  0.00           N  
ATOM   1098  H   TRP    70      60.236  46.432  37.974  1.00  0.00           H  
ATOM   1099  CA  TRP    70      59.380  45.510  36.215  1.00  0.00           C  
ATOM   1100  HA  TRP    70      58.869  45.988  35.379  1.00  0.00           H  
ATOM   1101  CB  TRP    70      60.084  44.337  35.652  1.00  0.00           C  
ATOM   1102  HB2 TRP    70      61.011  44.540  35.115  1.00  0.00           H  
ATOM   1103  HB3 TRP    70      60.418  43.783  36.530  1.00  0.00           H  
ATOM   1104  CG  TRP    70      59.259  43.334  34.864  1.00  0.00           C  
ATOM   1105  CD1 TRP    70      58.909  43.516  33.531  1.00  0.00           C  
ATOM   1106  HD1 TRP    70      59.206  44.329  32.885  1.00  0.00           H  
ATOM   1107  NE1 TRP    70      58.274  42.384  33.127  1.00  0.00           N  
ATOM   1108  HE1 TRP    70      57.974  42.231  32.175  1.00  0.00           H  
ATOM   1109  CE2 TRP    70      57.941  41.493  34.138  1.00  0.00           C  
ATOM   1110  CZ2 TRP    70      57.262  40.268  34.175  1.00  0.00           C  
ATOM   1111  HZ2 TRP    70      57.004  39.691  33.299  1.00  0.00           H  
ATOM   1112  CH2 TRP    70      56.985  39.735  35.428  1.00  0.00           C  
ATOM   1113  HH2 TRP    70      56.391  38.836  35.511  1.00  0.00           H  
ATOM   1114  CZ3 TRP    70      57.492  40.307  36.582  1.00  0.00           C  
ATOM   1115  HZ3 TRP    70      57.324  39.942  37.584  1.00  0.00           H  
ATOM   1116  CE3 TRP    70      58.289  41.463  36.552  1.00  0.00           C  
ATOM   1117  HE3 TRP    70      58.722  41.786  37.486  1.00  0.00           H  
ATOM   1118  CD2 TRP    70      58.509  42.098  35.309  1.00  0.00           C  
ATOM   1119  C   TRP    70      58.191  45.017  37.158  1.00  0.00           C  
ATOM   1120  O   TRP    70      58.433  44.820  38.344  1.00  0.00           O  
ATOM   1121  N   TYR    71      57.076  44.597  36.674  1.00  0.00           N  
ATOM   1122  H   TYR    71      56.886  44.635  35.683  1.00  0.00           H  
ATOM   1123  CA  TYR    71      55.978  43.928  37.423  1.00  0.00           C  
ATOM   1124  HA  TYR    71      56.302  43.391  38.314  1.00  0.00           H  
ATOM   1125  CB  TYR    71      54.990  45.043  37.826  1.00  0.00           C  
ATOM   1126  HB2 TYR    71      55.509  45.687  38.535  1.00  0.00           H  
ATOM   1127  HB3 TYR    71      54.886  45.696  36.959  1.00  0.00           H  
ATOM   1128  CG  TYR    71      53.646  44.585  38.459  1.00  0.00           C  
ATOM   1129  CD1 TYR    71      53.523  44.256  39.815  1.00  0.00           C  
ATOM   1130  HD1 TYR    71      54.340  44.387  40.509  1.00  0.00           H  
ATOM   1131  CE1 TYR    71      52.404  43.646  40.338  1.00  0.00           C  
ATOM   1132  HE1 TYR    71      52.328  43.266  41.346  1.00  0.00           H  
ATOM   1133  CZ  TYR    71      51.296  43.418  39.468  1.00  0.00           C  
ATOM   1134  OH  TYR    71      50.162  42.785  39.922  1.00  0.00           O  
ATOM   1135  HH  TYR    71      49.652  42.517  39.155  1.00  0.00           H  
ATOM   1136  CE2 TYR    71      51.394  43.804  38.115  1.00  0.00           C  
ATOM   1137  HE2 TYR    71      50.630  43.579  37.385  1.00  0.00           H  
ATOM   1138  CD2 TYR    71      52.606  44.271  37.637  1.00  0.00           C  
ATOM   1139  HD2 TYR    71      52.657  44.681  36.639  1.00  0.00           H  
ATOM   1140  C   TYR    71      55.321  42.881  36.522  1.00  0.00           C  
ATOM   1141  O   TYR    71      55.019  43.207  35.368  1.00  0.00           O  
ATOM   1142  N   GLY    72      54.811  41.792  37.087  1.00  0.00           N  
ATOM   1143  H   GLY    72      55.015  41.635  38.063  1.00  0.00           H  
ATOM   1144  CA  GLY    72      53.818  40.980  36.461  1.00  0.00           C  
ATOM   1145  HA2 GLY    72      52.892  41.494  36.201  1.00  0.00           H  
ATOM   1146  HA3 GLY    72      54.277  40.550  35.570  1.00  0.00           H  
ATOM   1147  C   GLY    72      53.305  39.788  37.253  1.00  0.00           C  
ATOM   1148  O   GLY    72      53.774  39.442  38.322  1.00  0.00           O  
ATOM   1149  N   GLN    73      52.322  39.112  36.732  1.00  0.00           N  
ATOM   1150  H   GLN    73      51.900  39.382  35.855  1.00  0.00           H  
ATOM   1151  CA  GLN    73      52.007  37.713  37.128  1.00  0.00           C  
ATOM   1152  HA  GLN    73      52.006  37.574  38.209  1.00  0.00           H  
ATOM   1153  CB  GLN    73      50.590  37.380  36.687  1.00  0.00           C  
ATOM   1154  HB2 GLN    73      50.520  37.290  35.603  1.00  0.00           H  
ATOM   1155  HB3 GLN    73      50.470  36.414  37.179  1.00  0.00           H  
ATOM   1156  CG  GLN    73      49.535  38.388  37.183  1.00  0.00           C  
ATOM   1157  HG2 GLN    73      49.643  38.753  38.204  1.00  0.00           H  
ATOM   1158  HG3 GLN    73      49.523  39.278  36.553  1.00  0.00           H  
ATOM   1159  CD  GLN    73      48.185  37.633  37.031  1.00  0.00           C  
ATOM   1160  OE1 GLN    73      47.728  37.309  35.907  1.00  0.00           O  
ATOM   1161  NE2 GLN    73      47.529  37.442  38.138  1.00  0.00           N  
ATOM   1162 HE21 GLN    73      46.679  36.900  38.201  1.00  0.00           H  
ATOM   1163 HE22 GLN    73      47.881  37.909  38.961  1.00  0.00           H  
ATOM   1164  C   GLN    73      53.014  36.671  36.545  1.00  0.00           C  
ATOM   1165  O   GLN    73      53.206  36.680  35.334  1.00  0.00           O  
ATOM   1166  N   GLU    74      53.536  35.766  37.361  1.00  0.00           N  
ATOM   1167  H   GLU    74      53.346  35.855  38.349  1.00  0.00           H  
ATOM   1168  CA  GLU    74      54.543  34.801  37.044  1.00  0.00           C  
ATOM   1169  HA  GLU    74      54.319  34.467  36.030  1.00  0.00           H  
ATOM   1170  CB  GLU    74      55.925  35.412  37.009  1.00  0.00           C  
ATOM   1171  HB2 GLU    74      55.820  36.239  36.306  1.00  0.00           H  
ATOM   1172  HB3 GLU    74      56.220  35.774  37.994  1.00  0.00           H  
ATOM   1173  CG  GLU    74      57.079  34.419  36.593  1.00  0.00           C  
ATOM   1174  HG2 GLU    74      57.995  34.966  36.817  1.00  0.00           H  
ATOM   1175  HG3 GLU    74      56.930  33.575  37.267  1.00  0.00           H  
ATOM   1176  CD  GLU    74      57.121  33.947  35.174  1.00  0.00           C  
ATOM   1177  OE1 GLU    74      57.916  34.581  34.427  1.00  0.00           O  
ATOM   1178  OE2 GLU    74      56.266  33.160  34.751  1.00  0.00           O  
ATOM   1179  C   GLU    74      54.444  33.575  37.951  1.00  0.00           C  
ATOM   1180  O   GLU    74      54.262  33.707  39.225  1.00  0.00           O  
ATOM   1181  N   LYS    75      54.358  32.412  37.371  1.00  0.00           N  
ATOM   1182  H   LYS    75      54.442  32.452  36.365  1.00  0.00           H  
ATOM   1183  CA  LYS    75      54.438  31.095  38.012  1.00  0.00           C  
ATOM   1184  HA  LYS    75      54.350  30.364  37.208  1.00  0.00           H  
ATOM   1185  CB  LYS    75      55.818  30.923  38.692  1.00  0.00           C  
ATOM   1186  HB2 LYS    75      56.621  31.036  37.964  1.00  0.00           H  
ATOM   1187  HB3 LYS    75      55.879  31.584  39.557  1.00  0.00           H  
ATOM   1188  CG  LYS    75      55.990  29.455  39.268  1.00  0.00           C  
ATOM   1189  HG2 LYS    75      55.280  29.255  40.071  1.00  0.00           H  
ATOM   1190  HG3 LYS    75      55.757  28.790  38.436  1.00  0.00           H  
ATOM   1191  CD  LYS    75      57.317  29.148  39.907  1.00  0.00           C  
ATOM   1192  HD2 LYS    75      58.223  29.393  39.352  1.00  0.00           H  
ATOM   1193  HD3 LYS    75      57.405  29.715  40.833  1.00  0.00           H  
ATOM   1194  CE  LYS    75      57.244  27.674  40.315  1.00  0.00           C  
ATOM   1195  HE2 LYS    75      56.331  27.603  40.905  1.00  0.00           H  
ATOM   1196  HE3 LYS    75      57.112  26.988  39.478  1.00  0.00           H  
ATOM   1197  NZ  LYS    75      58.472  27.259  41.174  1.00  0.00           N  
ATOM   1198  HZ1 LYS    75      58.516  27.857  41.987  1.00  0.00           H  
ATOM   1199  HZ2 LYS    75      58.370  26.304  41.485  1.00  0.00           H  
ATOM   1200  HZ3 LYS    75      59.328  27.365  40.648  1.00  0.00           H  
ATOM   1201  C   LYS    75      53.208  30.740  38.858  1.00  0.00           C  
ATOM   1202  O   LYS    75      52.264  30.125  38.338  1.00  0.00           O  
ATOM   1203  N   ASP    76      53.209  31.214  40.111  1.00  0.00           N  
ATOM   1204  H   ASP    76      54.054  31.664  40.435  1.00  0.00           H  
ATOM   1205  CA  ASP    76      52.150  31.016  41.141  1.00  0.00           C  
ATOM   1206  HA  ASP    76      51.244  30.886  40.548  1.00  0.00           H  
ATOM   1207  CB  ASP    76      52.543  29.835  42.078  1.00  0.00           C  
ATOM   1208  HB2 ASP    76      53.491  30.040  42.575  1.00  0.00           H  
ATOM   1209  HB3 ASP    76      51.698  29.789  42.765  1.00  0.00           H  
ATOM   1210  CG  ASP    76      52.722  28.464  41.429  1.00  0.00           C  
ATOM   1211  OD1 ASP    76      51.708  28.030  40.801  1.00  0.00           O  
ATOM   1212  OD2 ASP    76      53.657  27.700  41.751  1.00  0.00           O  
ATOM   1213  C   ASP    76      51.807  32.355  41.857  1.00  0.00           C  
ATOM   1214  O   ASP    76      51.140  32.362  42.883  1.00  0.00           O  
ATOM   1215  N   TYR    77      52.317  33.526  41.353  1.00  0.00           N  
ATOM   1216  H   TYR    77      52.759  33.459  40.448  1.00  0.00           H  
ATOM   1217  CA  TYR    77      52.385  34.825  42.089  1.00  0.00           C  
ATOM   1218  HA  TYR    77      51.657  34.901  42.897  1.00  0.00           H  
ATOM   1219  CB  TYR    77      53.770  34.979  42.651  1.00  0.00           C  
ATOM   1220  HB2 TYR    77      54.419  35.208  41.805  1.00  0.00           H  
ATOM   1221  HB3 TYR    77      53.810  35.770  43.400  1.00  0.00           H  
ATOM   1222  CG  TYR    77      54.334  33.811  43.445  1.00  0.00           C  
ATOM   1223  CD1 TYR    77      54.176  33.728  44.809  1.00  0.00           C  
ATOM   1224  HD1 TYR    77      53.575  34.455  45.335  1.00  0.00           H  
ATOM   1225  CE1 TYR    77      54.818  32.668  45.464  1.00  0.00           C  
ATOM   1226  HE1 TYR    77      54.758  32.564  46.538  1.00  0.00           H  
ATOM   1227  CZ  TYR    77      55.620  31.725  44.741  1.00  0.00           C  
ATOM   1228  OH  TYR    77      56.293  30.724  45.379  1.00  0.00           O  
ATOM   1229  HH  TYR    77      56.419  30.875  46.318  1.00  0.00           H  
ATOM   1230  CE2 TYR    77      55.763  31.837  43.356  1.00  0.00           C  
ATOM   1231  HE2 TYR    77      56.480  31.324  42.732  1.00  0.00           H  
ATOM   1232  CD2 TYR    77      55.127  32.934  42.720  1.00  0.00           C  
ATOM   1233  HD2 TYR    77      55.282  33.118  41.667  1.00  0.00           H  
ATOM   1234  C   TYR    77      52.127  36.038  41.226  1.00  0.00           C  
ATOM   1235  O   TYR    77      52.223  36.029  40.020  1.00  0.00           O  
ATOM   1236  N   ASN    78      51.784  37.168  41.861  1.00  0.00           N  
ATOM   1237  H   ASN    78      51.567  37.104  42.845  1.00  0.00           H  
ATOM   1238  CA  ASN    78      51.941  38.582  41.399  1.00  0.00           C  
ATOM   1239  HA  ASN    78      51.984  38.513  40.312  1.00  0.00           H  
ATOM   1240  CB  ASN    78      50.704  39.322  41.988  1.00  0.00           C  
ATOM   1241  HB2 ASN    78      50.814  39.302  43.072  1.00  0.00           H  
ATOM   1242  HB3 ASN    78      50.786  40.383  41.751  1.00  0.00           H  
ATOM   1243  CG  ASN    78      49.306  38.831  41.675  1.00  0.00           C  
ATOM   1244  OD1 ASN    78      48.934  38.515  40.547  1.00  0.00           O  
ATOM   1245  ND2 ASN    78      48.416  38.780  42.660  1.00  0.00           N  
ATOM   1246 HD21 ASN    78      47.458  38.507  42.497  1.00  0.00           H  
ATOM   1247 HD22 ASN    78      48.569  39.416  43.430  1.00  0.00           H  
ATOM   1248  C   ASN    78      53.232  39.128  42.016  1.00  0.00           C  
ATOM   1249  O   ASN    78      53.496  38.912  43.162  1.00  0.00           O  
ATOM   1250  N   VAL    79      53.983  39.764  41.154  1.00  0.00           N  
ATOM   1251  H   VAL    79      53.675  39.874  40.199  1.00  0.00           H  
ATOM   1252  CA  VAL    79      55.485  40.053  41.344  1.00  0.00           C  
ATOM   1253  HA  VAL    79      55.743  40.120  42.401  1.00  0.00           H  
ATOM   1254  CB  VAL    79      56.420  39.046  40.680  1.00  0.00           C  
ATOM   1255  HB  VAL    79      56.433  39.240  39.607  1.00  0.00           H  
ATOM   1256  CG1 VAL    79      57.850  39.304  41.164  1.00  0.00           C  
ATOM   1257 HG11 VAL    79      57.945  38.970  42.197  1.00  0.00           H  
ATOM   1258 HG12 VAL    79      58.377  38.646  40.473  1.00  0.00           H  
ATOM   1259 HG13 VAL    79      58.042  40.365  41.003  1.00  0.00           H  
ATOM   1260  CG2 VAL    79      55.969  37.528  40.760  1.00  0.00           C  
ATOM   1261 HG21 VAL    79      56.634  36.944  40.124  1.00  0.00           H  
ATOM   1262 HG22 VAL    79      55.913  37.213  41.802  1.00  0.00           H  
ATOM   1263 HG23 VAL    79      54.934  37.468  40.423  1.00  0.00           H  
ATOM   1264  C   VAL    79      55.764  41.472  40.897  1.00  0.00           C  
ATOM   1265  O   VAL    79      55.375  41.797  39.791  1.00  0.00           O  
ATOM   1266  N   LEU    80      56.402  42.280  41.782  1.00  0.00           N  
ATOM   1267  H   LEU    80      56.585  41.917  42.707  1.00  0.00           H  
ATOM   1268  CA  LEU    80      56.923  43.624  41.604  1.00  0.00           C  
ATOM   1269  HA  LEU    80      56.802  44.044  40.605  1.00  0.00           H  
ATOM   1270  CB  LEU    80      56.104  44.472  42.626  1.00  0.00           C  
ATOM   1271  HB2 LEU    80      55.028  44.394  42.472  1.00  0.00           H  
ATOM   1272  HB3 LEU    80      56.300  43.977  43.577  1.00  0.00           H  
ATOM   1273  CG  LEU    80      56.555  45.908  42.822  1.00  0.00           C  
ATOM   1274  HG  LEU    80      57.622  46.126  42.786  1.00  0.00           H  
ATOM   1275  CD1 LEU    80      55.860  46.796  41.785  1.00  0.00           C  
ATOM   1276 HD11 LEU    80      54.816  46.531  41.621  1.00  0.00           H  
ATOM   1277 HD12 LEU    80      55.977  47.850  42.039  1.00  0.00           H  
ATOM   1278 HD13 LEU    80      56.374  46.731  40.826  1.00  0.00           H  
ATOM   1279  CD2 LEU    80      56.027  46.414  44.107  1.00  0.00           C  
ATOM   1280 HD21 LEU    80      54.939  46.441  44.051  1.00  0.00           H  
ATOM   1281 HD22 LEU    80      56.350  45.728  44.890  1.00  0.00           H  
ATOM   1282 HD23 LEU    80      56.479  47.402  44.193  1.00  0.00           H  
ATOM   1283  C   LEU    80      58.457  43.571  41.891  1.00  0.00           C  
ATOM   1284  O   LEU    80      58.876  43.097  42.973  1.00  0.00           O  
ATOM   1285  N   VAL    81      59.316  44.207  41.031  1.00  0.00           N  
ATOM   1286  H   VAL    81      58.890  44.605  40.206  1.00  0.00           H  
ATOM   1287  CA  VAL    81      60.840  44.310  41.075  1.00  0.00           C  
ATOM   1288  HA  VAL    81      61.140  43.639  41.880  1.00  0.00           H  
ATOM   1289  CB  VAL    81      61.400  43.561  39.830  1.00  0.00           C  
ATOM   1290  HB  VAL    81      61.248  44.132  38.914  1.00  0.00           H  
ATOM   1291  CG1 VAL    81      63.003  43.626  40.025  1.00  0.00           C  
ATOM   1292 HG11 VAL    81      63.466  44.586  39.794  1.00  0.00           H  
ATOM   1293 HG12 VAL    81      63.246  43.457  41.074  1.00  0.00           H  
ATOM   1294 HG13 VAL    81      63.449  42.788  39.491  1.00  0.00           H  
ATOM   1295  CG2 VAL    81      60.830  42.121  39.701  1.00  0.00           C  
ATOM   1296 HG21 VAL    81      59.754  42.152  39.529  1.00  0.00           H  
ATOM   1297 HG22 VAL    81      61.191  41.601  38.813  1.00  0.00           H  
ATOM   1298 HG23 VAL    81      60.933  41.439  40.544  1.00  0.00           H  
ATOM   1299  C   VAL    81      61.407  45.738  41.284  1.00  0.00           C  
ATOM   1300  O   VAL    81      61.182  46.564  40.373  1.00  0.00           O  
ATOM   1301  N   MET    82      62.007  46.057  42.463  1.00  0.00           N  
ATOM   1302  H   MET    82      62.285  45.267  43.028  1.00  0.00           H  
ATOM   1303  CA  MET    82      62.317  47.401  42.806  1.00  0.00           C  
ATOM   1304  HA  MET    82      62.305  48.070  41.946  1.00  0.00           H  
ATOM   1305  CB  MET    82      61.210  47.894  43.799  1.00  0.00           C  
ATOM   1306  HB2 MET    82      61.426  48.925  44.078  1.00  0.00           H  
ATOM   1307  HB3 MET    82      60.250  47.784  43.295  1.00  0.00           H  
ATOM   1308  CG  MET    82      61.181  47.047  45.085  1.00  0.00           C  
ATOM   1309  HG2 MET    82      61.267  46.013  44.750  1.00  0.00           H  
ATOM   1310  HG3 MET    82      62.012  47.280  45.750  1.00  0.00           H  
ATOM   1311  SD  MET    82      59.749  47.113  46.196  1.00  0.00           S  
ATOM   1312  CE  MET    82      59.880  48.828  46.615  1.00  0.00           C  
ATOM   1313  HE1 MET    82      60.901  49.087  46.894  1.00  0.00           H  
ATOM   1314  HE2 MET    82      59.412  49.261  45.731  1.00  0.00           H  
ATOM   1315  HE3 MET    82      59.269  49.092  47.478  1.00  0.00           H  
ATOM   1316  C   MET    82      63.651  47.615  43.486  1.00  0.00           C  
ATOM   1317  O   MET    82      64.419  46.609  43.608  1.00  0.00           O  
ATOM   1318  N   ASP    83      63.953  48.861  43.770  1.00  0.00           N  
ATOM   1319  H   ASP    83      63.325  49.599  43.484  1.00  0.00           H  
ATOM   1320  CA  ASP    83      65.172  49.188  44.510  1.00  0.00           C  
ATOM   1321  HA  ASP    83      66.057  49.153  43.874  1.00  0.00           H  
ATOM   1322  CB  ASP    83      65.081  50.667  44.965  1.00  0.00           C  
ATOM   1323  HB2 ASP    83      64.069  51.009  45.182  1.00  0.00           H  
ATOM   1324  HB3 ASP    83      65.732  50.748  45.835  1.00  0.00           H  
ATOM   1325  CG  ASP    83      65.608  51.668  43.920  1.00  0.00           C  
ATOM   1326  OD1 ASP    83      66.347  51.340  42.974  1.00  0.00           O  
ATOM   1327  OD2 ASP    83      65.241  52.861  44.042  1.00  0.00           O  
ATOM   1328  C   ASP    83      65.328  48.341  45.799  1.00  0.00           C  
ATOM   1329  O   ASP    83      64.405  47.895  46.460  1.00  0.00           O  
ATOM   1330  N   LEU    84      66.533  47.964  46.225  1.00  0.00           N  
ATOM   1331  H   LEU    84      67.325  48.234  45.658  1.00  0.00           H  
ATOM   1332  CA  LEU    84      66.896  47.350  47.533  1.00  0.00           C  
ATOM   1333  HA  LEU    84      66.063  46.863  48.040  1.00  0.00           H  
ATOM   1334  CB  LEU    84      67.858  46.204  47.335  1.00  0.00           C  
ATOM   1335  HB2 LEU    84      67.370  45.469  46.697  1.00  0.00           H  
ATOM   1336  HB3 LEU    84      68.792  46.622  46.959  1.00  0.00           H  
ATOM   1337  CG  LEU    84      68.147  45.432  48.656  1.00  0.00           C  
ATOM   1338  HG  LEU    84      68.149  46.136  49.487  1.00  0.00           H  
ATOM   1339  CD1 LEU    84      67.314  44.163  49.042  1.00  0.00           C  
ATOM   1340 HD11 LEU    84      66.314  44.433  49.382  1.00  0.00           H  
ATOM   1341 HD12 LEU    84      67.286  43.506  48.173  1.00  0.00           H  
ATOM   1342 HD13 LEU    84      67.796  43.809  49.953  1.00  0.00           H  
ATOM   1343  CD2 LEU    84      69.542  44.886  48.363  1.00  0.00           C  
ATOM   1344 HD21 LEU    84      70.407  45.547  48.417  1.00  0.00           H  
ATOM   1345 HD22 LEU    84      69.850  44.080  49.029  1.00  0.00           H  
ATOM   1346 HD23 LEU    84      69.460  44.346  47.419  1.00  0.00           H  
ATOM   1347  C   LEU    84      67.451  48.424  48.474  1.00  0.00           C  
ATOM   1348  O   LEU    84      68.246  49.214  47.968  1.00  0.00           O  
ATOM   1349  N   LEU    85      67.006  48.523  49.732  1.00  0.00           N  
ATOM   1350  H   LEU    85      66.376  47.812  50.076  1.00  0.00           H  
ATOM   1351  CA  LEU    85      67.283  49.604  50.682  1.00  0.00           C  
ATOM   1352  HA  LEU    85      67.943  50.300  50.163  1.00  0.00           H  
ATOM   1353  CB  LEU    85      66.013  50.418  51.044  1.00  0.00           C  
ATOM   1354  HB2 LEU    85      65.688  49.981  51.989  1.00  0.00           H  
ATOM   1355  HB3 LEU    85      66.223  51.456  51.299  1.00  0.00           H  
ATOM   1356  CG  LEU    85      64.836  50.399  49.981  1.00  0.00           C  
ATOM   1357  HG  LEU    85      64.702  49.388  49.595  1.00  0.00           H  
ATOM   1358  CD1 LEU    85      63.581  50.926  50.692  1.00  0.00           C  
ATOM   1359 HD11 LEU    85      63.671  51.867  51.234  1.00  0.00           H  
ATOM   1360 HD12 LEU    85      62.768  50.924  49.965  1.00  0.00           H  
ATOM   1361 HD13 LEU    85      63.364  50.136  51.412  1.00  0.00           H  
ATOM   1362  CD2 LEU    85      65.065  51.374  48.827  1.00  0.00           C  
ATOM   1363 HD21 LEU    85      65.271  52.364  49.233  1.00  0.00           H  
ATOM   1364 HD22 LEU    85      65.985  51.146  48.288  1.00  0.00           H  
ATOM   1365 HD23 LEU    85      64.190  51.420  48.180  1.00  0.00           H  
ATOM   1366  C   LEU    85      68.112  49.053  51.905  1.00  0.00           C  
ATOM   1367  O   LEU    85      68.209  47.838  52.144  1.00  0.00           O  
ATOM   1368  N   GLY    86      68.629  49.948  52.724  1.00  0.00           N  
ATOM   1369  H   GLY    86      68.559  50.905  52.408  1.00  0.00           H  
ATOM   1370  CA  GLY    86      69.444  49.575  53.871  1.00  0.00           C  
ATOM   1371  HA2 GLY    86      69.882  48.593  53.695  1.00  0.00           H  
ATOM   1372  HA3 GLY    86      70.200  50.357  53.942  1.00  0.00           H  
ATOM   1373  C   GLY    86      68.621  49.475  55.178  1.00  0.00           C  
ATOM   1374  O   GLY    86      67.435  49.142  55.139  1.00  0.00           O  
ATOM   1375  N   PRO    87      69.189  49.880  56.327  1.00  0.00           N  
ATOM   1376  CD  PRO    87      70.609  50.029  56.588  1.00  0.00           C  
ATOM   1377  HD2 PRO    87      70.842  51.093  56.588  1.00  0.00           H  
ATOM   1378  HD3 PRO    87      71.226  49.443  55.907  1.00  0.00           H  
ATOM   1379  CG  PRO    87      70.772  49.623  58.071  1.00  0.00           C  
ATOM   1380  HG2 PRO    87      71.664  50.046  58.533  1.00  0.00           H  
ATOM   1381  HG3 PRO    87      70.783  48.533  58.089  1.00  0.00           H  
ATOM   1382  CB  PRO    87      69.533  50.153  58.682  1.00  0.00           C  
ATOM   1383  HB2 PRO    87      69.546  51.241  58.753  1.00  0.00           H  
ATOM   1384  HB3 PRO    87      69.260  49.713  59.641  1.00  0.00           H  
ATOM   1385  CA  PRO    87      68.496  49.827  57.658  1.00  0.00           C  
ATOM   1386  HA  PRO    87      68.250  48.771  57.771  1.00  0.00           H  
ATOM   1387  C   PRO    87      67.226  50.708  57.634  1.00  0.00           C  
ATOM   1388  O   PRO    87      67.156  51.866  57.232  1.00  0.00           O  
ATOM   1389  N   SER    88      66.141  50.147  58.222  1.00  0.00           N  
ATOM   1390  H   SER    88      66.329  49.261  58.670  1.00  0.00           H  
ATOM   1391  CA  SER    88      65.011  51.017  58.652  1.00  0.00           C  
ATOM   1392  HA  SER    88      64.800  51.542  57.720  1.00  0.00           H  
ATOM   1393  CB  SER    88      63.784  50.125  58.859  1.00  0.00           C  
ATOM   1394  HB2 SER    88      62.849  50.678  58.947  1.00  0.00           H  
ATOM   1395  HB3 SER    88      63.674  49.531  57.952  1.00  0.00           H  
ATOM   1396  OG  SER    88      63.962  49.364  60.080  1.00  0.00           O  
ATOM   1397  HG  SER    88      64.734  48.797  60.005  1.00  0.00           H  
ATOM   1398  C   SER    88      65.394  51.996  59.807  1.00  0.00           C  
ATOM   1399  O   SER    88      66.327  51.768  60.617  1.00  0.00           O  
ATOM   1400  N   LEU    89      64.603  53.032  60.037  1.00  0.00           N  
ATOM   1401  H   LEU    89      63.757  53.134  59.494  1.00  0.00           H  
ATOM   1402  CA  LEU    89      64.756  53.837  61.216  1.00  0.00           C  
ATOM   1403  HA  LEU    89      65.785  54.152  61.391  1.00  0.00           H  
ATOM   1404  CB  LEU    89      63.790  55.083  61.078  1.00  0.00           C  
ATOM   1405  HB2 LEU    89      62.783  54.758  60.815  1.00  0.00           H  
ATOM   1406  HB3 LEU    89      63.788  55.514  62.079  1.00  0.00           H  
ATOM   1407  CG  LEU    89      64.223  56.188  60.101  1.00  0.00           C  
ATOM   1408  HG  LEU    89      63.968  55.755  59.134  1.00  0.00           H  
ATOM   1409  CD1 LEU    89      63.449  57.548  60.403  1.00  0.00           C  
ATOM   1410 HD11 LEU    89      63.732  57.932  61.383  1.00  0.00           H  
ATOM   1411 HD12 LEU    89      63.718  58.344  59.709  1.00  0.00           H  
ATOM   1412 HD13 LEU    89      62.384  57.343  60.293  1.00  0.00           H  
ATOM   1413  CD2 LEU    89      65.711  56.572  60.048  1.00  0.00           C  
ATOM   1414 HD21 LEU    89      65.882  57.226  59.193  1.00  0.00           H  
ATOM   1415 HD22 LEU    89      66.072  57.069  60.948  1.00  0.00           H  
ATOM   1416 HD23 LEU    89      66.328  55.709  59.795  1.00  0.00           H  
ATOM   1417  C   LEU    89      64.504  53.056  62.528  1.00  0.00           C  
ATOM   1418  O   LEU    89      65.130  53.430  63.522  1.00  0.00           O  
ATOM   1419  N   GLU    90      63.778  51.986  62.467  1.00  0.00           N  
ATOM   1420  H   GLU    90      63.247  51.808  61.626  1.00  0.00           H  
ATOM   1421  CA  GLU    90      63.647  51.099  63.658  1.00  0.00           C  
ATOM   1422  HA  GLU    90      63.345  51.791  64.443  1.00  0.00           H  
ATOM   1423  CB  GLU    90      62.486  50.178  63.523  1.00  0.00           C  
ATOM   1424  HB2 GLU    90      61.694  50.763  63.055  1.00  0.00           H  
ATOM   1425  HB3 GLU    90      62.785  49.408  62.811  1.00  0.00           H  
ATOM   1426  CG  GLU    90      61.883  49.516  64.758  1.00  0.00           C  
ATOM   1427  HG2 GLU    90      61.021  48.887  64.533  1.00  0.00           H  
ATOM   1428  HG3 GLU    90      62.636  48.848  65.175  1.00  0.00           H  
ATOM   1429  CD  GLU    90      61.402  50.513  65.858  1.00  0.00           C  
ATOM   1430  OE1 GLU    90      60.837  51.640  65.504  1.00  0.00           O  
ATOM   1431  OE2 GLU    90      61.776  50.153  67.038  1.00  0.00           O  
ATOM   1432  C   GLU    90      64.951  50.406  64.013  1.00  0.00           C  
ATOM   1433  O   GLU    90      65.294  50.364  65.171  1.00  0.00           O  
ATOM   1434  N   ASP    91      65.758  49.936  63.063  1.00  0.00           N  
ATOM   1435  H   ASP    91      65.451  49.973  62.101  1.00  0.00           H  
ATOM   1436  CA  ASP    91      67.046  49.383  63.290  1.00  0.00           C  
ATOM   1437  HA  ASP    91      66.981  48.580  64.024  1.00  0.00           H  
ATOM   1438  CB  ASP    91      67.688  48.702  62.037  1.00  0.00           C  
ATOM   1439  HB2 ASP    91      67.904  49.457  61.282  1.00  0.00           H  
ATOM   1440  HB3 ASP    91      68.591  48.205  62.392  1.00  0.00           H  
ATOM   1441  CG  ASP    91      66.707  47.688  61.341  1.00  0.00           C  
ATOM   1442  OD1 ASP    91      66.196  47.958  60.240  1.00  0.00           O  
ATOM   1443  OD2 ASP    91      66.381  46.636  61.972  1.00  0.00           O  
ATOM   1444  C   ASP    91      68.015  50.408  63.711  1.00  0.00           C  
ATOM   1445  O   ASP    91      68.764  50.164  64.687  1.00  0.00           O  
ATOM   1446  N   LEU    92      68.097  51.504  63.055  1.00  0.00           N  
ATOM   1447  H   LEU    92      67.570  51.605  62.199  1.00  0.00           H  
ATOM   1448  CA  LEU    92      69.088  52.489  63.418  1.00  0.00           C  
ATOM   1449  HA  LEU    92      70.070  52.037  63.555  1.00  0.00           H  
ATOM   1450  CB  LEU    92      69.336  53.554  62.287  1.00  0.00           C  
ATOM   1451  HB2 LEU    92      68.411  54.096  62.090  1.00  0.00           H  
ATOM   1452  HB3 LEU    92      70.158  54.189  62.618  1.00  0.00           H  
ATOM   1453  CG  LEU    92      69.736  52.913  60.965  1.00  0.00           C  
ATOM   1454  HG  LEU    92      69.331  51.916  60.791  1.00  0.00           H  
ATOM   1455  CD1 LEU    92      69.390  53.829  59.749  1.00  0.00           C  
ATOM   1456 HD11 LEU    92      69.930  53.510  58.858  1.00  0.00           H  
ATOM   1457 HD12 LEU    92      68.304  53.757  59.690  1.00  0.00           H  
ATOM   1458 HD13 LEU    92      69.674  54.863  59.949  1.00  0.00           H  
ATOM   1459  CD2 LEU    92      71.270  52.649  61.159  1.00  0.00           C  
ATOM   1460 HD21 LEU    92      71.434  51.856  61.888  1.00  0.00           H  
ATOM   1461 HD22 LEU    92      71.656  52.330  60.191  1.00  0.00           H  
ATOM   1462 HD23 LEU    92      71.896  53.501  61.426  1.00  0.00           H  
ATOM   1463  C   LEU    92      68.840  53.214  64.748  1.00  0.00           C  
ATOM   1464  O   LEU    92      69.778  53.675  65.424  1.00  0.00           O  
ATOM   1465  N   PHE    93      67.604  53.210  65.190  1.00  0.00           N  
ATOM   1466  H   PHE    93      66.900  52.873  64.549  1.00  0.00           H  
ATOM   1467  CA  PHE    93      67.196  53.677  66.474  1.00  0.00           C  
ATOM   1468  HA  PHE    93      67.794  54.537  66.775  1.00  0.00           H  
ATOM   1469  CB  PHE    93      65.781  54.118  66.427  1.00  0.00           C  
ATOM   1470  HB2 PHE    93      65.787  54.934  65.705  1.00  0.00           H  
ATOM   1471  HB3 PHE    93      65.141  53.306  66.081  1.00  0.00           H  
ATOM   1472  CG  PHE    93      65.153  54.614  67.745  1.00  0.00           C  
ATOM   1473  CD1 PHE    93      65.484  55.810  68.378  1.00  0.00           C  
ATOM   1474  HD1 PHE    93      66.341  56.361  68.022  1.00  0.00           H  
ATOM   1475  CE1 PHE    93      64.730  56.339  69.395  1.00  0.00           C  
ATOM   1476  HE1 PHE    93      64.913  57.255  69.937  1.00  0.00           H  
ATOM   1477  CZ  PHE    93      63.570  55.703  69.823  1.00  0.00           C  
ATOM   1478  HZ  PHE    93      62.893  56.138  70.544  1.00  0.00           H  
ATOM   1479  CE2 PHE    93      63.212  54.503  69.156  1.00  0.00           C  
ATOM   1480  HE2 PHE    93      62.294  54.062  69.515  1.00  0.00           H  
ATOM   1481  CD2 PHE    93      63.949  53.931  68.115  1.00  0.00           C  
ATOM   1482  HD2 PHE    93      63.594  53.034  67.631  1.00  0.00           H  
ATOM   1483  C   PHE    93      67.472  52.702  67.587  1.00  0.00           C  
ATOM   1484  O   PHE    93      67.877  53.050  68.694  1.00  0.00           O  
ATOM   1485  N   ASN    94      67.449  51.397  67.332  1.00  0.00           N  
ATOM   1486  H   ASN    94      67.144  51.091  66.419  1.00  0.00           H  
ATOM   1487  CA  ASN    94      68.058  50.349  68.155  1.00  0.00           C  
ATOM   1488  HA  ASN    94      67.709  50.530  69.172  1.00  0.00           H  
ATOM   1489  CB  ASN    94      67.512  48.977  67.730  1.00  0.00           C  
ATOM   1490  HB2 ASN    94      67.457  48.903  66.643  1.00  0.00           H  
ATOM   1491  HB3 ASN    94      68.128  48.154  68.092  1.00  0.00           H  
ATOM   1492  CG  ASN    94      66.010  48.703  68.190  1.00  0.00           C  
ATOM   1493  OD1 ASN    94      65.644  48.472  69.363  1.00  0.00           O  
ATOM   1494  ND2 ASN    94      64.965  48.772  67.400  1.00  0.00           N  
ATOM   1495 HD21 ASN    94      64.139  48.313  67.759  1.00  0.00           H  
ATOM   1496 HD22 ASN    94      65.007  49.150  66.464  1.00  0.00           H  
ATOM   1497  C   ASN    94      69.616  50.461  68.212  1.00  0.00           C  
ATOM   1498  O   ASN    94      70.265  50.347  69.268  1.00  0.00           O  
ATOM   1499  N   PHE    95      70.248  50.853  67.147  1.00  0.00           N  
ATOM   1500  H   PHE    95      69.773  50.743  66.263  1.00  0.00           H  
ATOM   1501  CA  PHE    95      71.717  51.071  67.033  1.00  0.00           C  
ATOM   1502  HA  PHE    95      72.119  50.101  67.327  1.00  0.00           H  
ATOM   1503  CB  PHE    95      71.966  51.297  65.558  1.00  0.00           C  
ATOM   1504  HB2 PHE    95      71.538  50.462  65.003  1.00  0.00           H  
ATOM   1505  HB3 PHE    95      71.534  52.276  65.354  1.00  0.00           H  
ATOM   1506  CG  PHE    95      73.347  51.441  65.171  1.00  0.00           C  
ATOM   1507  CD1 PHE    95      74.090  50.278  64.923  1.00  0.00           C  
ATOM   1508  HD1 PHE    95      73.588  49.329  65.041  1.00  0.00           H  
ATOM   1509  CE1 PHE    95      75.408  50.355  64.552  1.00  0.00           C  
ATOM   1510  HE1 PHE    95      76.030  49.480  64.431  1.00  0.00           H  
ATOM   1511  CZ  PHE    95      76.045  51.620  64.401  1.00  0.00           C  
ATOM   1512  HZ  PHE    95      77.017  51.677  63.933  1.00  0.00           H  
ATOM   1513  CE2 PHE    95      75.316  52.811  64.650  1.00  0.00           C  
ATOM   1514  HE2 PHE    95      75.730  53.808  64.678  1.00  0.00           H  
ATOM   1515  CD2 PHE    95      73.965  52.714  64.999  1.00  0.00           C  
ATOM   1516  HD2 PHE    95      73.491  53.656  65.232  1.00  0.00           H  
ATOM   1517  C   PHE    95      72.343  52.166  67.910  1.00  0.00           C  
ATOM   1518  O   PHE    95      73.393  52.005  68.437  1.00  0.00           O  
ATOM   1519  N   CYS    96      71.487  53.196  68.052  1.00  0.00           N  
ATOM   1520  H   CYS    96      70.615  53.252  67.544  1.00  0.00           H  
ATOM   1521  CA  CYS    96      71.827  54.397  68.853  1.00  0.00           C  
ATOM   1522  HA  CYS    96      72.907  54.546  68.827  1.00  0.00           H  
ATOM   1523  CB  CYS    96      71.189  55.646  68.252  1.00  0.00           C  
ATOM   1524  HB2 CYS    96      70.100  55.633  68.271  1.00  0.00           H  
ATOM   1525  HB3 CYS    96      71.423  56.555  68.806  1.00  0.00           H  
ATOM   1526  SG  CYS    96      71.826  55.851  66.535  1.00  0.00           S  
ATOM   1527  HG  CYS    96      71.200  54.771  66.059  1.00  0.00           H  
ATOM   1528  C   CYS    96      71.338  54.230  70.332  1.00  0.00           C  
ATOM   1529  O   CYS    96      71.395  55.167  71.119  1.00  0.00           O  
ATOM   1530  N   SER    97      70.901  53.026  70.725  1.00  0.00           N  
ATOM   1531  H   SER    97      70.797  52.266  70.068  1.00  0.00           H  
ATOM   1532  CA  SER    97      70.335  52.763  72.047  1.00  0.00           C  
ATOM   1533  HA  SER    97      70.044  51.713  72.054  1.00  0.00           H  
ATOM   1534  CB  SER    97      71.374  52.866  73.212  1.00  0.00           C  
ATOM   1535  HB2 SER    97      71.615  53.883  73.522  1.00  0.00           H  
ATOM   1536  HB3 SER    97      70.930  52.327  74.049  1.00  0.00           H  
ATOM   1537  OG  SER    97      72.678  52.218  73.017  1.00  0.00           O  
ATOM   1538  HG  SER    97      72.505  51.366  72.611  1.00  0.00           H  
ATOM   1539  C   SER    97      69.057  53.496  72.414  1.00  0.00           C  
ATOM   1540  O   SER    97      68.863  54.064  73.526  1.00  0.00           O  
ATOM   1541  N   ARG    98      68.077  53.536  71.532  1.00  0.00           N  
ATOM   1542  H   ARG    98      68.283  53.199  70.603  1.00  0.00           H  
ATOM   1543  CA  ARG    98      66.668  53.951  71.861  1.00  0.00           C  
ATOM   1544  HA  ARG    98      66.229  54.000  70.865  1.00  0.00           H  
ATOM   1545  CB  ARG    98      65.883  52.859  72.584  1.00  0.00           C  
ATOM   1546  HB2 ARG    98      66.209  51.916  72.145  1.00  0.00           H  
ATOM   1547  HB3 ARG    98      66.240  52.858  73.614  1.00  0.00           H  
ATOM   1548  CG  ARG    98      64.393  53.014  72.528  1.00  0.00           C  
ATOM   1549  HG2 ARG    98      64.138  53.541  73.448  1.00  0.00           H  
ATOM   1550  HG3 ARG    98      64.068  53.532  71.626  1.00  0.00           H  
ATOM   1551  CD  ARG    98      63.651  51.729  72.610  1.00  0.00           C  
ATOM   1552  HD2 ARG    98      64.069  51.195  73.463  1.00  0.00           H  
ATOM   1553  HD3 ARG    98      62.599  51.982  72.738  1.00  0.00           H  
ATOM   1554  NE  ARG    98      63.857  50.949  71.375  1.00  0.00           N  
ATOM   1555  HE  ARG    98      64.720  50.426  71.327  1.00  0.00           H  
ATOM   1556  CZ  ARG    98      63.015  50.999  70.372  1.00  0.00           C  
ATOM   1557  NH1 ARG    98      61.805  51.467  70.338  1.00  0.00           N  
ATOM   1558 HH11 ARG    98      61.483  52.099  71.057  1.00  0.00           H  
ATOM   1559 HH12 ARG    98      61.220  51.191  69.562  1.00  0.00           H  
ATOM   1560  NH2 ARG    98      63.348  50.399  69.285  1.00  0.00           N  
ATOM   1561 HH21 ARG    98      64.201  49.871  69.167  1.00  0.00           H  
ATOM   1562 HH22 ARG    98      62.656  50.434  68.551  1.00  0.00           H  
ATOM   1563  C   ARG    98      66.511  55.450  72.183  1.00  0.00           C  
ATOM   1564  O   ARG    98      65.541  55.825  72.859  1.00  0.00           O  
ATOM   1565  N   ARG    99      67.420  56.285  71.653  1.00  0.00           N  
ATOM   1566  H   ARG    99      68.250  55.808  71.331  1.00  0.00           H  
ATOM   1567  CA  ARG    99      67.258  57.778  71.643  1.00  0.00           C  
ATOM   1568  HA  ARG    99      66.211  58.079  71.640  1.00  0.00           H  
ATOM   1569  CB  ARG    99      67.940  58.331  72.900  1.00  0.00           C  
ATOM   1570  HB2 ARG    99      67.541  57.910  73.823  1.00  0.00           H  
ATOM   1571  HB3 ARG    99      69.008  58.136  72.804  1.00  0.00           H  
ATOM   1572  CG  ARG    99      68.005  59.822  72.990  1.00  0.00           C  
ATOM   1573  HG2 ARG    99      68.775  60.099  73.710  1.00  0.00           H  
ATOM   1574  HG3 ARG    99      68.318  60.211  72.021  1.00  0.00           H  
ATOM   1575  CD  ARG    99      66.762  60.470  73.455  1.00  0.00           C  
ATOM   1576  HD2 ARG    99      65.878  60.066  72.960  1.00  0.00           H  
ATOM   1577  HD3 ARG    99      66.581  60.165  74.486  1.00  0.00           H  
ATOM   1578  NE  ARG    99      66.769  61.949  73.172  1.00  0.00           N  
ATOM   1579  HE  ARG    99      66.736  62.197  72.194  1.00  0.00           H  
ATOM   1580  CZ  ARG    99      66.535  62.977  74.041  1.00  0.00           C  
ATOM   1581  NH1 ARG    99      66.181  62.777  75.329  1.00  0.00           N  
ATOM   1582 HH11 ARG    99      65.790  61.903  75.650  1.00  0.00           H  
ATOM   1583 HH12 ARG    99      66.067  63.594  75.912  1.00  0.00           H  
ATOM   1584  NH2 ARG    99      66.702  64.218  73.695  1.00  0.00           N  
ATOM   1585 HH21 ARG    99      66.881  64.420  72.722  1.00  0.00           H  
ATOM   1586 HH22 ARG    99      66.581  64.981  74.345  1.00  0.00           H  
ATOM   1587  C   ARG    99      67.898  58.270  70.274  1.00  0.00           C  
ATOM   1588  O   ARG    99      69.056  57.833  69.907  1.00  0.00           O  
ATOM   1589  N   PHE   100      67.210  59.006  69.491  1.00  0.00           N  
ATOM   1590  H   PHE   100      66.283  59.133  69.873  1.00  0.00           H  
ATOM   1591  CA  PHE   100      67.881  59.866  68.497  1.00  0.00           C  
ATOM   1592  HA  PHE   100      68.884  59.469  68.341  1.00  0.00           H  
ATOM   1593  CB  PHE   100      67.226  59.944  67.132  1.00  0.00           C  
ATOM   1594  HB2 PHE   100      66.191  60.242  67.301  1.00  0.00           H  
ATOM   1595  HB3 PHE   100      67.602  60.844  66.645  1.00  0.00           H  
ATOM   1596  CG  PHE   100      67.260  58.760  66.183  1.00  0.00           C  
ATOM   1597  CD1 PHE   100      68.491  58.138  65.984  1.00  0.00           C  
ATOM   1598  HD1 PHE   100      69.380  58.516  66.467  1.00  0.00           H  
ATOM   1599  CE1 PHE   100      68.555  56.996  65.110  1.00  0.00           C  
ATOM   1600  HE1 PHE   100      69.468  56.434  64.979  1.00  0.00           H  
ATOM   1601  CZ  PHE   100      67.399  56.701  64.364  1.00  0.00           C  
ATOM   1602  HZ  PHE   100      67.503  55.948  63.597  1.00  0.00           H  
ATOM   1603  CE2 PHE   100      66.242  57.510  64.460  1.00  0.00           C  
ATOM   1604  HE2 PHE   100      65.445  57.227  63.788  1.00  0.00           H  
ATOM   1605  CD2 PHE   100      66.169  58.538  65.348  1.00  0.00           C  
ATOM   1606  HD2 PHE   100      65.261  59.122  65.336  1.00  0.00           H  
ATOM   1607  C   PHE   100      68.108  61.256  69.186  1.00  0.00           C  
ATOM   1608  O   PHE   100      67.331  61.630  70.058  1.00  0.00           O  
ATOM   1609  N   THR   101      69.181  61.955  68.827  1.00  0.00           N  
ATOM   1610  H   THR   101      69.841  61.549  68.179  1.00  0.00           H  
ATOM   1611  CA  THR   101      69.505  63.338  69.205  1.00  0.00           C  
ATOM   1612  HA  THR   101      69.225  63.464  70.251  1.00  0.00           H  
ATOM   1613  CB  THR   101      71.025  63.679  69.122  1.00  0.00           C  
ATOM   1614  HB  THR   101      71.262  64.615  69.629  1.00  0.00           H  
ATOM   1615  CG2 THR   101      72.035  62.652  69.750  1.00  0.00           C  
ATOM   1616 HG21 THR   101      71.618  62.044  70.552  1.00  0.00           H  
ATOM   1617 HG22 THR   101      72.475  61.943  69.049  1.00  0.00           H  
ATOM   1618 HG23 THR   101      72.901  63.201  70.120  1.00  0.00           H  
ATOM   1619  OG1 THR   101      71.335  63.779  67.721  1.00  0.00           O  
ATOM   1620  HG1 THR   101      71.706  62.945  67.423  1.00  0.00           H  
ATOM   1621  C   THR   101      68.752  64.402  68.362  1.00  0.00           C  
ATOM   1622  O   THR   101      68.260  64.095  67.275  1.00  0.00           O  
ATOM   1623  N   MET   102      68.665  65.644  68.892  1.00  0.00           N  
ATOM   1624  H   MET   102      68.828  65.717  69.886  1.00  0.00           H  
ATOM   1625  CA  MET   102      67.921  66.771  68.281  1.00  0.00           C  
ATOM   1626  HA  MET   102      66.878  66.482  68.151  1.00  0.00           H  
ATOM   1627  CB  MET   102      68.048  68.112  69.034  1.00  0.00           C  
ATOM   1628  HB2 MET   102      69.056  68.425  69.306  1.00  0.00           H  
ATOM   1629  HB3 MET   102      67.753  68.897  68.338  1.00  0.00           H  
ATOM   1630  CG  MET   102      67.263  68.318  70.370  1.00  0.00           C  
ATOM   1631  HG2 MET   102      67.827  67.817  71.158  1.00  0.00           H  
ATOM   1632  HG3 MET   102      67.241  69.387  70.579  1.00  0.00           H  
ATOM   1633  SD  MET   102      65.549  67.768  70.339  1.00  0.00           S  
ATOM   1634  CE  MET   102      65.163  67.418  72.103  1.00  0.00           C  
ATOM   1635  HE1 MET   102      65.556  68.286  72.633  1.00  0.00           H  
ATOM   1636  HE2 MET   102      64.107  67.510  72.356  1.00  0.00           H  
ATOM   1637  HE3 MET   102      65.654  66.499  72.424  1.00  0.00           H  
ATOM   1638  C   MET   102      68.470  67.062  66.850  1.00  0.00           C  
ATOM   1639  O   MET   102      67.713  67.210  65.879  1.00  0.00           O  
ATOM   1640  N   LYS   103      69.811  66.994  66.615  1.00  0.00           N  
ATOM   1641  H   LYS   103      70.404  66.891  67.426  1.00  0.00           H  
ATOM   1642  CA  LYS   103      70.415  67.068  65.237  1.00  0.00           C  
ATOM   1643  HA  LYS   103      70.323  68.117  64.956  1.00  0.00           H  
ATOM   1644  CB  LYS   103      71.979  66.913  65.261  1.00  0.00           C  
ATOM   1645  HB2 LYS   103      72.517  67.478  66.022  1.00  0.00           H  
ATOM   1646  HB3 LYS   103      72.274  65.871  65.384  1.00  0.00           H  
ATOM   1647  CG  LYS   103      72.587  67.372  63.909  1.00  0.00           C  
ATOM   1648  HG2 LYS   103      72.070  66.815  63.128  1.00  0.00           H  
ATOM   1649  HG3 LYS   103      72.292  68.411  63.766  1.00  0.00           H  
ATOM   1650  CD  LYS   103      74.090  67.166  63.809  1.00  0.00           C  
ATOM   1651  HD2 LYS   103      74.431  67.903  64.536  1.00  0.00           H  
ATOM   1652  HD3 LYS   103      74.362  66.148  64.089  1.00  0.00           H  
ATOM   1653  CE  LYS   103      74.533  67.611  62.397  1.00  0.00           C  
ATOM   1654  HE2 LYS   103      73.962  67.113  61.613  1.00  0.00           H  
ATOM   1655  HE3 LYS   103      74.472  68.672  62.156  1.00  0.00           H  
ATOM   1656  NZ  LYS   103      75.964  67.141  62.247  1.00  0.00           N  
ATOM   1657  HZ1 LYS   103      76.241  66.982  61.289  1.00  0.00           H  
ATOM   1658  HZ2 LYS   103      76.606  67.870  62.526  1.00  0.00           H  
ATOM   1659  HZ3 LYS   103      76.161  66.342  62.833  1.00  0.00           H  
ATOM   1660  C   LYS   103      69.767  66.152  64.199  1.00  0.00           C  
ATOM   1661  O   LYS   103      69.290  66.550  63.122  1.00  0.00           O  
ATOM   1662  N   THR   104      69.758  64.887  64.626  1.00  0.00           N  
ATOM   1663  H   THR   104      70.129  64.751  65.556  1.00  0.00           H  
ATOM   1664  CA  THR   104      69.239  63.777  63.879  1.00  0.00           C  
ATOM   1665  HA  THR   104      69.662  64.008  62.901  1.00  0.00           H  
ATOM   1666  CB  THR   104      69.801  62.446  64.405  1.00  0.00           C  
ATOM   1667  HB  THR   104      69.712  62.353  65.487  1.00  0.00           H  
ATOM   1668  CG2 THR   104      69.235  61.268  63.741  1.00  0.00           C  
ATOM   1669 HG21 THR   104      69.279  61.315  62.653  1.00  0.00           H  
ATOM   1670 HG22 THR   104      69.862  60.397  63.932  1.00  0.00           H  
ATOM   1671 HG23 THR   104      68.218  61.100  64.094  1.00  0.00           H  
ATOM   1672  OG1 THR   104      71.178  62.549  64.285  1.00  0.00           O  
ATOM   1673  HG1 THR   104      71.528  62.366  65.160  1.00  0.00           H  
ATOM   1674  C   THR   104      67.739  63.796  63.617  1.00  0.00           C  
ATOM   1675  O   THR   104      67.278  63.841  62.434  1.00  0.00           O  
ATOM   1676  N   VAL   105      66.982  63.866  64.676  1.00  0.00           N  
ATOM   1677  H   VAL   105      67.490  63.887  65.549  1.00  0.00           H  
ATOM   1678  CA  VAL   105      65.484  64.058  64.706  1.00  0.00           C  
ATOM   1679  HA  VAL   105      64.902  63.205  64.357  1.00  0.00           H  
ATOM   1680  CB  VAL   105      64.941  64.295  66.141  1.00  0.00           C  
ATOM   1681  HB  VAL   105      65.638  65.012  66.576  1.00  0.00           H  
ATOM   1682  CG1 VAL   105      63.497  64.800  66.133  1.00  0.00           C  
ATOM   1683 HG11 VAL   105      63.445  65.718  65.547  1.00  0.00           H  
ATOM   1684 HG12 VAL   105      62.757  64.151  65.664  1.00  0.00           H  
ATOM   1685 HG13 VAL   105      63.057  64.947  67.120  1.00  0.00           H  
ATOM   1686  CG2 VAL   105      64.959  62.989  66.910  1.00  0.00           C  
ATOM   1687 HG21 VAL   105      64.415  62.173  66.434  1.00  0.00           H  
ATOM   1688 HG22 VAL   105      65.973  62.694  67.178  1.00  0.00           H  
ATOM   1689 HG23 VAL   105      64.537  63.149  67.902  1.00  0.00           H  
ATOM   1690  C   VAL   105      65.180  65.158  63.732  1.00  0.00           C  
ATOM   1691  O   VAL   105      64.407  64.921  62.800  1.00  0.00           O  
ATOM   1692  N   LEU   106      65.637  66.373  63.979  1.00  0.00           N  
ATOM   1693  H   LEU   106      66.278  66.383  64.759  1.00  0.00           H  
ATOM   1694  CA  LEU   106      65.178  67.560  63.291  1.00  0.00           C  
ATOM   1695  HA  LEU   106      64.092  67.576  63.197  1.00  0.00           H  
ATOM   1696  CB  LEU   106      65.546  68.802  64.011  1.00  0.00           C  
ATOM   1697  HB2 LEU   106      66.608  68.788  64.255  1.00  0.00           H  
ATOM   1698  HB3 LEU   106      65.310  69.666  63.389  1.00  0.00           H  
ATOM   1699  CG  LEU   106      64.758  69.004  65.308  1.00  0.00           C  
ATOM   1700  HG  LEU   106      64.841  68.094  65.902  1.00  0.00           H  
ATOM   1701  CD1 LEU   106      65.549  70.097  66.042  1.00  0.00           C  
ATOM   1702 HD11 LEU   106      65.472  71.080  65.577  1.00  0.00           H  
ATOM   1703 HD12 LEU   106      65.162  70.208  67.055  1.00  0.00           H  
ATOM   1704 HD13 LEU   106      66.581  69.751  66.094  1.00  0.00           H  
ATOM   1705  CD2 LEU   106      63.405  69.453  65.051  1.00  0.00           C  
ATOM   1706 HD21 LEU   106      63.470  70.252  64.312  1.00  0.00           H  
ATOM   1707 HD22 LEU   106      62.692  68.788  64.563  1.00  0.00           H  
ATOM   1708 HD23 LEU   106      62.947  69.752  65.993  1.00  0.00           H  
ATOM   1709  C   LEU   106      65.621  67.658  61.818  1.00  0.00           C  
ATOM   1710  O   LEU   106      64.869  68.163  60.925  1.00  0.00           O  
ATOM   1711  N   MET   107      66.781  67.061  61.459  1.00  0.00           N  
ATOM   1712  H   MET   107      67.325  66.611  62.182  1.00  0.00           H  
ATOM   1713  CA  MET   107      67.257  66.784  60.030  1.00  0.00           C  
ATOM   1714  HA  MET   107      67.227  67.679  59.409  1.00  0.00           H  
ATOM   1715  CB  MET   107      68.710  66.178  60.107  1.00  0.00           C  
ATOM   1716  HB2 MET   107      68.687  65.433  60.902  1.00  0.00           H  
ATOM   1717  HB3 MET   107      68.922  65.627  59.190  1.00  0.00           H  
ATOM   1718  CG  MET   107      69.871  67.123  60.112  1.00  0.00           C  
ATOM   1719  HG2 MET   107      69.585  67.994  59.523  1.00  0.00           H  
ATOM   1720  HG3 MET   107      70.060  67.474  61.126  1.00  0.00           H  
ATOM   1721  SD  MET   107      71.460  66.394  59.606  1.00  0.00           S  
ATOM   1722  CE  MET   107      71.616  65.114  60.824  1.00  0.00           C  
ATOM   1723  HE1 MET   107      71.909  65.463  61.814  1.00  0.00           H  
ATOM   1724  HE2 MET   107      70.676  64.567  60.902  1.00  0.00           H  
ATOM   1725  HE3 MET   107      72.388  64.516  60.341  1.00  0.00           H  
ATOM   1726  C   MET   107      66.354  65.674  59.314  1.00  0.00           C  
ATOM   1727  O   MET   107      66.322  65.622  58.077  1.00  0.00           O  
ATOM   1728  N   LEU   108      65.670  64.820  60.030  1.00  0.00           N  
ATOM   1729  H   LEU   108      65.835  64.806  61.026  1.00  0.00           H  
ATOM   1730  CA  LEU   108      64.834  63.714  59.460  1.00  0.00           C  
ATOM   1731  HA  LEU   108      65.089  63.559  58.412  1.00  0.00           H  
ATOM   1732  CB  LEU   108      64.994  62.548  60.342  1.00  0.00           C  
ATOM   1733  HB2 LEU   108      64.674  62.737  61.367  1.00  0.00           H  
ATOM   1734  HB3 LEU   108      64.181  61.895  60.025  1.00  0.00           H  
ATOM   1735  CG  LEU   108      66.336  61.774  60.309  1.00  0.00           C  
ATOM   1736  HG  LEU   108      67.203  62.430  60.395  1.00  0.00           H  
ATOM   1737  CD1 LEU   108      66.352  60.863  61.540  1.00  0.00           C  
ATOM   1738 HD11 LEU   108      67.222  60.207  61.553  1.00  0.00           H  
ATOM   1739 HD12 LEU   108      66.411  61.448  62.458  1.00  0.00           H  
ATOM   1740 HD13 LEU   108      65.366  60.400  61.588  1.00  0.00           H  
ATOM   1741  CD2 LEU   108      66.567  60.935  59.039  1.00  0.00           C  
ATOM   1742 HD21 LEU   108      66.612  61.556  58.143  1.00  0.00           H  
ATOM   1743 HD22 LEU   108      67.527  60.426  59.126  1.00  0.00           H  
ATOM   1744 HD23 LEU   108      65.801  60.183  58.853  1.00  0.00           H  
ATOM   1745  C   LEU   108      63.362  64.216  59.219  1.00  0.00           C  
ATOM   1746  O   LEU   108      62.765  63.875  58.205  1.00  0.00           O  
ATOM   1747  N   ALA   109      62.918  65.109  60.108  1.00  0.00           N  
ATOM   1748  H   ALA   109      63.426  65.231  60.972  1.00  0.00           H  
ATOM   1749  CA  ALA   109      61.649  65.740  59.902  1.00  0.00           C  
ATOM   1750  HA  ALA   109      60.840  65.015  59.985  1.00  0.00           H  
ATOM   1751  CB  ALA   109      61.439  66.860  60.897  1.00  0.00           C  
ATOM   1752  HB1 ALA   109      61.539  66.393  61.877  1.00  0.00           H  
ATOM   1753  HB2 ALA   109      62.258  67.576  60.827  1.00  0.00           H  
ATOM   1754  HB3 ALA   109      60.464  67.319  60.738  1.00  0.00           H  
ATOM   1755  C   ALA   109      61.460  66.281  58.525  1.00  0.00           C  
ATOM   1756  O   ALA   109      60.431  66.111  57.872  1.00  0.00           O  
ATOM   1757  N   ASP   110      62.410  67.013  58.026  1.00  0.00           N  
ATOM   1758  H   ASP   110      63.211  67.265  58.587  1.00  0.00           H  
ATOM   1759  CA  ASP   110      62.296  67.726  56.725  1.00  0.00           C  
ATOM   1760  HA  ASP   110      61.366  68.286  56.625  1.00  0.00           H  
ATOM   1761  CB  ASP   110      63.491  68.664  56.615  1.00  0.00           C  
ATOM   1762  HB2 ASP   110      63.575  69.145  57.590  1.00  0.00           H  
ATOM   1763  HB3 ASP   110      64.434  68.125  56.526  1.00  0.00           H  
ATOM   1764  CG  ASP   110      63.400  69.685  55.432  1.00  0.00           C  
ATOM   1765  OD1 ASP   110      63.905  70.818  55.563  1.00  0.00           O  
ATOM   1766  OD2 ASP   110      62.998  69.346  54.287  1.00  0.00           O  
ATOM   1767  C   ASP   110      62.299  66.679  55.583  1.00  0.00           C  
ATOM   1768  O   ASP   110      61.420  66.708  54.706  1.00  0.00           O  
ATOM   1769  N   GLN   111      63.199  65.680  55.588  1.00  0.00           N  
ATOM   1770  H   GLN   111      63.720  65.622  56.451  1.00  0.00           H  
ATOM   1771  CA  GLN   111      63.093  64.455  54.671  1.00  0.00           C  
ATOM   1772  HA  GLN   111      63.126  64.839  53.652  1.00  0.00           H  
ATOM   1773  CB  GLN   111      64.328  63.599  54.892  1.00  0.00           C  
ATOM   1774  HB2 GLN   111      64.606  63.590  55.946  1.00  0.00           H  
ATOM   1775  HB3 GLN   111      64.174  62.545  54.662  1.00  0.00           H  
ATOM   1776  CG  GLN   111      65.590  64.259  54.093  1.00  0.00           C  
ATOM   1777  HG2 GLN   111      65.074  64.775  53.283  1.00  0.00           H  
ATOM   1778  HG3 GLN   111      66.096  65.049  54.648  1.00  0.00           H  
ATOM   1779  CD  GLN   111      66.617  63.229  53.595  1.00  0.00           C  
ATOM   1780  OE1 GLN   111      66.398  62.513  52.607  1.00  0.00           O  
ATOM   1781  NE2 GLN   111      67.710  63.006  54.295  1.00  0.00           N  
ATOM   1782 HE21 GLN   111      68.469  62.439  53.943  1.00  0.00           H  
ATOM   1783 HE22 GLN   111      67.900  63.707  54.997  1.00  0.00           H  
ATOM   1784  C   GLN   111      61.771  63.694  54.719  1.00  0.00           C  
ATOM   1785  O   GLN   111      61.219  63.527  53.640  1.00  0.00           O  
ATOM   1786  N   MET   112      61.149  63.472  55.876  1.00  0.00           N  
ATOM   1787  H   MET   112      61.746  63.517  56.690  1.00  0.00           H  
ATOM   1788  CA  MET   112      59.800  62.858  55.990  1.00  0.00           C  
ATOM   1789  HA  MET   112      59.862  61.930  55.420  1.00  0.00           H  
ATOM   1790  CB  MET   112      59.527  62.462  57.471  1.00  0.00           C  
ATOM   1791  HB2 MET   112      59.675  63.272  58.186  1.00  0.00           H  
ATOM   1792  HB3 MET   112      58.494  62.171  57.662  1.00  0.00           H  
ATOM   1793  CG  MET   112      60.422  61.335  57.858  1.00  0.00           C  
ATOM   1794  HG2 MET   112      60.272  60.524  57.146  1.00  0.00           H  
ATOM   1795  HG3 MET   112      61.464  61.600  57.677  1.00  0.00           H  
ATOM   1796  SD  MET   112      60.212  60.473  59.444  1.00  0.00           S  
ATOM   1797  CE  MET   112      60.886  61.737  60.569  1.00  0.00           C  
ATOM   1798  HE1 MET   112      61.971  61.651  60.498  1.00  0.00           H  
ATOM   1799  HE2 MET   112      60.543  62.732  60.289  1.00  0.00           H  
ATOM   1800  HE3 MET   112      60.516  61.615  61.587  1.00  0.00           H  
ATOM   1801  C   MET   112      58.710  63.701  55.373  1.00  0.00           C  
ATOM   1802  O   MET   112      57.814  63.296  54.588  1.00  0.00           O  
ATOM   1803  N   ILE   113      58.775  65.016  55.623  1.00  0.00           N  
ATOM   1804  H   ILE   113      59.574  65.382  56.120  1.00  0.00           H  
ATOM   1805  CA  ILE   113      57.783  65.967  55.083  1.00  0.00           C  
ATOM   1806  HA  ILE   113      56.796  65.548  55.275  1.00  0.00           H  
ATOM   1807  CB  ILE   113      57.944  67.426  55.646  1.00  0.00           C  
ATOM   1808  HB  ILE   113      58.992  67.715  55.565  1.00  0.00           H  
ATOM   1809  CG2 ILE   113      57.146  68.520  54.870  1.00  0.00           C  
ATOM   1810 HG21 ILE   113      56.162  68.066  54.759  1.00  0.00           H  
ATOM   1811 HG22 ILE   113      57.166  69.488  55.372  1.00  0.00           H  
ATOM   1812 HG23 ILE   113      57.431  68.691  53.832  1.00  0.00           H  
ATOM   1813  CG1 ILE   113      57.632  67.360  57.157  1.00  0.00           C  
ATOM   1814 HG12 ILE   113      56.546  67.272  57.160  1.00  0.00           H  
ATOM   1815 HG13 ILE   113      57.973  66.463  57.674  1.00  0.00           H  
ATOM   1816  CD1 ILE   113      58.003  68.741  57.917  1.00  0.00           C  
ATOM   1817 HD11 ILE   113      57.251  69.476  57.630  1.00  0.00           H  
ATOM   1818 HD12 ILE   113      57.926  68.582  58.992  1.00  0.00           H  
ATOM   1819 HD13 ILE   113      58.964  69.162  57.622  1.00  0.00           H  
ATOM   1820  C   ILE   113      57.999  66.053  53.554  1.00  0.00           C  
ATOM   1821  O   ILE   113      56.984  66.045  52.862  1.00  0.00           O  
ATOM   1822  N   SER   114      59.224  66.183  53.070  1.00  0.00           N  
ATOM   1823  H   SER   114      60.014  66.182  53.701  1.00  0.00           H  
ATOM   1824  CA  SER   114      59.552  66.123  51.639  1.00  0.00           C  
ATOM   1825  HA  SER   114      59.035  66.998  51.245  1.00  0.00           H  
ATOM   1826  CB  SER   114      61.060  66.321  51.416  1.00  0.00           C  
ATOM   1827  HB2 SER   114      61.715  65.587  51.885  1.00  0.00           H  
ATOM   1828  HB3 SER   114      61.300  66.385  50.355  1.00  0.00           H  
ATOM   1829  OG  SER   114      61.465  67.503  52.033  1.00  0.00           O  
ATOM   1830  HG  SER   114      61.410  67.348  52.979  1.00  0.00           H  
ATOM   1831  C   SER   114      59.139  64.862  50.923  1.00  0.00           C  
ATOM   1832  O   SER   114      58.589  64.945  49.830  1.00  0.00           O  
ATOM   1833  N   ARG   115      59.379  63.675  51.497  1.00  0.00           N  
ATOM   1834  H   ARG   115      59.949  63.599  52.328  1.00  0.00           H  
ATOM   1835  CA  ARG   115      58.626  62.419  51.095  1.00  0.00           C  
ATOM   1836  HA  ARG   115      58.821  62.156  50.056  1.00  0.00           H  
ATOM   1837  CB  ARG   115      59.035  61.155  51.884  1.00  0.00           C  
ATOM   1838  HB2 ARG   115      58.746  61.305  52.924  1.00  0.00           H  
ATOM   1839  HB3 ARG   115      58.487  60.264  51.578  1.00  0.00           H  
ATOM   1840  CG  ARG   115      60.525  60.682  51.828  1.00  0.00           C  
ATOM   1841  HG2 ARG   115      61.043  61.376  52.490  1.00  0.00           H  
ATOM   1842  HG3 ARG   115      60.599  59.733  52.360  1.00  0.00           H  
ATOM   1843  CD  ARG   115      61.170  60.606  50.427  1.00  0.00           C  
ATOM   1844  HD2 ARG   115      61.973  59.869  50.457  1.00  0.00           H  
ATOM   1845  HD3 ARG   115      60.387  60.328  49.721  1.00  0.00           H  
ATOM   1846  NE  ARG   115      61.754  61.865  50.005  1.00  0.00           N  
ATOM   1847  HE  ARG   115      61.313  62.289  49.202  1.00  0.00           H  
ATOM   1848  CZ  ARG   115      62.928  62.371  50.343  1.00  0.00           C  
ATOM   1849  NH1 ARG   115      63.825  61.797  51.045  1.00  0.00           N  
ATOM   1850 HH11 ARG   115      63.754  60.791  51.007  1.00  0.00           H  
ATOM   1851 HH12 ARG   115      64.531  62.296  51.568  1.00  0.00           H  
ATOM   1852  NH2 ARG   115      63.067  63.661  50.111  1.00  0.00           N  
ATOM   1853 HH21 ARG   115      62.471  64.138  49.450  1.00  0.00           H  
ATOM   1854 HH22 ARG   115      63.948  64.092  50.351  1.00  0.00           H  
ATOM   1855  C   ARG   115      57.149  62.692  50.996  1.00  0.00           C  
ATOM   1856  O   ARG   115      56.589  62.428  49.938  1.00  0.00           O  
ATOM   1857  N   ILE   116      56.499  63.025  52.109  1.00  0.00           N  
ATOM   1858  H   ILE   116      56.990  63.175  52.979  1.00  0.00           H  
ATOM   1859  CA  ILE   116      55.022  63.061  52.166  1.00  0.00           C  
ATOM   1860  HA  ILE   116      54.687  62.079  51.833  1.00  0.00           H  
ATOM   1861  CB  ILE   116      54.401  63.254  53.615  1.00  0.00           C  
ATOM   1862  HB  ILE   116      54.803  64.173  54.042  1.00  0.00           H  
ATOM   1863  CG2 ILE   116      52.860  63.447  53.620  1.00  0.00           C  
ATOM   1864 HG21 ILE   116      52.455  63.746  54.586  1.00  0.00           H  
ATOM   1865 HG22 ILE   116      52.600  64.276  52.961  1.00  0.00           H  
ATOM   1866 HG23 ILE   116      52.384  62.504  53.351  1.00  0.00           H  
ATOM   1867  CG1 ILE   116      54.843  62.103  54.583  1.00  0.00           C  
ATOM   1868 HG12 ILE   116      54.312  61.204  54.269  1.00  0.00           H  
ATOM   1869 HG13 ILE   116      55.908  61.894  54.483  1.00  0.00           H  
ATOM   1870  CD1 ILE   116      54.554  62.501  56.074  1.00  0.00           C  
ATOM   1871 HD11 ILE   116      53.488  62.440  56.293  1.00  0.00           H  
ATOM   1872 HD12 ILE   116      55.036  61.838  56.793  1.00  0.00           H  
ATOM   1873 HD13 ILE   116      54.926  63.507  56.263  1.00  0.00           H  
ATOM   1874  C   ILE   116      54.518  64.128  51.209  1.00  0.00           C  
ATOM   1875  O   ILE   116      53.446  63.937  50.606  1.00  0.00           O  
ATOM   1876  N   GLU   117      55.251  65.208  51.013  1.00  0.00           N  
ATOM   1877  H   GLU   117      56.117  65.420  51.487  1.00  0.00           H  
ATOM   1878  CA  GLU   117      54.820  66.305  50.074  1.00  0.00           C  
ATOM   1879  HA  GLU   117      53.804  66.584  50.351  1.00  0.00           H  
ATOM   1880  CB  GLU   117      55.678  67.535  50.169  1.00  0.00           C  
ATOM   1881  HB2 GLU   117      55.747  67.849  51.210  1.00  0.00           H  
ATOM   1882  HB3 GLU   117      56.693  67.205  49.947  1.00  0.00           H  
ATOM   1883  CG  GLU   117      55.303  68.851  49.382  1.00  0.00           C  
ATOM   1884  HG2 GLU   117      54.235  69.065  49.349  1.00  0.00           H  
ATOM   1885  HG3 GLU   117      55.819  69.674  49.876  1.00  0.00           H  
ATOM   1886  CD  GLU   117      55.822  68.908  47.969  1.00  0.00           C  
ATOM   1887  OE1 GLU   117      56.343  67.933  47.384  1.00  0.00           O  
ATOM   1888  OE2 GLU   117      55.620  69.970  47.366  1.00  0.00           O  
ATOM   1889  C   GLU   117      54.658  65.710  48.636  1.00  0.00           C  
ATOM   1890  O   GLU   117      53.683  66.011  48.000  1.00  0.00           O  
ATOM   1891  N   TYR   118      55.604  64.865  48.207  1.00  0.00           N  
ATOM   1892  H   TYR   118      56.301  64.567  48.874  1.00  0.00           H  
ATOM   1893  CA  TYR   118      55.567  64.254  46.935  1.00  0.00           C  
ATOM   1894  HA  TYR   118      55.513  65.086  46.233  1.00  0.00           H  
ATOM   1895  CB  TYR   118      56.872  63.461  46.610  1.00  0.00           C  
ATOM   1896  HB2 TYR   118      57.706  64.136  46.802  1.00  0.00           H  
ATOM   1897  HB3 TYR   118      56.900  62.576  47.246  1.00  0.00           H  
ATOM   1898  CG  TYR   118      56.882  63.118  45.137  1.00  0.00           C  
ATOM   1899  CD1 TYR   118      57.041  64.074  44.113  1.00  0.00           C  
ATOM   1900  HD1 TYR   118      57.254  65.095  44.391  1.00  0.00           H  
ATOM   1901  CE1 TYR   118      57.241  63.732  42.729  1.00  0.00           C  
ATOM   1902  HE1 TYR   118      57.604  64.532  42.101  1.00  0.00           H  
ATOM   1903  CZ  TYR   118      57.116  62.356  42.358  1.00  0.00           C  
ATOM   1904  OH  TYR   118      57.161  61.915  41.056  1.00  0.00           O  
ATOM   1905  HH  TYR   118      57.513  62.555  40.434  1.00  0.00           H  
ATOM   1906  CE2 TYR   118      56.838  61.396  43.361  1.00  0.00           C  
ATOM   1907  HE2 TYR   118      56.791  60.357  43.070  1.00  0.00           H  
ATOM   1908  CD2 TYR   118      56.743  61.765  44.688  1.00  0.00           C  
ATOM   1909  HD2 TYR   118      56.676  60.965  45.411  1.00  0.00           H  
ATOM   1910  C   TYR   118      54.300  63.370  46.745  1.00  0.00           C  
ATOM   1911  O   TYR   118      53.622  63.405  45.719  1.00  0.00           O  
ATOM   1912  N   VAL   119      54.035  62.574  47.794  1.00  0.00           N  
ATOM   1913  H   VAL   119      54.650  62.687  48.586  1.00  0.00           H  
ATOM   1914  CA  VAL   119      52.842  61.692  47.842  1.00  0.00           C  
ATOM   1915  HA  VAL   119      52.829  61.046  46.964  1.00  0.00           H  
ATOM   1916  CB  VAL   119      52.862  60.702  48.989  1.00  0.00           C  
ATOM   1917  HB  VAL   119      52.612  61.301  49.865  1.00  0.00           H  
ATOM   1918  CG1 VAL   119      51.780  59.581  48.716  1.00  0.00           C  
ATOM   1919 HG11 VAL   119      51.773  58.978  49.624  1.00  0.00           H  
ATOM   1920 HG12 VAL   119      50.865  60.174  48.684  1.00  0.00           H  
ATOM   1921 HG13 VAL   119      52.052  59.050  47.804  1.00  0.00           H  
ATOM   1922  CG2 VAL   119      54.239  60.030  49.443  1.00  0.00           C  
ATOM   1923 HG21 VAL   119      54.593  59.320  48.694  1.00  0.00           H  
ATOM   1924 HG22 VAL   119      55.032  60.763  49.590  1.00  0.00           H  
ATOM   1925 HG23 VAL   119      54.086  59.554  50.411  1.00  0.00           H  
ATOM   1926  C   VAL   119      51.541  62.481  47.709  1.00  0.00           C  
ATOM   1927  O   VAL   119      50.683  62.250  46.852  1.00  0.00           O  
ATOM   1928  N   HIE   120      51.437  63.614  48.423  1.00  0.00           N  
ATOM   1929  H   HIE   120      52.068  63.902  49.157  1.00  0.00           H  
ATOM   1930  CA  HIE   120      50.145  64.388  48.311  1.00  0.00           C  
ATOM   1931  HA  HIE   120      49.328  63.669  48.362  1.00  0.00           H  
ATOM   1932  CB  HIE   120      50.011  65.427  49.410  1.00  0.00           C  
ATOM   1933  HB2 HIE   120      50.799  66.179  49.376  1.00  0.00           H  
ATOM   1934  HB3 HIE   120      49.060  65.935  49.247  1.00  0.00           H  
ATOM   1935  CG  HIE   120      49.984  64.915  50.833  1.00  0.00           C  
ATOM   1936  ND1 HIE   120      49.865  65.728  51.932  1.00  0.00           N  
ATOM   1937  CE1 HIE   120      49.780  64.950  53.013  1.00  0.00           C  
ATOM   1938  HE1 HIE   120      49.749  65.199  54.063  1.00  0.00           H  
ATOM   1939  NE2 HIE   120      49.828  63.679  52.615  1.00  0.00           N  
ATOM   1940  HE2 HIE   120      49.873  62.883  53.235  1.00  0.00           H  
ATOM   1941  CD2 HIE   120      49.959  63.606  51.270  1.00  0.00           C  
ATOM   1942  HD2 HIE   120      50.044  62.763  50.600  1.00  0.00           H  
ATOM   1943  C   HIE   120      50.010  65.092  46.946  1.00  0.00           C  
ATOM   1944  O   HIE   120      48.892  65.183  46.421  1.00  0.00           O  
ATOM   1945  N   THR   121      51.077  65.716  46.413  1.00  0.00           N  
ATOM   1946  H   THR   121      51.978  65.695  46.870  1.00  0.00           H  
ATOM   1947  CA  THR   121      51.040  66.432  45.106  1.00  0.00           C  
ATOM   1948  HA  THR   121      50.250  67.182  45.076  1.00  0.00           H  
ATOM   1949  CB  THR   121      52.335  67.247  45.042  1.00  0.00           C  
ATOM   1950  HB  THR   121      52.427  67.741  44.075  1.00  0.00           H  
ATOM   1951  CG2 THR   121      52.359  68.372  46.043  1.00  0.00           C  
ATOM   1952 HG21 THR   121      51.433  68.947  46.065  1.00  0.00           H  
ATOM   1953 HG22 THR   121      52.568  68.097  47.077  1.00  0.00           H  
ATOM   1954 HG23 THR   121      53.138  69.058  45.711  1.00  0.00           H  
ATOM   1955  OG1 THR   121      53.408  66.396  45.197  1.00  0.00           O  
ATOM   1956  HG1 THR   121      53.682  66.246  46.105  1.00  0.00           H  
ATOM   1957  C   THR   121      50.917  65.371  43.957  1.00  0.00           C  
ATOM   1958  O   THR   121      50.567  65.771  42.841  1.00  0.00           O  
ATOM   1959  N   LYS   122      50.967  64.044  44.165  1.00  0.00           N  
ATOM   1960  H   LYS   122      51.483  63.696  44.960  1.00  0.00           H  
ATOM   1961  CA  LYS   122      50.440  63.011  43.223  1.00  0.00           C  
ATOM   1962  HA  LYS   122      50.392  63.472  42.236  1.00  0.00           H  
ATOM   1963  CB  LYS   122      51.501  61.956  43.210  1.00  0.00           C  
ATOM   1964  HB2 LYS   122      51.790  61.643  44.213  1.00  0.00           H  
ATOM   1965  HB3 LYS   122      51.136  61.080  42.674  1.00  0.00           H  
ATOM   1966  CG  LYS   122      52.927  62.382  42.609  1.00  0.00           C  
ATOM   1967  HG2 LYS   122      53.466  63.003  43.324  1.00  0.00           H  
ATOM   1968  HG3 LYS   122      53.519  61.469  42.549  1.00  0.00           H  
ATOM   1969  CD  LYS   122      52.919  63.082  41.252  1.00  0.00           C  
ATOM   1970  HD2 LYS   122      52.258  62.593  40.536  1.00  0.00           H  
ATOM   1971  HD3 LYS   122      52.577  64.113  41.345  1.00  0.00           H  
ATOM   1972  CE  LYS   122      54.320  63.116  40.646  1.00  0.00           C  
ATOM   1973  HE2 LYS   122      55.060  63.700  41.194  1.00  0.00           H  
ATOM   1974  HE3 LYS   122      54.690  62.093  40.579  1.00  0.00           H  
ATOM   1975  NZ  LYS   122      54.167  63.730  39.300  1.00  0.00           N  
ATOM   1976  HZ1 LYS   122      54.993  63.708  38.719  1.00  0.00           H  
ATOM   1977  HZ2 LYS   122      53.436  63.177  38.876  1.00  0.00           H  
ATOM   1978  HZ3 LYS   122      53.947  64.710  39.410  1.00  0.00           H  
ATOM   1979  C   LYS   122      49.008  62.413  43.534  1.00  0.00           C  
ATOM   1980  O   LYS   122      48.533  61.536  42.870  1.00  0.00           O  
ATOM   1981  N   ASN   123      48.340  63.085  44.488  1.00  0.00           N  
ATOM   1982  H   ASN   123      48.815  63.844  44.954  1.00  0.00           H  
ATOM   1983  CA  ASN   123      46.917  62.975  44.839  1.00  0.00           C  
ATOM   1984  HA  ASN   123      46.627  63.876  45.380  1.00  0.00           H  
ATOM   1985  CB  ASN   123      46.081  62.950  43.506  1.00  0.00           C  
ATOM   1986  HB2 ASN   123      45.982  61.952  43.078  1.00  0.00           H  
ATOM   1987  HB3 ASN   123      45.037  63.228  43.651  1.00  0.00           H  
ATOM   1988  CG  ASN   123      46.428  64.022  42.479  1.00  0.00           C  
ATOM   1989  OD1 ASN   123      46.342  65.209  42.724  1.00  0.00           O  
ATOM   1990  ND2 ASN   123      46.732  63.533  41.271  1.00  0.00           N  
ATOM   1991 HD21 ASN   123      46.872  64.162  40.493  1.00  0.00           H  
ATOM   1992 HD22 ASN   123      46.949  62.563  41.089  1.00  0.00           H  
ATOM   1993  C   ASN   123      46.451  61.850  45.818  1.00  0.00           C  
ATOM   1994  O   ASN   123      45.304  61.442  45.757  1.00  0.00           O  
ATOM   1995  N   PHE   124      47.380  61.363  46.637  1.00  0.00           N  
ATOM   1996  H   PHE   124      48.331  61.679  46.514  1.00  0.00           H  
ATOM   1997  CA  PHE   124      47.393  60.236  47.524  1.00  0.00           C  
ATOM   1998  HA  PHE   124      46.360  59.920  47.668  1.00  0.00           H  
ATOM   1999  CB  PHE   124      48.227  59.101  47.002  1.00  0.00           C  
ATOM   2000  HB2 PHE   124      49.099  59.467  46.460  1.00  0.00           H  
ATOM   2001  HB3 PHE   124      48.690  58.540  47.815  1.00  0.00           H  
ATOM   2002  CG  PHE   124      47.526  58.172  46.026  1.00  0.00           C  
ATOM   2003  CD1 PHE   124      47.115  58.594  44.727  1.00  0.00           C  
ATOM   2004  HD1 PHE   124      47.299  59.628  44.479  1.00  0.00           H  
ATOM   2005  CE1 PHE   124      46.369  57.745  43.894  1.00  0.00           C  
ATOM   2006  HE1 PHE   124      46.212  58.086  42.882  1.00  0.00           H  
ATOM   2007  CZ  PHE   124      45.897  56.480  44.395  1.00  0.00           C  
ATOM   2008  HZ  PHE   124      45.297  55.881  43.726  1.00  0.00           H  
ATOM   2009  CE2 PHE   124      46.171  56.157  45.767  1.00  0.00           C  
ATOM   2010  HE2 PHE   124      45.669  55.273  46.131  1.00  0.00           H  
ATOM   2011  CD2 PHE   124      46.967  56.990  46.492  1.00  0.00           C  
ATOM   2012  HD2 PHE   124      47.215  56.594  47.466  1.00  0.00           H  
ATOM   2013  C   PHE   124      47.860  60.725  48.912  1.00  0.00           C  
ATOM   2014  O   PHE   124      48.769  61.540  49.112  1.00  0.00           O  
ATOM   2015  N   ILE   125      47.353  59.914  49.885  1.00  0.00           N  
ATOM   2016  H   ILE   125      46.736  59.175  49.577  1.00  0.00           H  
ATOM   2017  CA  ILE   125      47.850  59.873  51.228  1.00  0.00           C  
ATOM   2018  HA  ILE   125      48.736  60.506  51.278  1.00  0.00           H  
ATOM   2019  CB  ILE   125      46.744  60.254  52.281  1.00  0.00           C  
ATOM   2020  HB  ILE   125      47.194  60.330  53.271  1.00  0.00           H  
ATOM   2021  CG2 ILE   125      46.175  61.681  51.905  1.00  0.00           C  
ATOM   2022 HG21 ILE   125      45.592  61.923  52.793  1.00  0.00           H  
ATOM   2023 HG22 ILE   125      46.931  62.459  51.799  1.00  0.00           H  
ATOM   2024 HG23 ILE   125      45.436  61.647  51.104  1.00  0.00           H  
ATOM   2025  CG1 ILE   125      45.561  59.273  52.317  1.00  0.00           C  
ATOM   2026 HG12 ILE   125      45.076  59.078  51.361  1.00  0.00           H  
ATOM   2027 HG13 ILE   125      45.900  58.256  52.515  1.00  0.00           H  
ATOM   2028  CD1 ILE   125      44.628  59.628  53.494  1.00  0.00           C  
ATOM   2029 HD11 ILE   125      43.948  60.465  53.330  1.00  0.00           H  
ATOM   2030 HD12 ILE   125      43.907  58.817  53.595  1.00  0.00           H  
ATOM   2031 HD13 ILE   125      45.194  59.765  54.416  1.00  0.00           H  
ATOM   2032  C   ILE   125      48.450  58.465  51.441  1.00  0.00           C  
ATOM   2033  O   ILE   125      48.102  57.502  50.701  1.00  0.00           O  
ATOM   2034  N   HIE   126      49.351  58.352  52.435  1.00  0.00           N  
ATOM   2035  H   HIE   126      49.428  59.197  52.983  1.00  0.00           H  
ATOM   2036  CA  HIE   126      50.018  57.074  52.813  1.00  0.00           C  
ATOM   2037  HA  HIE   126      50.131  56.420  51.948  1.00  0.00           H  
ATOM   2038  CB  HIE   126      51.426  57.522  53.183  1.00  0.00           C  
ATOM   2039  HB2 HIE   126      51.787  58.147  52.365  1.00  0.00           H  
ATOM   2040  HB3 HIE   126      51.304  58.105  54.095  1.00  0.00           H  
ATOM   2041  CG  HIE   126      52.356  56.383  53.232  1.00  0.00           C  
ATOM   2042  ND1 HIE   126      52.328  55.383  54.245  1.00  0.00           N  
ATOM   2043  CE1 HIE   126      53.248  54.480  53.931  1.00  0.00           C  
ATOM   2044  HE1 HIE   126      53.353  53.481  54.326  1.00  0.00           H  
ATOM   2045  NE2 HIE   126      53.829  54.741  52.760  1.00  0.00           N  
ATOM   2046  HE2 HIE   126      54.336  54.099  52.167  1.00  0.00           H  
ATOM   2047  CD2 HIE   126      53.303  55.957  52.315  1.00  0.00           C  
ATOM   2048  HD2 HIE   126      53.422  56.461  51.368  1.00  0.00           H  
ATOM   2049  C   HIE   126      49.366  56.242  53.960  1.00  0.00           C  
ATOM   2050  O   HIE   126      49.218  55.032  53.869  1.00  0.00           O  
ATOM   2051  N   ARG   127      48.896  56.935  55.018  1.00  0.00           N  
ATOM   2052  H   ARG   127      49.020  57.937  54.996  1.00  0.00           H  
ATOM   2053  CA  ARG   127      48.374  56.358  56.242  1.00  0.00           C  
ATOM   2054  HA  ARG   127      48.137  57.200  56.892  1.00  0.00           H  
ATOM   2055  CB  ARG   127      47.066  55.600  56.018  1.00  0.00           C  
ATOM   2056  HB2 ARG   127      47.220  54.670  55.469  1.00  0.00           H  
ATOM   2057  HB3 ARG   127      46.774  55.336  57.034  1.00  0.00           H  
ATOM   2058  CG  ARG   127      46.034  56.392  55.178  1.00  0.00           C  
ATOM   2059  HG2 ARG   127      45.922  57.375  55.636  1.00  0.00           H  
ATOM   2060  HG3 ARG   127      46.422  56.487  54.164  1.00  0.00           H  
ATOM   2061  CD  ARG   127      44.631  55.737  55.196  1.00  0.00           C  
ATOM   2062  HD2 ARG   127      44.419  55.536  56.246  1.00  0.00           H  
ATOM   2063  HD3 ARG   127      43.915  56.502  54.893  1.00  0.00           H  
ATOM   2064  NE  ARG   127      44.524  54.598  54.247  1.00  0.00           N  
ATOM   2065  HE  ARG   127      45.295  54.126  53.798  1.00  0.00           H  
ATOM   2066  CZ  ARG   127      43.418  53.961  53.897  1.00  0.00           C  
ATOM   2067  NH1 ARG   127      42.255  54.449  54.322  1.00  0.00           N  
ATOM   2068 HH11 ARG   127      42.095  55.248  54.918  1.00  0.00           H  
ATOM   2069 HH12 ARG   127      41.410  53.928  54.135  1.00  0.00           H  
ATOM   2070  NH2 ARG   127      43.376  52.898  53.136  1.00  0.00           N  
ATOM   2071 HH21 ARG   127      44.281  52.506  52.920  1.00  0.00           H  
ATOM   2072 HH22 ARG   127      42.498  52.413  53.019  1.00  0.00           H  
ATOM   2073  C   ARG   127      49.398  55.620  57.065  1.00  0.00           C  
ATOM   2074  O   ARG   127      49.335  55.748  58.299  1.00  0.00           O  
ATOM   2075  N   ASP   128      50.255  54.762  56.513  1.00  0.00           N  
ATOM   2076  H   ASP   128      50.307  54.780  55.504  1.00  0.00           H  
ATOM   2077  CA  ASP   128      51.171  53.820  57.234  1.00  0.00           C  
ATOM   2078  HA  ASP   128      50.773  53.650  58.234  1.00  0.00           H  
ATOM   2079  CB  ASP   128      51.402  52.416  56.555  1.00  0.00           C  
ATOM   2080  HB2 ASP   128      50.542  52.189  55.924  1.00  0.00           H  
ATOM   2081  HB3 ASP   128      52.243  52.423  55.861  1.00  0.00           H  
ATOM   2082  CG  ASP   128      51.557  51.315  57.560  1.00  0.00           C  
ATOM   2083  OD1 ASP   128      50.775  51.314  58.502  1.00  0.00           O  
ATOM   2084  OD2 ASP   128      52.491  50.536  57.430  1.00  0.00           O  
ATOM   2085  C   ASP   128      52.545  54.451  57.625  1.00  0.00           C  
ATOM   2086  O   ASP   128      53.627  53.828  57.542  1.00  0.00           O  
ATOM   2087  N   ILE   129      52.517  55.708  57.967  1.00  0.00           N  
ATOM   2088  H   ILE   129      51.591  56.054  58.178  1.00  0.00           H  
ATOM   2089  CA  ILE   129      53.714  56.445  58.359  1.00  0.00           C  
ATOM   2090  HA  ILE   129      54.514  56.344  57.625  1.00  0.00           H  
ATOM   2091  CB  ILE   129      53.349  57.957  58.329  1.00  0.00           C  
ATOM   2092  HB  ILE   129      52.364  58.064  58.782  1.00  0.00           H  
ATOM   2093  CG2 ILE   129      54.318  58.930  59.067  1.00  0.00           C  
ATOM   2094 HG21 ILE   129      55.360  58.790  58.776  1.00  0.00           H  
ATOM   2095 HG22 ILE   129      54.038  59.948  58.798  1.00  0.00           H  
ATOM   2096 HG23 ILE   129      54.246  58.848  60.151  1.00  0.00           H  
ATOM   2097  CG1 ILE   129      53.202  58.577  56.858  1.00  0.00           C  
ATOM   2098 HG12 ILE   129      52.385  58.088  56.326  1.00  0.00           H  
ATOM   2099 HG13 ILE   129      53.024  59.646  56.978  1.00  0.00           H  
ATOM   2100  CD1 ILE   129      54.438  58.471  55.912  1.00  0.00           C  
ATOM   2101 HD11 ILE   129      54.199  58.992  54.985  1.00  0.00           H  
ATOM   2102 HD12 ILE   129      55.247  58.965  56.449  1.00  0.00           H  
ATOM   2103 HD13 ILE   129      54.721  57.444  55.679  1.00  0.00           H  
ATOM   2104  C   ILE   129      54.215  55.921  59.704  1.00  0.00           C  
ATOM   2105  O   ILE   129      53.538  56.088  60.724  1.00  0.00           O  
ATOM   2106  N   LYS   130      55.423  55.293  59.661  1.00  0.00           N  
ATOM   2107  H   LYS   130      55.774  55.211  58.717  1.00  0.00           H  
ATOM   2108  CA  LYS   130      56.130  54.589  60.759  1.00  0.00           C  
ATOM   2109  HA  LYS   130      56.108  55.235  61.637  1.00  0.00           H  
ATOM   2110  CB  LYS   130      55.420  53.272  61.144  1.00  0.00           C  
ATOM   2111  HB2 LYS   130      55.837  53.016  62.118  1.00  0.00           H  
ATOM   2112  HB3 LYS   130      54.375  53.448  61.400  1.00  0.00           H  
ATOM   2113  CG  LYS   130      55.599  52.143  60.160  1.00  0.00           C  
ATOM   2114  HG2 LYS   130      55.416  52.499  59.146  1.00  0.00           H  
ATOM   2115  HG3 LYS   130      56.602  51.730  60.267  1.00  0.00           H  
ATOM   2116  CD  LYS   130      54.579  51.057  60.549  1.00  0.00           C  
ATOM   2117  HD2 LYS   130      54.655  50.821  61.610  1.00  0.00           H  
ATOM   2118  HD3 LYS   130      53.617  51.445  60.213  1.00  0.00           H  
ATOM   2119  CE  LYS   130      54.981  49.737  59.850  1.00  0.00           C  
ATOM   2120  HE2 LYS   130      55.490  50.022  58.929  1.00  0.00           H  
ATOM   2121  HE3 LYS   130      55.775  49.236  60.403  1.00  0.00           H  
ATOM   2122  NZ  LYS   130      53.827  48.885  59.523  1.00  0.00           N  
ATOM   2123  HZ1 LYS   130      53.133  49.403  59.003  1.00  0.00           H  
ATOM   2124  HZ2 LYS   130      54.169  48.048  59.073  1.00  0.00           H  
ATOM   2125  HZ3 LYS   130      53.263  48.671  60.332  1.00  0.00           H  
ATOM   2126  C   LYS   130      57.647  54.282  60.451  1.00  0.00           C  
ATOM   2127  O   LYS   130      58.001  54.112  59.277  1.00  0.00           O  
ATOM   2128  N   PRO   131      58.533  54.210  61.463  1.00  0.00           N  
ATOM   2129  CD  PRO   131      58.205  54.464  62.825  1.00  0.00           C  
ATOM   2130  HD2 PRO   131      57.440  53.798  63.222  1.00  0.00           H  
ATOM   2131  HD3 PRO   131      57.722  55.439  62.897  1.00  0.00           H  
ATOM   2132  CG  PRO   131      59.518  54.541  63.675  1.00  0.00           C  
ATOM   2133  HG2 PRO   131      59.343  54.193  64.693  1.00  0.00           H  
ATOM   2134  HG3 PRO   131      59.918  55.552  63.755  1.00  0.00           H  
ATOM   2135  CB  PRO   131      60.439  53.690  62.763  1.00  0.00           C  
ATOM   2136  HB2 PRO   131      60.427  52.633  63.029  1.00  0.00           H  
ATOM   2137  HB3 PRO   131      61.446  54.107  62.771  1.00  0.00           H  
ATOM   2138  CA  PRO   131      60.007  53.842  61.343  1.00  0.00           C  
ATOM   2139  HA  PRO   131      60.572  54.665  60.903  1.00  0.00           H  
ATOM   2140  C   PRO   131      60.460  52.605  60.581  1.00  0.00           C  
ATOM   2141  O   PRO   131      61.601  52.495  60.235  1.00  0.00           O  
ATOM   2142  N   ASP   132      59.501  51.700  60.402  1.00  0.00           N  
ATOM   2143  H   ASP   132      58.609  51.960  60.797  1.00  0.00           H  
ATOM   2144  CA  ASP   132      59.796  50.334  59.861  1.00  0.00           C  
ATOM   2145  HA  ASP   132      60.865  50.117  59.854  1.00  0.00           H  
ATOM   2146  CB  ASP   132      58.939  49.277  60.668  1.00  0.00           C  
ATOM   2147  HB2 ASP   132      59.314  49.216  61.690  1.00  0.00           H  
ATOM   2148  HB3 ASP   132      57.885  49.550  60.730  1.00  0.00           H  
ATOM   2149  CG  ASP   132      59.234  47.846  60.127  1.00  0.00           C  
ATOM   2150  OD1 ASP   132      60.368  47.470  59.908  1.00  0.00           O  
ATOM   2151  OD2 ASP   132      58.299  47.072  60.008  1.00  0.00           O  
ATOM   2152  C   ASP   132      59.315  50.353  58.376  1.00  0.00           C  
ATOM   2153  O   ASP   132      59.518  49.401  57.671  1.00  0.00           O  
ATOM   2154  N   ASN   133      58.753  51.520  57.942  1.00  0.00           N  
ATOM   2155  H   ASN   133      58.680  52.291  58.590  1.00  0.00           H  
ATOM   2156  CA  ASN   133      58.519  51.960  56.566  1.00  0.00           C  
ATOM   2157  HA  ASN   133      58.733  51.059  55.991  1.00  0.00           H  
ATOM   2158  CB  ASN   133      57.107  52.396  56.293  1.00  0.00           C  
ATOM   2159  HB2 ASN   133      56.828  52.966  57.180  1.00  0.00           H  
ATOM   2160  HB3 ASN   133      56.992  52.879  55.323  1.00  0.00           H  
ATOM   2161  CG  ASN   133      56.100  51.233  56.155  1.00  0.00           C  
ATOM   2162  OD1 ASN   133      56.515  50.091  56.000  1.00  0.00           O  
ATOM   2163  ND2 ASN   133      54.837  51.492  56.337  1.00  0.00           N  
ATOM   2164 HD21 ASN   133      54.167  50.740  56.406  1.00  0.00           H  
ATOM   2165 HD22 ASN   133      54.505  52.400  56.631  1.00  0.00           H  
ATOM   2166  C   ASN   133      59.424  53.148  56.093  1.00  0.00           C  
ATOM   2167  O   ASN   133      59.537  53.389  54.869  1.00  0.00           O  
ATOM   2168  N   PHE   134      60.130  53.766  57.058  1.00  0.00           N  
ATOM   2169  H   PHE   134      60.004  53.421  57.999  1.00  0.00           H  
ATOM   2170  CA  PHE   134      61.186  54.762  56.736  1.00  0.00           C  
ATOM   2171  HA  PHE   134      61.010  55.127  55.725  1.00  0.00           H  
ATOM   2172  CB  PHE   134      61.142  55.926  57.732  1.00  0.00           C  
ATOM   2173  HB2 PHE   134      60.812  55.512  58.685  1.00  0.00           H  
ATOM   2174  HB3 PHE   134      62.125  56.374  57.876  1.00  0.00           H  
ATOM   2175  CG  PHE   134      60.226  56.954  57.246  1.00  0.00           C  
ATOM   2176  CD1 PHE   134      60.621  57.623  55.999  1.00  0.00           C  
ATOM   2177  HD1 PHE   134      61.585  57.446  55.546  1.00  0.00           H  
ATOM   2178  CE1 PHE   134      59.724  58.589  55.472  1.00  0.00           C  
ATOM   2179  HE1 PHE   134      60.014  59.169  54.608  1.00  0.00           H  
ATOM   2180  CZ  PHE   134      58.470  58.803  56.152  1.00  0.00           C  
ATOM   2181  HZ  PHE   134      57.734  59.425  55.663  1.00  0.00           H  
ATOM   2182  CE2 PHE   134      58.155  58.177  57.362  1.00  0.00           C  
ATOM   2183  HE2 PHE   134      57.279  58.461  57.928  1.00  0.00           H  
ATOM   2184  CD2 PHE   134      59.020  57.168  57.875  1.00  0.00           C  
ATOM   2185  HD2 PHE   134      58.759  56.595  58.752  1.00  0.00           H  
ATOM   2186  C   PHE   134      62.598  54.090  56.720  1.00  0.00           C  
ATOM   2187  O   PHE   134      62.957  53.326  57.628  1.00  0.00           O  
ATOM   2188  N   LEU   135      63.443  54.255  55.692  1.00  0.00           N  
ATOM   2189  H   LEU   135      63.228  54.856  54.909  1.00  0.00           H  
ATOM   2190  CA  LEU   135      64.638  53.517  55.519  1.00  0.00           C  
ATOM   2191  HA  LEU   135      64.991  53.249  56.514  1.00  0.00           H  
ATOM   2192  CB  LEU   135      64.520  52.173  54.672  1.00  0.00           C  
ATOM   2193  HB2 LEU   135      64.316  52.546  53.669  1.00  0.00           H  
ATOM   2194  HB3 LEU   135      65.530  51.806  54.854  1.00  0.00           H  
ATOM   2195  CG  LEU   135      63.543  51.096  55.058  1.00  0.00           C  
ATOM   2196  HG  LEU   135      63.421  51.156  56.139  1.00  0.00           H  
ATOM   2197  CD1 LEU   135      62.155  51.309  54.403  1.00  0.00           C  
ATOM   2198 HD11 LEU   135      61.864  52.348  54.243  1.00  0.00           H  
ATOM   2199 HD12 LEU   135      62.123  50.866  53.408  1.00  0.00           H  
ATOM   2200 HD13 LEU   135      61.386  50.836  55.013  1.00  0.00           H  
ATOM   2201  CD2 LEU   135      63.968  49.664  54.843  1.00  0.00           C  
ATOM   2202 HD21 LEU   135      64.879  49.475  55.412  1.00  0.00           H  
ATOM   2203 HD22 LEU   135      63.167  48.938  54.985  1.00  0.00           H  
ATOM   2204 HD23 LEU   135      64.289  49.580  53.805  1.00  0.00           H  
ATOM   2205  C   LEU   135      65.662  54.411  54.913  1.00  0.00           C  
ATOM   2206  O   LEU   135      65.342  55.241  54.068  1.00  0.00           O  
ATOM   2207  N   MET   136      66.899  54.161  55.178  1.00  0.00           N  
ATOM   2208  H   MET   136      67.132  53.443  55.848  1.00  0.00           H  
ATOM   2209  CA  MET   136      68.043  54.818  54.625  1.00  0.00           C  
ATOM   2210  HA  MET   136      67.786  55.813  54.261  1.00  0.00           H  
ATOM   2211  CB  MET   136      69.166  55.003  55.671  1.00  0.00           C  
ATOM   2212  HB2 MET   136      69.650  54.049  55.879  1.00  0.00           H  
ATOM   2213  HB3 MET   136      69.944  55.692  55.342  1.00  0.00           H  
ATOM   2214  CG  MET   136      68.745  55.554  57.049  1.00  0.00           C  
ATOM   2215  HG2 MET   136      68.255  54.710  57.535  1.00  0.00           H  
ATOM   2216  HG3 MET   136      69.656  55.710  57.626  1.00  0.00           H  
ATOM   2217  SD  MET   136      67.612  57.025  57.050  1.00  0.00           S  
ATOM   2218  CE  MET   136      68.468  58.190  56.020  1.00  0.00           C  
ATOM   2219  HE1 MET   136      69.485  58.256  56.407  1.00  0.00           H  
ATOM   2220  HE2 MET   136      68.549  57.879  54.978  1.00  0.00           H  
ATOM   2221  HE3 MET   136      68.042  59.189  56.105  1.00  0.00           H  
ATOM   2222  C   MET   136      68.505  54.036  53.363  1.00  0.00           C  
ATOM   2223  O   MET   136      68.477  52.798  53.369  1.00  0.00           O  
ATOM   2224  N   GLY   137      68.886  54.710  52.306  1.00  0.00           N  
ATOM   2225  H   GLY   137      68.816  55.706  52.148  1.00  0.00           H  
ATOM   2226  CA  GLY   137      69.307  53.935  51.068  1.00  0.00           C  
ATOM   2227  HA2 GLY   137      68.593  53.119  50.956  1.00  0.00           H  
ATOM   2228  HA3 GLY   137      69.218  54.620  50.226  1.00  0.00           H  
ATOM   2229  C   GLY   137      70.709  53.367  51.204  1.00  0.00           C  
ATOM   2230  O   GLY   137      71.516  53.747  52.047  1.00  0.00           O  
ATOM   2231  N   ILE   138      71.036  52.412  50.304  1.00  0.00           N  
ATOM   2232  H   ILE   138      70.398  52.153  49.566  1.00  0.00           H  
ATOM   2233  CA  ILE   138      72.444  51.813  50.106  1.00  0.00           C  
ATOM   2234  HA  ILE   138      72.988  51.808  51.051  1.00  0.00           H  
ATOM   2235  CB  ILE   138      72.204  50.285  49.651  1.00  0.00           C  
ATOM   2236  HB  ILE   138      71.364  50.363  48.961  1.00  0.00           H  
ATOM   2237  CG2 ILE   138      73.263  49.612  48.819  1.00  0.00           C  
ATOM   2238 HG21 ILE   138      74.086  49.413  49.506  1.00  0.00           H  
ATOM   2239 HG22 ILE   138      72.894  48.734  48.288  1.00  0.00           H  
ATOM   2240 HG23 ILE   138      73.620  50.263  48.021  1.00  0.00           H  
ATOM   2241  CG1 ILE   138      71.892  49.464  50.912  1.00  0.00           C  
ATOM   2242 HG12 ILE   138      72.647  49.381  51.694  1.00  0.00           H  
ATOM   2243 HG13 ILE   138      71.064  49.891  51.478  1.00  0.00           H  
ATOM   2244  CD1 ILE   138      71.307  48.166  50.526  1.00  0.00           C  
ATOM   2245 HD11 ILE   138      70.520  48.297  49.783  1.00  0.00           H  
ATOM   2246 HD12 ILE   138      72.082  47.515  50.122  1.00  0.00           H  
ATOM   2247 HD13 ILE   138      70.837  47.635  51.353  1.00  0.00           H  
ATOM   2248  C   ILE   138      73.268  52.688  49.184  1.00  0.00           C  
ATOM   2249  O   ILE   138      72.678  53.452  48.375  1.00  0.00           O  
ATOM   2250  N   GLY   139      74.593  52.719  49.394  1.00  0.00           N  
ATOM   2251  H   GLY   139      74.868  52.117  50.157  1.00  0.00           H  
ATOM   2252  CA  GLY   139      75.654  53.398  48.647  1.00  0.00           C  
ATOM   2253  HA2 GLY   139      76.560  53.336  49.250  1.00  0.00           H  
ATOM   2254  HA3 GLY   139      75.830  52.835  47.731  1.00  0.00           H  
ATOM   2255  C   GLY   139      75.377  54.893  48.366  1.00  0.00           C  
ATOM   2256  O   GLY   139      75.197  55.728  49.256  1.00  0.00           O  
ATOM   2257  N   ARG   140      75.409  55.317  47.124  1.00  0.00           N  
ATOM   2258  H   ARG   140      75.532  54.568  46.458  1.00  0.00           H  
ATOM   2259  CA  ARG   140      75.034  56.664  46.525  1.00  0.00           C  
ATOM   2260  HA  ARG   140      75.835  57.331  46.847  1.00  0.00           H  
ATOM   2261  CB  ARG   140      75.039  56.629  45.005  1.00  0.00           C  
ATOM   2262  HB2 ARG   140      75.156  57.623  44.574  1.00  0.00           H  
ATOM   2263  HB3 ARG   140      75.969  56.121  44.750  1.00  0.00           H  
ATOM   2264  CG  ARG   140      73.772  55.937  44.386  1.00  0.00           C  
ATOM   2265  HG2 ARG   140      73.590  54.965  44.844  1.00  0.00           H  
ATOM   2266  HG3 ARG   140      72.880  56.559  44.459  1.00  0.00           H  
ATOM   2267  CD  ARG   140      73.969  55.662  42.897  1.00  0.00           C  
ATOM   2268  HD2 ARG   140      73.907  56.659  42.463  1.00  0.00           H  
ATOM   2269  HD3 ARG   140      74.903  55.133  42.706  1.00  0.00           H  
ATOM   2270  NE  ARG   140      72.784  54.810  42.434  1.00  0.00           N  
ATOM   2271  HE  ARG   140      72.806  53.828  42.667  1.00  0.00           H  
ATOM   2272  CZ  ARG   140      71.774  55.218  41.691  1.00  0.00           C  
ATOM   2273  NH1 ARG   140      71.670  56.508  41.373  1.00  0.00           N  
ATOM   2274 HH11 ARG   140      72.135  57.207  41.936  1.00  0.00           H  
ATOM   2275 HH12 ARG   140      70.802  56.753  40.918  1.00  0.00           H  
ATOM   2276  NH2 ARG   140      70.852  54.428  41.263  1.00  0.00           N  
ATOM   2277 HH21 ARG   140      70.729  53.521  41.691  1.00  0.00           H  
ATOM   2278 HH22 ARG   140      70.179  54.854  40.642  1.00  0.00           H  
ATOM   2279  C   ARG   140      73.719  57.179  47.100  1.00  0.00           C  
ATOM   2280  O   ARG   140      73.430  58.382  46.788  1.00  0.00           O  
ATOM   2281  N   HIE   141      72.809  56.467  47.699  1.00  0.00           N  
ATOM   2282  H   HIE   141      73.064  55.523  47.950  1.00  0.00           H  
ATOM   2283  CA  HIE   141      71.620  57.005  48.378  1.00  0.00           C  
ATOM   2284  HA  HIE   141      71.389  58.000  47.998  1.00  0.00           H  
ATOM   2285  CB  HIE   141      70.416  56.151  47.921  1.00  0.00           C  
ATOM   2286  HB2 HIE   141      70.509  55.177  48.403  1.00  0.00           H  
ATOM   2287  HB3 HIE   141      69.503  56.685  48.188  1.00  0.00           H  
ATOM   2288  CG  HIE   141      70.218  55.931  46.471  1.00  0.00           C  
ATOM   2289  ND1 HIE   141      69.883  56.862  45.513  1.00  0.00           N  
ATOM   2290  CE1 HIE   141      69.490  56.181  44.421  1.00  0.00           C  
ATOM   2291  HE1 HIE   141      69.153  56.591  43.480  1.00  0.00           H  
ATOM   2292  NE2 HIE   141      69.751  54.907  44.612  1.00  0.00           N  
ATOM   2293  HE2 HIE   141      69.490  54.174  43.968  1.00  0.00           H  
ATOM   2294  CD2 HIE   141      70.149  54.736  45.866  1.00  0.00           C  
ATOM   2295  HD2 HIE   141      70.294  53.807  46.398  1.00  0.00           H  
ATOM   2296  C   HIE   141      71.620  57.099  49.963  1.00  0.00           C  
ATOM   2297  O   HIE   141      70.540  57.184  50.524  1.00  0.00           O  
ATOM   2298  N   CYS   142      72.776  56.975  50.669  1.00  0.00           N  
ATOM   2299  H   CYS   142      73.619  57.067  50.121  1.00  0.00           H  
ATOM   2300  CA  CYS   142      72.884  56.863  52.154  1.00  0.00           C  
ATOM   2301  HA  CYS   142      72.157  56.104  52.442  1.00  0.00           H  
ATOM   2302  CB  CYS   142      74.234  56.272  52.553  1.00  0.00           C  
ATOM   2303  HB2 CYS   142      74.207  56.128  53.633  1.00  0.00           H  
ATOM   2304  HB3 CYS   142      74.422  55.299  52.101  1.00  0.00           H  
ATOM   2305  SG  CYS   142      75.566  57.419  52.047  1.00  0.00           S  
ATOM   2306  HG  CYS   142      75.849  56.911  50.844  1.00  0.00           H  
ATOM   2307  C   CYS   142      72.631  58.178  52.902  1.00  0.00           C  
ATOM   2308  O   CYS   142      72.440  58.043  54.121  1.00  0.00           O  
ATOM   2309  N   ASN   143      72.675  59.328  52.231  1.00  0.00           N  
ATOM   2310  H   ASN   143      72.899  59.359  51.247  1.00  0.00           H  
ATOM   2311  CA  ASN   143      72.178  60.630  52.742  1.00  0.00           C  
ATOM   2312  HA  ASN   143      72.452  60.746  53.791  1.00  0.00           H  
ATOM   2313  CB  ASN   143      72.985  61.824  52.174  1.00  0.00           C  
ATOM   2314  HB2 ASN   143      72.579  62.012  51.180  1.00  0.00           H  
ATOM   2315  HB3 ASN   143      72.822  62.755  52.715  1.00  0.00           H  
ATOM   2316  CG  ASN   143      74.436  61.592  52.020  1.00  0.00           C  
ATOM   2317  OD1 ASN   143      75.015  61.512  50.922  1.00  0.00           O  
ATOM   2318  ND2 ASN   143      75.117  61.439  53.145  1.00  0.00           N  
ATOM   2319 HD21 ASN   143      75.941  60.875  52.993  1.00  0.00           H  
ATOM   2320 HD22 ASN   143      74.629  61.225  54.003  1.00  0.00           H  
ATOM   2321  C   ASN   143      70.681  60.804  52.661  1.00  0.00           C  
ATOM   2322  O   ASN   143      70.070  61.569  53.394  1.00  0.00           O  
ATOM   2323  N   LYS   144      70.068  60.108  51.707  1.00  0.00           N  
ATOM   2324  H   LYS   144      70.583  59.324  51.333  1.00  0.00           H  
ATOM   2325  CA  LYS   144      68.648  60.267  51.367  1.00  0.00           C  
ATOM   2326  HA  LYS   144      68.312  61.260  51.666  1.00  0.00           H  
ATOM   2327  CB  LYS   144      68.525  60.154  49.817  1.00  0.00           C  
ATOM   2328  HB2 LYS   144      69.354  60.643  49.305  1.00  0.00           H  
ATOM   2329  HB3 LYS   144      68.645  59.110  49.529  1.00  0.00           H  
ATOM   2330  CG  LYS   144      67.238  60.772  49.169  1.00  0.00           C  
ATOM   2331  HG2 LYS   144      67.258  60.465  48.123  1.00  0.00           H  
ATOM   2332  HG3 LYS   144      66.339  60.369  49.636  1.00  0.00           H  
ATOM   2333  CD  LYS   144      67.169  62.303  49.158  1.00  0.00           C  
ATOM   2334  HD2 LYS   144      66.160  62.661  48.951  1.00  0.00           H  
ATOM   2335  HD3 LYS   144      67.569  62.682  50.099  1.00  0.00           H  
ATOM   2336  CE  LYS   144      67.872  62.907  47.935  1.00  0.00           C  
ATOM   2337  HE2 LYS   144      68.887  62.528  48.051  1.00  0.00           H  
ATOM   2338  HE3 LYS   144      67.576  62.454  46.989  1.00  0.00           H  
ATOM   2339  NZ  LYS   144      67.740  64.355  47.915  1.00  0.00           N  
ATOM   2340  HZ1 LYS   144      66.798  64.633  48.149  1.00  0.00           H  
ATOM   2341  HZ2 LYS   144      68.436  64.771  48.516  1.00  0.00           H  
ATOM   2342  HZ3 LYS   144      67.864  64.606  46.945  1.00  0.00           H  
ATOM   2343  C   LYS   144      67.763  59.231  51.985  1.00  0.00           C  
ATOM   2344  O   LYS   144      68.124  58.090  52.223  1.00  0.00           O  
ATOM   2345  N   LEU   145      66.604  59.697  52.477  1.00  0.00           N  
ATOM   2346  H   LEU   145      66.448  60.693  52.417  1.00  0.00           H  
ATOM   2347  CA  LEU   145      65.540  58.858  53.133  1.00  0.00           C  
ATOM   2348  HA  LEU   145      66.063  58.017  53.588  1.00  0.00           H  
ATOM   2349  CB  LEU   145      64.887  59.752  54.197  1.00  0.00           C  
ATOM   2350  HB2 LEU   145      65.666  60.103  54.874  1.00  0.00           H  
ATOM   2351  HB3 LEU   145      64.414  60.642  53.783  1.00  0.00           H  
ATOM   2352  CG  LEU   145      63.935  59.107  55.147  1.00  0.00           C  
ATOM   2353  HG  LEU   145      63.085  58.754  54.563  1.00  0.00           H  
ATOM   2354  CD1 LEU   145      64.494  57.944  55.977  1.00  0.00           C  
ATOM   2355 HD11 LEU   145      63.745  57.490  56.626  1.00  0.00           H  
ATOM   2356 HD12 LEU   145      64.700  57.086  55.336  1.00  0.00           H  
ATOM   2357 HD13 LEU   145      65.304  58.290  56.618  1.00  0.00           H  
ATOM   2358  CD2 LEU   145      63.196  60.193  56.012  1.00  0.00           C  
ATOM   2359 HD21 LEU   145      63.794  60.815  56.678  1.00  0.00           H  
ATOM   2360 HD22 LEU   145      62.685  60.788  55.255  1.00  0.00           H  
ATOM   2361 HD23 LEU   145      62.483  59.711  56.680  1.00  0.00           H  
ATOM   2362  C   LEU   145      64.589  58.271  52.092  1.00  0.00           C  
ATOM   2363  O   LEU   145      64.125  59.005  51.206  1.00  0.00           O  
ATOM   2364  N   PHE   146      64.040  57.063  52.324  1.00  0.00           N  
ATOM   2365  H   PHE   146      64.405  56.547  53.112  1.00  0.00           H  
ATOM   2366  CA  PHE   146      63.020  56.347  51.556  1.00  0.00           C  
ATOM   2367  HA  PHE   146      62.720  56.965  50.710  1.00  0.00           H  
ATOM   2368  CB  PHE   146      63.587  55.054  50.860  1.00  0.00           C  
ATOM   2369  HB2 PHE   146      64.026  54.430  51.638  1.00  0.00           H  
ATOM   2370  HB3 PHE   146      62.715  54.606  50.383  1.00  0.00           H  
ATOM   2371  CG  PHE   146      64.669  55.331  49.832  1.00  0.00           C  
ATOM   2372  CD1 PHE   146      65.970  55.764  50.224  1.00  0.00           C  
ATOM   2373  HD1 PHE   146      66.183  55.728  51.282  1.00  0.00           H  
ATOM   2374  CE1 PHE   146      66.868  56.398  49.350  1.00  0.00           C  
ATOM   2375  HE1 PHE   146      67.823  56.803  49.651  1.00  0.00           H  
ATOM   2376  CZ  PHE   146      66.458  56.453  47.968  1.00  0.00           C  
ATOM   2377  HZ  PHE   146      67.161  56.760  47.208  1.00  0.00           H  
ATOM   2378  CE2 PHE   146      65.142  56.068  47.611  1.00  0.00           C  
ATOM   2379  HE2 PHE   146      64.821  56.141  46.582  1.00  0.00           H  
ATOM   2380  CD2 PHE   146      64.267  55.509  48.525  1.00  0.00           C  
ATOM   2381  HD2 PHE   146      63.225  55.352  48.288  1.00  0.00           H  
ATOM   2382  C   PHE   146      61.764  55.988  52.360  1.00  0.00           C  
ATOM   2383  O   PHE   146      61.860  55.660  53.543  1.00  0.00           O  
ATOM   2384  N   LEU   147      60.657  56.123  51.668  1.00  0.00           N  
ATOM   2385  H   LEU   147      60.856  56.262  50.687  1.00  0.00           H  
ATOM   2386  CA  LEU   147      59.311  55.619  52.023  1.00  0.00           C  
ATOM   2387  HA  LEU   147      59.399  55.414  53.090  1.00  0.00           H  
ATOM   2388  CB  LEU   147      58.228  56.829  52.029  1.00  0.00           C  
ATOM   2389  HB2 LEU   147      58.633  57.679  52.577  1.00  0.00           H  
ATOM   2390  HB3 LEU   147      58.030  57.195  51.021  1.00  0.00           H  
ATOM   2391  CG  LEU   147      56.814  56.601  52.608  1.00  0.00           C  
ATOM   2392  HG  LEU   147      56.299  55.810  52.063  1.00  0.00           H  
ATOM   2393  CD1 LEU   147      56.846  56.142  54.091  1.00  0.00           C  
ATOM   2394 HD11 LEU   147      57.543  55.317  54.235  1.00  0.00           H  
ATOM   2395 HD12 LEU   147      57.087  56.898  54.839  1.00  0.00           H  
ATOM   2396 HD13 LEU   147      55.862  55.739  54.330  1.00  0.00           H  
ATOM   2397  CD2 LEU   147      56.112  57.933  52.492  1.00  0.00           C  
ATOM   2398 HD21 LEU   147      56.616  58.713  53.061  1.00  0.00           H  
ATOM   2399 HD22 LEU   147      55.832  58.183  51.468  1.00  0.00           H  
ATOM   2400 HD23 LEU   147      55.157  57.920  53.017  1.00  0.00           H  
ATOM   2401  C   LEU   147      58.860  54.393  51.159  1.00  0.00           C  
ATOM   2402  O   LEU   147      59.033  54.317  49.931  1.00  0.00           O  
ATOM   2403  N   ILE   148      58.181  53.454  51.922  1.00  0.00           N  
ATOM   2404  H   ILE   148      58.279  53.475  52.927  1.00  0.00           H  
ATOM   2405  CA  ILE   148      57.614  52.229  51.285  1.00  0.00           C  
ATOM   2406  HA  ILE   148      57.487  52.405  50.217  1.00  0.00           H  
ATOM   2407  CB  ILE   148      58.541  50.974  51.543  1.00  0.00           C  
ATOM   2408  HB  ILE   148      58.131  50.122  51.002  1.00  0.00           H  
ATOM   2409  CG2 ILE   148      59.924  51.137  50.928  1.00  0.00           C  
ATOM   2410 HG21 ILE   148      60.515  50.221  50.943  1.00  0.00           H  
ATOM   2411 HG22 ILE   148      59.675  51.227  49.870  1.00  0.00           H  
ATOM   2412 HG23 ILE   148      60.542  51.841  51.485  1.00  0.00           H  
ATOM   2413  CG1 ILE   148      58.628  50.618  53.068  1.00  0.00           C  
ATOM   2414 HG12 ILE   148      59.222  51.440  53.470  1.00  0.00           H  
ATOM   2415 HG13 ILE   148      57.731  50.734  53.676  1.00  0.00           H  
ATOM   2416  CD1 ILE   148      59.371  49.263  53.384  1.00  0.00           C  
ATOM   2417 HD11 ILE   148      58.754  48.385  53.195  1.00  0.00           H  
ATOM   2418 HD12 ILE   148      60.316  49.208  52.844  1.00  0.00           H  
ATOM   2419 HD13 ILE   148      59.727  49.052  54.392  1.00  0.00           H  
ATOM   2420  C   ILE   148      56.212  51.724  51.805  1.00  0.00           C  
ATOM   2421  O   ILE   148      55.557  52.417  52.538  1.00  0.00           O  
ATOM   2422  N   ASP   149      55.692  50.578  51.341  1.00  0.00           N  
ATOM   2423  H   ASP   149      56.246  50.102  50.644  1.00  0.00           H  
ATOM   2424  CA  ASP   149      54.370  49.880  51.601  1.00  0.00           C  
ATOM   2425  HA  ASP   149      54.401  49.031  50.919  1.00  0.00           H  
ATOM   2426  CB  ASP   149      54.352  49.277  53.029  1.00  0.00           C  
ATOM   2427  HB2 ASP   149      55.306  48.777  53.194  1.00  0.00           H  
ATOM   2428  HB3 ASP   149      54.274  50.161  53.662  1.00  0.00           H  
ATOM   2429  CG  ASP   149      53.291  48.199  53.345  1.00  0.00           C  
ATOM   2430  OD1 ASP   149      52.883  47.452  52.428  1.00  0.00           O  
ATOM   2431  OD2 ASP   149      53.021  47.892  54.559  1.00  0.00           O  
ATOM   2432  C   ASP   149      53.105  50.676  51.213  1.00  0.00           C  
ATOM   2433  O   ASP   149      52.170  50.670  52.009  1.00  0.00           O  
ATOM   2434  N   PHE   150      53.076  51.314  50.023  1.00  0.00           N  
ATOM   2435  H   PHE   150      53.884  51.102  49.455  1.00  0.00           H  
ATOM   2436  CA  PHE   150      51.948  52.090  49.509  1.00  0.00           C  
ATOM   2437  HA  PHE   150      51.750  52.833  50.282  1.00  0.00           H  
ATOM   2438  CB  PHE   150      52.404  52.741  48.247  1.00  0.00           C  
ATOM   2439  HB2 PHE   150      52.814  52.016  47.545  1.00  0.00           H  
ATOM   2440  HB3 PHE   150      51.564  53.160  47.692  1.00  0.00           H  
ATOM   2441  CG  PHE   150      53.474  53.822  48.500  1.00  0.00           C  
ATOM   2442  CD1 PHE   150      53.134  55.174  48.818  1.00  0.00           C  
ATOM   2443  HD1 PHE   150      52.108  55.489  48.939  1.00  0.00           H  
ATOM   2444  CE1 PHE   150      54.134  56.195  48.934  1.00  0.00           C  
ATOM   2445  HE1 PHE   150      53.811  57.224  48.981  1.00  0.00           H  
ATOM   2446  CZ  PHE   150      55.495  55.799  48.877  1.00  0.00           C  
ATOM   2447  HZ  PHE   150      56.251  56.552  49.044  1.00  0.00           H  
ATOM   2448  CE2 PHE   150      55.825  54.529  48.518  1.00  0.00           C  
ATOM   2449  HE2 PHE   150      56.842  54.196  48.372  1.00  0.00           H  
ATOM   2450  CD2 PHE   150      54.869  53.491  48.447  1.00  0.00           C  
ATOM   2451  HD2 PHE   150      55.183  52.482  48.225  1.00  0.00           H  
ATOM   2452  C   PHE   150      50.660  51.225  49.213  1.00  0.00           C  
ATOM   2453  O   PHE   150      49.645  51.767  48.736  1.00  0.00           O  
ATOM   2454  N   GLY   151      50.605  49.935  49.628  1.00  0.00           N  
ATOM   2455  H   GLY   151      51.445  49.490  49.970  1.00  0.00           H  
ATOM   2456  CA  GLY   151      49.493  49.013  49.665  1.00  0.00           C  
ATOM   2457  HA2 GLY   151      49.060  48.922  48.669  1.00  0.00           H  
ATOM   2458  HA3 GLY   151      49.821  48.035  50.015  1.00  0.00           H  
ATOM   2459  C   GLY   151      48.364  49.621  50.536  1.00  0.00           C  
ATOM   2460  O   GLY   151      47.170  49.418  50.284  1.00  0.00           O  
ATOM   2461  N   LEU   152      48.764  50.268  51.645  1.00  0.00           N  
ATOM   2462  H   LEU   152      49.765  50.399  51.687  1.00  0.00           H  
ATOM   2463  CA  LEU   152      47.859  50.865  52.625  1.00  0.00           C  
ATOM   2464  HA  LEU   152      46.936  50.286  52.644  1.00  0.00           H  
ATOM   2465  CB  LEU   152      48.587  50.783  54.009  1.00  0.00           C  
ATOM   2466  HB2 LEU   152      49.584  51.222  53.973  1.00  0.00           H  
ATOM   2467  HB3 LEU   152      48.146  51.363  54.820  1.00  0.00           H  
ATOM   2468  CG  LEU   152      48.663  49.385  54.521  1.00  0.00           C  
ATOM   2469  HG  LEU   152      48.990  48.745  53.701  1.00  0.00           H  
ATOM   2470  CD1 LEU   152      49.675  49.235  55.664  1.00  0.00           C  
ATOM   2471 HD11 LEU   152      50.675  49.376  55.255  1.00  0.00           H  
ATOM   2472 HD12 LEU   152      49.427  49.969  56.431  1.00  0.00           H  
ATOM   2473 HD13 LEU   152      49.651  48.204  56.015  1.00  0.00           H  
ATOM   2474  CD2 LEU   152      47.275  48.963  55.150  1.00  0.00           C  
ATOM   2475 HD21 LEU   152      47.385  47.966  55.578  1.00  0.00           H  
ATOM   2476 HD22 LEU   152      46.880  49.539  55.987  1.00  0.00           H  
ATOM   2477 HD23 LEU   152      46.555  48.863  54.337  1.00  0.00           H  
ATOM   2478  C   LEU   152      47.379  52.239  52.191  1.00  0.00           C  
ATOM   2479  O   LEU   152      46.460  52.761  52.783  1.00  0.00           O  
ATOM   2480  N   ALA   153      47.957  52.759  51.072  1.00  0.00           N  
ATOM   2481  H   ALA   153      48.583  52.227  50.485  1.00  0.00           H  
ATOM   2482  CA  ALA   153      47.709  54.132  50.542  1.00  0.00           C  
ATOM   2483  HA  ALA   153      47.919  54.939  51.245  1.00  0.00           H  
ATOM   2484  CB  ALA   153      48.639  54.267  49.403  1.00  0.00           C  
ATOM   2485  HB1 ALA   153      48.228  53.697  48.570  1.00  0.00           H  
ATOM   2486  HB2 ALA   153      48.716  55.312  49.106  1.00  0.00           H  
ATOM   2487  HB3 ALA   153      49.655  53.991  49.686  1.00  0.00           H  
ATOM   2488  C   ALA   153      46.272  54.342  50.129  1.00  0.00           C  
ATOM   2489  O   ALA   153      45.563  53.353  49.951  1.00  0.00           O  
ATOM   2490  N   LYS   154      45.785  55.617  49.969  1.00  0.00           N  
ATOM   2491  H   LYS   154      46.428  56.359  50.208  1.00  0.00           H  
ATOM   2492  CA  LYS   154      44.403  56.010  49.557  1.00  0.00           C  
ATOM   2493  HA  LYS   154      43.881  55.254  48.971  1.00  0.00           H  
ATOM   2494  CB  LYS   154      43.551  56.177  50.840  1.00  0.00           C  
ATOM   2495  HB2 LYS   154      43.229  55.190  51.169  1.00  0.00           H  
ATOM   2496  HB3 LYS   154      44.058  56.651  51.680  1.00  0.00           H  
ATOM   2497  CG  LYS   154      42.355  57.108  50.695  1.00  0.00           C  
ATOM   2498  HG2 LYS   154      42.685  58.059  50.278  1.00  0.00           H  
ATOM   2499  HG3 LYS   154      41.754  56.638  49.917  1.00  0.00           H  
ATOM   2500  CD  LYS   154      41.446  57.153  51.948  1.00  0.00           C  
ATOM   2501  HD2 LYS   154      41.333  56.212  52.487  1.00  0.00           H  
ATOM   2502  HD3 LYS   154      41.901  57.780  52.715  1.00  0.00           H  
ATOM   2503  CE  LYS   154      40.057  57.736  51.712  1.00  0.00           C  
ATOM   2504  HE2 LYS   154      39.673  57.758  52.732  1.00  0.00           H  
ATOM   2505  HE3 LYS   154      40.169  58.741  51.305  1.00  0.00           H  
ATOM   2506  NZ  LYS   154      39.244  56.868  50.914  1.00  0.00           N  
ATOM   2507  HZ1 LYS   154      39.169  55.971  51.372  1.00  0.00           H  
ATOM   2508  HZ2 LYS   154      38.326  57.275  50.805  1.00  0.00           H  
ATOM   2509  HZ3 LYS   154      39.665  56.648  50.023  1.00  0.00           H  
ATOM   2510  C   LYS   154      44.521  57.221  48.688  1.00  0.00           C  
ATOM   2511  O   LYS   154      45.337  58.043  49.017  1.00  0.00           O  
ATOM   2512  N   LYS   155      43.776  57.400  47.602  1.00  0.00           N  
ATOM   2513  H   LYS   155      43.129  56.664  47.355  1.00  0.00           H  
ATOM   2514  CA  LYS   155      43.599  58.700  46.873  1.00  0.00           C  
ATOM   2515  HA  LYS   155      44.553  59.213  46.748  1.00  0.00           H  
ATOM   2516  CB  LYS   155      43.184  58.536  45.378  1.00  0.00           C  
ATOM   2517  HB2 LYS   155      43.433  59.446  44.833  1.00  0.00           H  
ATOM   2518  HB3 LYS   155      43.750  57.667  45.041  1.00  0.00           H  
ATOM   2519  CG  LYS   155      41.739  58.205  45.116  1.00  0.00           C  
ATOM   2520  HG2 LYS   155      41.539  57.267  45.635  1.00  0.00           H  
ATOM   2521  HG3 LYS   155      41.155  58.999  45.580  1.00  0.00           H  
ATOM   2522  CD  LYS   155      41.407  57.887  43.631  1.00  0.00           C  
ATOM   2523  HD2 LYS   155      41.811  56.907  43.379  1.00  0.00           H  
ATOM   2524  HD3 LYS   155      40.362  57.590  43.535  1.00  0.00           H  
ATOM   2525  CE  LYS   155      41.957  58.878  42.627  1.00  0.00           C  
ATOM   2526  HE2 LYS   155      41.362  59.778  42.781  1.00  0.00           H  
ATOM   2527  HE3 LYS   155      43.017  59.073  42.791  1.00  0.00           H  
ATOM   2528  NZ  LYS   155      41.786  58.468  41.213  1.00  0.00           N  
ATOM   2529  HZ1 LYS   155      42.147  59.112  40.524  1.00  0.00           H  
ATOM   2530  HZ2 LYS   155      42.349  57.656  41.001  1.00  0.00           H  
ATOM   2531  HZ3 LYS   155      40.844  58.199  40.968  1.00  0.00           H  
ATOM   2532  C   LYS   155      42.653  59.599  47.621  1.00  0.00           C  
ATOM   2533  O   LYS   155      41.695  59.102  48.184  1.00  0.00           O  
ATOM   2534  N   TYR   156      42.930  60.908  47.615  1.00  0.00           N  
ATOM   2535  H   TYR   156      43.829  61.170  47.236  1.00  0.00           H  
ATOM   2536  CA  TYR   156      42.095  61.971  48.173  1.00  0.00           C  
ATOM   2537  HA  TYR   156      41.402  61.605  48.930  1.00  0.00           H  
ATOM   2538  CB  TYR   156      42.925  62.831  49.183  1.00  0.00           C  
ATOM   2539  HB2 TYR   156      42.151  63.380  49.719  1.00  0.00           H  
ATOM   2540  HB3 TYR   156      43.270  62.108  49.922  1.00  0.00           H  
ATOM   2541  CG  TYR   156      43.998  63.791  48.562  1.00  0.00           C  
ATOM   2542  CD1 TYR   156      43.473  65.024  48.024  1.00  0.00           C  
ATOM   2543  HD1 TYR   156      42.414  65.239  48.041  1.00  0.00           H  
ATOM   2544  CE1 TYR   156      44.335  65.986  47.504  1.00  0.00           C  
ATOM   2545  HE1 TYR   156      43.896  66.943  47.264  1.00  0.00           H  
ATOM   2546  CZ  TYR   156      45.703  65.741  47.424  1.00  0.00           C  
ATOM   2547  OH  TYR   156      46.568  66.734  46.922  1.00  0.00           O  
ATOM   2548  HH  TYR   156      47.409  66.286  46.808  1.00  0.00           H  
ATOM   2549  CE2 TYR   156      46.222  64.580  48.056  1.00  0.00           C  
ATOM   2550  HE2 TYR   156      47.286  64.391  48.054  1.00  0.00           H  
ATOM   2551  CD2 TYR   156      45.389  63.565  48.599  1.00  0.00           C  
ATOM   2552  HD2 TYR   156      45.824  62.713  49.100  1.00  0.00           H  
ATOM   2553  C   TYR   156      41.329  62.737  47.032  1.00  0.00           C  
ATOM   2554  O   TYR   156      40.311  63.333  47.328  1.00  0.00           O  
ATOM   2555  N   ARG   157      41.897  62.820  45.806  1.00  0.00           N  
ATOM   2556  H   ARG   157      42.787  62.349  45.723  1.00  0.00           H  
ATOM   2557  CA  ARG   157      41.164  63.433  44.653  1.00  0.00           C  
ATOM   2558  HA  ARG   157      40.098  63.309  44.847  1.00  0.00           H  
ATOM   2559  CB  ARG   157      41.538  64.927  44.529  1.00  0.00           C  
ATOM   2560  HB2 ARG   157      40.808  65.324  43.824  1.00  0.00           H  
ATOM   2561  HB3 ARG   157      41.372  65.493  45.446  1.00  0.00           H  
ATOM   2562  CG  ARG   157      42.949  65.244  44.204  1.00  0.00           C  
ATOM   2563  HG2 ARG   157      43.616  64.757  44.915  1.00  0.00           H  
ATOM   2564  HG3 ARG   157      43.071  64.889  43.181  1.00  0.00           H  
ATOM   2565  CD  ARG   157      43.114  66.765  44.261  1.00  0.00           C  
ATOM   2566  HD2 ARG   157      42.470  67.157  43.474  1.00  0.00           H  
ATOM   2567  HD3 ARG   157      42.757  67.106  45.233  1.00  0.00           H  
ATOM   2568  NE  ARG   157      44.493  67.303  44.061  1.00  0.00           N  
ATOM   2569  HE  ARG   157      45.167  66.624  43.737  1.00  0.00           H  
ATOM   2570  CZ  ARG   157      44.894  68.541  44.415  1.00  0.00           C  
ATOM   2571  NH1 ARG   157      44.051  69.415  44.859  1.00  0.00           N  
ATOM   2572 HH11 ARG   157      43.121  69.203  45.191  1.00  0.00           H  
ATOM   2573 HH12 ARG   157      44.256  70.404  44.839  1.00  0.00           H  
ATOM   2574  NH2 ARG   157      46.096  69.018  44.155  1.00  0.00           N  
ATOM   2575 HH21 ARG   157      46.857  68.487  43.757  1.00  0.00           H  
ATOM   2576 HH22 ARG   157      46.248  69.951  44.510  1.00  0.00           H  
ATOM   2577  C   ARG   157      41.348  62.652  43.365  1.00  0.00           C  
ATOM   2578  O   ARG   157      42.485  62.090  43.177  1.00  0.00           O  
ATOM   2579  N   ASP   158      40.421  62.846  42.463  1.00  0.00           N  
ATOM   2580  H   ASP   158      39.602  63.360  42.758  1.00  0.00           H  
ATOM   2581  CA  ASP   158      40.563  62.510  41.005  1.00  0.00           C  
ATOM   2582  HA  ASP   158      40.973  61.501  40.956  1.00  0.00           H  
ATOM   2583  CB  ASP   158      39.135  62.445  40.415  1.00  0.00           C  
ATOM   2584  HB2 ASP   158      38.512  61.740  40.965  1.00  0.00           H  
ATOM   2585  HB3 ASP   158      38.677  63.432  40.470  1.00  0.00           H  
ATOM   2586  CG  ASP   158      39.187  62.053  38.969  1.00  0.00           C  
ATOM   2587  OD1 ASP   158      39.572  60.860  38.715  1.00  0.00           O  
ATOM   2588  OD2 ASP   158      38.840  62.918  38.108  1.00  0.00           O  
ATOM   2589  C   ASP   158      41.474  63.404  40.208  1.00  0.00           C  
ATOM   2590  O   ASP   158      41.273  64.627  40.121  1.00  0.00           O  
ATOM   2591  N   ASN   159      42.502  62.819  39.543  1.00  0.00           N  
ATOM   2592  H   ASN   159      42.619  61.816  39.516  1.00  0.00           H  
ATOM   2593  CA  ASN   159      43.580  63.600  38.959  1.00  0.00           C  
ATOM   2594  HA  ASN   159      43.947  64.283  39.725  1.00  0.00           H  
ATOM   2595  CB  ASN   159      44.687  62.564  38.545  1.00  0.00           C  
ATOM   2596  HB2 ASN   159      45.108  62.078  39.426  1.00  0.00           H  
ATOM   2597  HB3 ASN   159      44.245  61.793  37.914  1.00  0.00           H  
ATOM   2598  CG  ASN   159      45.903  63.274  37.941  1.00  0.00           C  
ATOM   2599  OD1 ASN   159      46.506  64.124  38.588  1.00  0.00           O  
ATOM   2600  ND2 ASN   159      46.152  63.156  36.652  1.00  0.00           N  
ATOM   2601 HD21 ASN   159      46.821  63.789  36.238  1.00  0.00           H  
ATOM   2602 HD22 ASN   159      45.676  62.463  36.092  1.00  0.00           H  
ATOM   2603  C   ASN   159      43.041  64.363  37.773  1.00  0.00           C  
ATOM   2604  O   ASN   159      43.200  65.576  37.714  1.00  0.00           O  
ATOM   2605  N   ARG   160      42.248  63.745  36.899  1.00  0.00           N  
ATOM   2606  H   ARG   160      42.344  62.741  36.846  1.00  0.00           H  
ATOM   2607  CA  ARG   160      41.742  64.432  35.673  1.00  0.00           C  
ATOM   2608  HA  ARG   160      42.624  64.948  35.294  1.00  0.00           H  
ATOM   2609  CB  ARG   160      41.228  63.523  34.535  1.00  0.00           C  
ATOM   2610  HB2 ARG   160      41.146  64.196  33.681  1.00  0.00           H  
ATOM   2611  HB3 ARG   160      41.981  62.820  34.180  1.00  0.00           H  
ATOM   2612  CG  ARG   160      39.942  62.824  34.824  1.00  0.00           C  
ATOM   2613  HG2 ARG   160      40.107  62.293  35.761  1.00  0.00           H  
ATOM   2614  HG3 ARG   160      39.204  63.613  34.970  1.00  0.00           H  
ATOM   2615  CD  ARG   160      39.616  61.868  33.722  1.00  0.00           C  
ATOM   2616  HD2 ARG   160      39.387  62.354  32.774  1.00  0.00           H  
ATOM   2617  HD3 ARG   160      40.499  61.229  33.699  1.00  0.00           H  
ATOM   2618  NE  ARG   160      38.577  60.915  33.934  1.00  0.00           N  
ATOM   2619  HE  ARG   160      38.737  60.026  34.385  1.00  0.00           H  
ATOM   2620  CZ  ARG   160      37.363  60.984  33.316  1.00  0.00           C  
ATOM   2621  NH1 ARG   160      36.925  62.024  32.642  1.00  0.00           N  
ATOM   2622 HH11 ARG   160      37.567  62.795  32.525  1.00  0.00           H  
ATOM   2623 HH12 ARG   160      36.014  62.150  32.224  1.00  0.00           H  
ATOM   2624  NH2 ARG   160      36.489  60.052  33.381  1.00  0.00           N  
ATOM   2625 HH21 ARG   160      36.775  59.171  33.784  1.00  0.00           H  
ATOM   2626 HH22 ARG   160      35.579  60.242  32.985  1.00  0.00           H  
ATOM   2627  C   ARG   160      40.731  65.581  35.955  1.00  0.00           C  
ATOM   2628  O   ARG   160      40.773  66.556  35.209  1.00  0.00           O  
ATOM   2629  N   THR   161      39.889  65.460  36.972  1.00  0.00           N  
ATOM   2630  H   THR   161      39.729  64.519  37.304  1.00  0.00           H  
ATOM   2631  CA  THR   161      38.897  66.514  37.256  1.00  0.00           C  
ATOM   2632  HA  THR   161      38.869  67.212  36.419  1.00  0.00           H  
ATOM   2633  CB  THR   161      37.560  65.972  37.462  1.00  0.00           C  
ATOM   2634  HB  THR   161      36.964  66.882  37.543  1.00  0.00           H  
ATOM   2635  CG2 THR   161      36.898  65.194  36.309  1.00  0.00           C  
ATOM   2636 HG21 THR   161      36.946  65.730  35.362  1.00  0.00           H  
ATOM   2637 HG22 THR   161      37.478  64.275  36.223  1.00  0.00           H  
ATOM   2638 HG23 THR   161      35.855  65.048  36.589  1.00  0.00           H  
ATOM   2639  OG1 THR   161      37.525  65.136  38.644  1.00  0.00           O  
ATOM   2640  HG1 THR   161      37.999  64.327  38.438  1.00  0.00           H  
ATOM   2641  C   THR   161      39.399  67.387  38.394  1.00  0.00           C  
ATOM   2642  O   THR   161      38.758  68.408  38.666  1.00  0.00           O  
ATOM   2643  N   ARG   162      40.446  67.074  39.106  1.00  0.00           N  
ATOM   2644  H   ARG   162      41.031  66.325  38.764  1.00  0.00           H  
ATOM   2645  CA  ARG   162      40.921  67.624  40.446  1.00  0.00           C  
ATOM   2646  HA  ARG   162      41.833  67.097  40.728  1.00  0.00           H  
ATOM   2647  CB  ARG   162      41.517  69.080  40.297  1.00  0.00           C  
ATOM   2648  HB2 ARG   162      40.638  69.710  40.157  1.00  0.00           H  
ATOM   2649  HB3 ARG   162      42.141  69.375  41.140  1.00  0.00           H  
ATOM   2650  CG  ARG   162      42.502  69.193  39.109  1.00  0.00           C  
ATOM   2651  HG2 ARG   162      43.438  68.858  39.554  1.00  0.00           H  
ATOM   2652  HG3 ARG   162      42.326  68.476  38.307  1.00  0.00           H  
ATOM   2653  CD  ARG   162      42.502  70.641  38.580  1.00  0.00           C  
ATOM   2654  HD2 ARG   162      41.708  70.703  37.836  1.00  0.00           H  
ATOM   2655  HD3 ARG   162      42.462  71.317  39.434  1.00  0.00           H  
ATOM   2656  NE  ARG   162      43.718  70.972  37.706  1.00  0.00           N  
ATOM   2657  HE  ARG   162      43.973  70.244  37.054  1.00  0.00           H  
ATOM   2658  CZ  ARG   162      44.384  72.102  37.578  1.00  0.00           C  
ATOM   2659  NH1 ARG   162      44.170  73.146  38.331  1.00  0.00           N  
ATOM   2660 HH11 ARG   162      43.352  73.239  38.916  1.00  0.00           H  
ATOM   2661 HH12 ARG   162      44.739  73.971  38.207  1.00  0.00           H  
ATOM   2662  NH2 ARG   162      45.343  72.236  36.695  1.00  0.00           N  
ATOM   2663 HH21 ARG   162      45.473  71.467  36.054  1.00  0.00           H  
ATOM   2664 HH22 ARG   162      45.814  73.129  36.652  1.00  0.00           H  
ATOM   2665  C   ARG   162      39.936  67.505  41.610  1.00  0.00           C  
ATOM   2666  O   ARG   162      40.033  68.216  42.617  1.00  0.00           O  
ATOM   2667  N   GLN   163      38.920  66.657  41.521  1.00  0.00           N  
ATOM   2668  H   GLN   163      38.832  66.123  40.668  1.00  0.00           H  
ATOM   2669  CA  GLN   163      37.763  66.726  42.430  1.00  0.00           C  
ATOM   2670  HA  GLN   163      37.712  67.751  42.797  1.00  0.00           H  
ATOM   2671  CB  GLN   163      36.453  66.303  41.787  1.00  0.00           C  
ATOM   2672  HB2 GLN   163      36.390  66.551  40.727  1.00  0.00           H  
ATOM   2673  HB3 GLN   163      36.421  65.225  41.943  1.00  0.00           H  
ATOM   2674  CG  GLN   163      35.245  67.016  42.444  1.00  0.00           C  
ATOM   2675  HG2 GLN   163      34.404  66.403  42.120  1.00  0.00           H  
ATOM   2676  HG3 GLN   163      35.228  66.990  43.533  1.00  0.00           H  
ATOM   2677  CD  GLN   163      34.906  68.306  41.797  1.00  0.00           C  
ATOM   2678  OE1 GLN   163      34.905  68.520  40.590  1.00  0.00           O  
ATOM   2679  NE2 GLN   163      34.330  69.156  42.579  1.00  0.00           N  
ATOM   2680 HE21 GLN   163      34.128  70.065  42.188  1.00  0.00           H  
ATOM   2681 HE22 GLN   163      34.101  68.826  43.506  1.00  0.00           H  
ATOM   2682  C   GLN   163      38.023  65.842  43.687  1.00  0.00           C  
ATOM   2683  O   GLN   163      38.421  64.641  43.546  1.00  0.00           O  
ATOM   2684  N   HIE   164      37.795  66.394  44.893  1.00  0.00           N  
ATOM   2685  H   HIE   164      37.418  67.331  44.872  1.00  0.00           H  
ATOM   2686  CA  HIE   164      38.146  65.709  46.179  1.00  0.00           C  
ATOM   2687  HA  HIE   164      38.993  65.034  46.059  1.00  0.00           H  
ATOM   2688  CB  HIE   164      38.467  66.825  47.177  1.00  0.00           C  
ATOM   2689  HB2 HIE   164      39.197  67.477  46.697  1.00  0.00           H  
ATOM   2690  HB3 HIE   164      37.612  67.426  47.489  1.00  0.00           H  
ATOM   2691  CG  HIE   164      39.114  66.378  48.433  1.00  0.00           C  
ATOM   2692  ND1 HIE   164      38.563  65.682  49.494  1.00  0.00           N  
ATOM   2693  CE1 HIE   164      39.519  65.548  50.420  1.00  0.00           C  
ATOM   2694  HE1 HIE   164      39.289  65.165  51.404  1.00  0.00           H  
ATOM   2695  NE2 HIE   164      40.615  66.168  50.005  1.00  0.00           N  
ATOM   2696  HE2 HIE   164      41.546  66.076  50.385  1.00  0.00           H  
ATOM   2697  CD2 HIE   164      40.398  66.699  48.770  1.00  0.00           C  
ATOM   2698  HD2 HIE   164      41.058  67.348  48.214  1.00  0.00           H  
ATOM   2699  C   HIE   164      37.024  64.817  46.688  1.00  0.00           C  
ATOM   2700  O   HIE   164      35.849  65.004  46.367  1.00  0.00           O  
ATOM   2701  N   ILE   165      37.368  63.728  47.471  1.00  0.00           N  
ATOM   2702  H   ILE   165      38.283  63.720  47.897  1.00  0.00           H  
ATOM   2703  CA  ILE   165      36.427  62.746  47.965  1.00  0.00           C  
ATOM   2704  HA  ILE   165      35.824  62.466  47.101  1.00  0.00           H  
ATOM   2705  CB  ILE   165      37.087  61.469  48.501  1.00  0.00           C  
ATOM   2706  HB  ILE   165      36.446  60.746  49.006  1.00  0.00           H  
ATOM   2707  CG2 ILE   165      37.885  60.795  47.415  1.00  0.00           C  
ATOM   2708 HG21 ILE   165      38.619  61.434  46.924  1.00  0.00           H  
ATOM   2709 HG22 ILE   165      38.475  60.014  47.895  1.00  0.00           H  
ATOM   2710 HG23 ILE   165      37.178  60.397  46.688  1.00  0.00           H  
ATOM   2711  CG1 ILE   165      38.076  61.747  49.702  1.00  0.00           C  
ATOM   2712 HG12 ILE   165      39.067  61.851  49.259  1.00  0.00           H  
ATOM   2713 HG13 ILE   165      37.859  62.660  50.255  1.00  0.00           H  
ATOM   2714  CD1 ILE   165      38.115  60.704  50.874  1.00  0.00           C  
ATOM   2715 HD11 ILE   165      38.937  60.981  51.535  1.00  0.00           H  
ATOM   2716 HD12 ILE   165      37.201  60.734  51.468  1.00  0.00           H  
ATOM   2717 HD13 ILE   165      38.256  59.674  50.546  1.00  0.00           H  
ATOM   2718  C   ILE   165      35.396  63.417  48.944  1.00  0.00           C  
ATOM   2719  O   ILE   165      35.700  64.143  49.810  1.00  0.00           O  
ATOM   2720  N   PRO   166      34.120  62.955  48.861  1.00  0.00           N  
ATOM   2721  CD  PRO   166      33.699  61.893  47.946  1.00  0.00           C  
ATOM   2722  HD2 PRO   166      34.375  61.061  47.748  1.00  0.00           H  
ATOM   2723  HD3 PRO   166      33.551  62.242  46.924  1.00  0.00           H  
ATOM   2724  CG  PRO   166      32.316  61.459  48.539  1.00  0.00           C  
ATOM   2725  HG2 PRO   166      32.456  60.531  49.095  1.00  0.00           H  
ATOM   2726  HG3 PRO   166      31.518  61.223  47.836  1.00  0.00           H  
ATOM   2727  CB  PRO   166      31.850  62.523  49.524  1.00  0.00           C  
ATOM   2728  HB2 PRO   166      31.399  62.139  50.439  1.00  0.00           H  
ATOM   2729  HB3 PRO   166      31.227  63.257  49.013  1.00  0.00           H  
ATOM   2730  CA  PRO   166      33.133  63.183  49.958  1.00  0.00           C  
ATOM   2731  HA  PRO   166      32.988  64.262  50.027  1.00  0.00           H  
ATOM   2732  C   PRO   166      33.542  62.569  51.255  1.00  0.00           C  
ATOM   2733  O   PRO   166      34.306  61.539  51.347  1.00  0.00           O  
ATOM   2734  N   TYR   167      32.874  63.020  52.305  1.00  0.00           N  
ATOM   2735  H   TYR   167      32.245  63.790  52.129  1.00  0.00           H  
ATOM   2736  CA  TYR   167      33.134  62.660  53.692  1.00  0.00           C  
ATOM   2737  HA  TYR   167      34.186  62.401  53.814  1.00  0.00           H  
ATOM   2738  CB  TYR   167      32.778  63.820  54.573  1.00  0.00           C  
ATOM   2739  HB2 TYR   167      33.339  64.691  54.234  1.00  0.00           H  
ATOM   2740  HB3 TYR   167      31.706  63.978  54.457  1.00  0.00           H  
ATOM   2741  CG  TYR   167      33.028  63.687  56.019  1.00  0.00           C  
ATOM   2742  CD1 TYR   167      34.308  63.960  56.473  1.00  0.00           C  
ATOM   2743  HD1 TYR   167      35.014  64.414  55.794  1.00  0.00           H  
ATOM   2744  CE1 TYR   167      34.647  63.872  57.840  1.00  0.00           C  
ATOM   2745  HE1 TYR   167      35.622  64.206  58.161  1.00  0.00           H  
ATOM   2746  CZ  TYR   167      33.638  63.532  58.736  1.00  0.00           C  
ATOM   2747  OH  TYR   167      33.789  63.649  60.088  1.00  0.00           O  
ATOM   2748  HH  TYR   167      33.056  63.292  60.594  1.00  0.00           H  
ATOM   2749  CE2 TYR   167      32.332  63.384  58.299  1.00  0.00           C  
ATOM   2750  HE2 TYR   167      31.487  63.399  58.972  1.00  0.00           H  
ATOM   2751  CD2 TYR   167      32.022  63.444  56.956  1.00  0.00           C  
ATOM   2752  HD2 TYR   167      31.006  63.327  56.611  1.00  0.00           H  
ATOM   2753  C   TYR   167      32.375  61.390  54.050  1.00  0.00           C  
ATOM   2754  O   TYR   167      31.386  61.011  53.375  1.00  0.00           O  
ATOM   2755  N   ARG   168      32.888  60.546  54.976  1.00  0.00           N  
ATOM   2756  H   ARG   168      33.801  60.825  55.306  1.00  0.00           H  
ATOM   2757  CA  ARG   168      32.261  59.360  55.566  1.00  0.00           C  
ATOM   2758  HA  ARG   168      31.186  59.508  55.676  1.00  0.00           H  
ATOM   2759  CB  ARG   168      32.512  58.059  54.804  1.00  0.00           C  
ATOM   2760  HB2 ARG   168      33.542  57.734  54.949  1.00  0.00           H  
ATOM   2761  HB3 ARG   168      31.902  57.265  55.235  1.00  0.00           H  
ATOM   2762  CG  ARG   168      32.162  58.024  53.314  1.00  0.00           C  
ATOM   2763  HG2 ARG   168      32.673  58.889  52.892  1.00  0.00           H  
ATOM   2764  HG3 ARG   168      32.563  57.140  52.819  1.00  0.00           H  
ATOM   2765  CD  ARG   168      30.616  58.017  53.027  1.00  0.00           C  
ATOM   2766  HD2 ARG   168      30.112  57.134  53.421  1.00  0.00           H  
ATOM   2767  HD3 ARG   168      30.120  58.796  53.604  1.00  0.00           H  
ATOM   2768  NE  ARG   168      30.304  58.182  51.676  1.00  0.00           N  
ATOM   2769  HE  ARG   168      30.581  57.518  50.967  1.00  0.00           H  
ATOM   2770  CZ  ARG   168      29.484  59.106  51.226  1.00  0.00           C  
ATOM   2771  NH1 ARG   168      28.590  59.727  51.971  1.00  0.00           N  
ATOM   2772 HH11 ARG   168      28.487  59.482  52.946  1.00  0.00           H  
ATOM   2773 HH12 ARG   168      27.866  60.181  51.432  1.00  0.00           H  
ATOM   2774  NH2 ARG   168      29.476  59.459  49.978  1.00  0.00           N  
ATOM   2775 HH21 ARG   168      30.129  59.016  49.347  1.00  0.00           H  
ATOM   2776 HH22 ARG   168      28.699  59.983  49.601  1.00  0.00           H  
ATOM   2777  C   ARG   168      32.831  59.158  56.993  1.00  0.00           C  
ATOM   2778  O   ARG   168      33.946  59.404  57.228  1.00  0.00           O  
ATOM   2779  N   GLU   169      32.095  58.482  57.840  1.00  0.00           N  
ATOM   2780  H   GLU   169      31.114  58.370  57.626  1.00  0.00           H  
ATOM   2781  CA  GLU   169      32.516  57.970  59.204  1.00  0.00           C  
ATOM   2782  HA  GLU   169      33.575  58.140  59.393  1.00  0.00           H  
ATOM   2783  CB  GLU   169      31.705  58.793  60.303  1.00  0.00           C  
ATOM   2784  HB2 GLU   169      30.671  58.720  59.967  1.00  0.00           H  
ATOM   2785  HB3 GLU   169      31.845  58.390  61.306  1.00  0.00           H  
ATOM   2786  CG  GLU   169      32.296  60.245  60.324  1.00  0.00           C  
ATOM   2787  HG2 GLU   169      33.313  60.260  60.714  1.00  0.00           H  
ATOM   2788  HG3 GLU   169      32.141  60.669  59.332  1.00  0.00           H  
ATOM   2789  CD  GLU   169      31.456  61.242  61.198  1.00  0.00           C  
ATOM   2790  OE1 GLU   169      30.410  60.782  61.730  1.00  0.00           O  
ATOM   2791  OE2 GLU   169      31.920  62.388  61.447  1.00  0.00           O  
ATOM   2792  C   GLU   169      32.228  56.491  59.392  1.00  0.00           C  
ATOM   2793  O   GLU   169      31.685  55.809  58.492  1.00  0.00           O  
ATOM   2794  N   ASP   170      32.394  55.940  60.579  1.00  0.00           N  
ATOM   2795  H   ASP   170      32.830  56.502  61.296  1.00  0.00           H  
ATOM   2796  CA  ASP   170      32.301  54.492  60.868  1.00  0.00           C  
ATOM   2797  HA  ASP   170      32.684  54.439  61.887  1.00  0.00           H  
ATOM   2798  CB  ASP   170      30.878  53.886  61.041  1.00  0.00           C  
ATOM   2799  HB2 ASP   170      30.348  53.946  60.090  1.00  0.00           H  
ATOM   2800  HB3 ASP   170      30.883  52.840  61.347  1.00  0.00           H  
ATOM   2801  CG  ASP   170      30.111  54.676  62.142  1.00  0.00           C  
ATOM   2802  OD1 ASP   170      30.653  54.867  63.258  1.00  0.00           O  
ATOM   2803  OD2 ASP   170      28.956  55.162  61.771  1.00  0.00           O  
ATOM   2804  C   ASP   170      33.262  53.565  59.955  1.00  0.00           C  
ATOM   2805  O   ASP   170      33.092  52.338  59.931  1.00  0.00           O  
ATOM   2806  N   LYS   171      34.298  54.137  59.369  1.00  0.00           N  
ATOM   2807  H   LYS   171      34.174  55.135  59.274  1.00  0.00           H  
ATOM   2808  CA  LYS   171      35.427  53.440  58.732  1.00  0.00           C  
ATOM   2809  HA  LYS   171      35.062  52.798  57.930  1.00  0.00           H  
ATOM   2810  CB  LYS   171      36.380  54.486  58.117  1.00  0.00           C  
ATOM   2811  HB2 LYS   171      36.857  54.901  59.004  1.00  0.00           H  
ATOM   2812  HB3 LYS   171      37.070  53.906  57.504  1.00  0.00           H  
ATOM   2813  CG  LYS   171      35.622  55.570  57.273  1.00  0.00           C  
ATOM   2814  HG2 LYS   171      35.020  56.265  57.860  1.00  0.00           H  
ATOM   2815  HG3 LYS   171      36.375  56.275  56.923  1.00  0.00           H  
ATOM   2816  CD  LYS   171      34.663  55.189  56.086  1.00  0.00           C  
ATOM   2817  HD2 LYS   171      33.719  54.894  56.542  1.00  0.00           H  
ATOM   2818  HD3 LYS   171      34.619  56.028  55.391  1.00  0.00           H  
ATOM   2819  CE  LYS   171      35.195  53.949  55.257  1.00  0.00           C  
ATOM   2820  HE2 LYS   171      35.500  53.207  55.994  1.00  0.00           H  
ATOM   2821  HE3 LYS   171      34.389  53.480  54.692  1.00  0.00           H  
ATOM   2822  NZ  LYS   171      36.325  54.254  54.340  1.00  0.00           N  
ATOM   2823  HZ1 LYS   171      36.009  54.673  53.476  1.00  0.00           H  
ATOM   2824  HZ2 LYS   171      36.996  54.847  54.807  1.00  0.00           H  
ATOM   2825  HZ3 LYS   171      36.926  53.481  54.094  1.00  0.00           H  
ATOM   2826  C   LYS   171      36.101  52.512  59.694  1.00  0.00           C  
ATOM   2827  O   LYS   171      36.244  52.928  60.858  1.00  0.00           O  
ATOM   2828  N   ASN   172      36.578  51.352  59.216  1.00  0.00           N  
ATOM   2829  H   ASN   172      36.576  51.256  58.210  1.00  0.00           H  
ATOM   2830  CA  ASN   172      37.657  50.626  59.932  1.00  0.00           C  
ATOM   2831  HA  ASN   172      37.327  50.637  60.971  1.00  0.00           H  
ATOM   2832  CB  ASN   172      37.786  49.127  59.445  1.00  0.00           C  
ATOM   2833  HB2 ASN   172      38.363  49.166  58.521  1.00  0.00           H  
ATOM   2834  HB3 ASN   172      38.393  48.515  60.112  1.00  0.00           H  
ATOM   2835  CG  ASN   172      36.465  48.506  59.149  1.00  0.00           C  
ATOM   2836  OD1 ASN   172      35.461  48.701  59.829  1.00  0.00           O  
ATOM   2837  ND2 ASN   172      36.356  47.713  58.118  1.00  0.00           N  
ATOM   2838 HD21 ASN   172      35.465  47.312  57.862  1.00  0.00           H  
ATOM   2839 HD22 ASN   172      37.210  47.603  57.590  1.00  0.00           H  
ATOM   2840  C   ASN   172      38.986  51.407  59.832  1.00  0.00           C  
ATOM   2841  O   ASN   172      39.323  51.937  58.734  1.00  0.00           O  
ATOM   2842  N   LEU   173      39.741  51.395  60.904  1.00  0.00           N  
ATOM   2843  H   LEU   173      39.236  51.020  61.694  1.00  0.00           H  
ATOM   2844  CA  LEU   173      41.055  52.077  61.202  1.00  0.00           C  
ATOM   2845  HA  LEU   173      40.919  53.144  61.029  1.00  0.00           H  
ATOM   2846  CB  LEU   173      41.580  51.847  62.603  1.00  0.00           C  
ATOM   2847  HB2 LEU   173      40.934  52.457  63.234  1.00  0.00           H  
ATOM   2848  HB3 LEU   173      41.385  50.820  62.911  1.00  0.00           H  
ATOM   2849  CG  LEU   173      43.006  52.221  62.862  1.00  0.00           C  
ATOM   2850  HG  LEU   173      43.219  52.985  62.114  1.00  0.00           H  
ATOM   2851  CD1 LEU   173      43.213  52.673  64.237  1.00  0.00           C  
ATOM   2852 HD11 LEU   173      42.619  53.544  64.511  1.00  0.00           H  
ATOM   2853 HD12 LEU   173      43.060  51.805  64.879  1.00  0.00           H  
ATOM   2854 HD13 LEU   173      44.273  52.903  64.350  1.00  0.00           H  
ATOM   2855  CD2 LEU   173      43.959  51.009  62.732  1.00  0.00           C  
ATOM   2856 HD21 LEU   173      43.582  50.148  63.283  1.00  0.00           H  
ATOM   2857 HD22 LEU   173      43.994  50.539  61.750  1.00  0.00           H  
ATOM   2858 HD23 LEU   173      44.946  51.224  63.143  1.00  0.00           H  
ATOM   2859  C   LEU   173      42.096  51.578  60.182  1.00  0.00           C  
ATOM   2860  O   LEU   173      42.401  50.383  60.108  1.00  0.00           O  
ATOM   2861  N   THR   174      42.707  52.520  59.465  1.00  0.00           N  
ATOM   2862  H   THR   174      42.366  53.468  59.398  1.00  0.00           H  
ATOM   2863  CA  THR   174      43.863  52.203  58.665  1.00  0.00           C  
ATOM   2864  HA  THR   174      44.082  51.137  58.736  1.00  0.00           H  
ATOM   2865  CB  THR   174      43.670  52.368  57.185  1.00  0.00           C  
ATOM   2866  HB  THR   174      43.968  53.390  56.950  1.00  0.00           H  
ATOM   2867  CG2 THR   174      44.442  51.394  56.328  1.00  0.00           C  
ATOM   2868 HG21 THR   174      45.517  51.483  56.479  1.00  0.00           H  
ATOM   2869 HG22 THR   174      44.154  50.348  56.428  1.00  0.00           H  
ATOM   2870 HG23 THR   174      44.366  51.635  55.268  1.00  0.00           H  
ATOM   2871  OG1 THR   174      42.382  52.219  56.696  1.00  0.00           O  
ATOM   2872  HG1 THR   174      41.906  53.015  56.944  1.00  0.00           H  
ATOM   2873  C   THR   174      45.159  52.922  59.204  1.00  0.00           C  
ATOM   2874  O   THR   174      45.096  54.014  59.821  1.00  0.00           O  
ATOM   2875  N   GLY   175      46.343  52.351  58.919  1.00  0.00           N  
ATOM   2876  H   GLY   175      46.249  51.502  58.380  1.00  0.00           H  
ATOM   2877  CA  GLY   175      47.669  52.808  59.367  1.00  0.00           C  
ATOM   2878  HA2 GLY   175      48.442  52.395  58.718  1.00  0.00           H  
ATOM   2879  HA3 GLY   175      47.760  53.894  59.391  1.00  0.00           H  
ATOM   2880  C   GLY   175      48.014  52.352  60.766  1.00  0.00           C  
ATOM   2881  O   GLY   175      47.074  52.103  61.589  1.00  0.00           O  
ATOM   2882  N   THR   176      49.303  52.093  60.985  1.00  0.00           N  
ATOM   2883  H   THR   176      49.987  52.275  60.265  1.00  0.00           H  
ATOM   2884  CA  THR   176      49.728  51.297  62.164  1.00  0.00           C  
ATOM   2885  HA  THR   176      49.268  50.314  62.263  1.00  0.00           H  
ATOM   2886  CB  THR   176      51.190  51.047  61.937  1.00  0.00           C  
ATOM   2887  HB  THR   176      51.668  51.989  61.668  1.00  0.00           H  
ATOM   2888  CG2 THR   176      51.884  50.310  63.080  1.00  0.00           C  
ATOM   2889 HG21 THR   176      52.897  50.093  62.741  1.00  0.00           H  
ATOM   2890 HG22 THR   176      52.106  50.798  64.029  1.00  0.00           H  
ATOM   2891 HG23 THR   176      51.449  49.324  63.250  1.00  0.00           H  
ATOM   2892  OG1 THR   176      51.364  50.181  60.850  1.00  0.00           O  
ATOM   2893  HG1 THR   176      51.217  50.632  60.014  1.00  0.00           H  
ATOM   2894  C   THR   176      49.433  52.108  63.437  1.00  0.00           C  
ATOM   2895  O   THR   176      50.066  53.153  63.582  1.00  0.00           O  
ATOM   2896  N   ALA   177      48.374  51.748  64.212  1.00  0.00           N  
ATOM   2897  H   ALA   177      47.799  50.977  63.905  1.00  0.00           H  
ATOM   2898  CA  ALA   177      47.848  52.499  65.369  1.00  0.00           C  
ATOM   2899  HA  ALA   177      47.491  53.454  64.983  1.00  0.00           H  
ATOM   2900  CB  ALA   177      46.629  51.713  66.020  1.00  0.00           C  
ATOM   2901  HB1 ALA   177      47.003  50.792  66.468  1.00  0.00           H  
ATOM   2902  HB2 ALA   177      46.077  52.335  66.726  1.00  0.00           H  
ATOM   2903  HB3 ALA   177      45.941  51.484  65.206  1.00  0.00           H  
ATOM   2904  C   ALA   177      48.832  52.927  66.474  1.00  0.00           C  
ATOM   2905  O   ALA   177      48.566  53.917  67.230  1.00  0.00           O  
ATOM   2906  N   ARG   178      50.067  52.423  66.565  1.00  0.00           N  
ATOM   2907  H   ARG   178      50.351  51.646  65.986  1.00  0.00           H  
ATOM   2908  CA  ARG   178      51.131  53.095  67.455  1.00  0.00           C  
ATOM   2909  HA  ARG   178      50.801  53.089  68.494  1.00  0.00           H  
ATOM   2910  CB  ARG   178      52.455  52.296  67.369  1.00  0.00           C  
ATOM   2911  HB2 ARG   178      52.671  52.053  66.329  1.00  0.00           H  
ATOM   2912  HB3 ARG   178      53.318  52.876  67.697  1.00  0.00           H  
ATOM   2913  CG  ARG   178      52.397  50.998  68.212  1.00  0.00           C  
ATOM   2914  HG2 ARG   178      52.431  51.271  69.266  1.00  0.00           H  
ATOM   2915  HG3 ARG   178      51.497  50.388  68.134  1.00  0.00           H  
ATOM   2916  CD  ARG   178      53.594  50.175  67.805  1.00  0.00           C  
ATOM   2917  HD2 ARG   178      54.433  50.869  67.764  1.00  0.00           H  
ATOM   2918  HD3 ARG   178      53.855  49.527  68.642  1.00  0.00           H  
ATOM   2919  NE  ARG   178      53.473  49.453  66.552  1.00  0.00           N  
ATOM   2920  HE  ARG   178      52.569  49.312  66.123  1.00  0.00           H  
ATOM   2921  CZ  ARG   178      54.524  49.067  65.820  1.00  0.00           C  
ATOM   2922  NH1 ARG   178      55.735  49.160  66.311  1.00  0.00           N  
ATOM   2923 HH11 ARG   178      55.948  49.765  67.091  1.00  0.00           H  
ATOM   2924 HH12 ARG   178      56.465  48.830  65.695  1.00  0.00           H  
ATOM   2925  NH2 ARG   178      54.356  48.470  64.686  1.00  0.00           N  
ATOM   2926 HH21 ARG   178      53.447  48.138  64.395  1.00  0.00           H  
ATOM   2927 HH22 ARG   178      55.126  48.043  64.190  1.00  0.00           H  
ATOM   2928  C   ARG   178      51.411  54.611  67.089  1.00  0.00           C  
ATOM   2929  O   ARG   178      51.791  55.328  67.982  1.00  0.00           O  
ATOM   2930  N   TYR   179      51.269  54.983  65.796  1.00  0.00           N  
ATOM   2931  H   TYR   179      50.951  54.298  65.125  1.00  0.00           H  
ATOM   2932  CA  TYR   179      51.491  56.291  65.225  1.00  0.00           C  
ATOM   2933  HA  TYR   179      51.649  56.949  66.080  1.00  0.00           H  
ATOM   2934  CB  TYR   179      52.722  56.310  64.347  1.00  0.00           C  
ATOM   2935  HB2 TYR   179      52.476  55.680  63.491  1.00  0.00           H  
ATOM   2936  HB3 TYR   179      52.990  57.320  64.037  1.00  0.00           H  
ATOM   2937  CG  TYR   179      53.878  55.519  64.959  1.00  0.00           C  
ATOM   2938  CD1 TYR   179      54.687  56.139  65.844  1.00  0.00           C  
ATOM   2939  HD1 TYR   179      54.564  57.184  66.090  1.00  0.00           H  
ATOM   2940  CE1 TYR   179      55.896  55.436  66.258  1.00  0.00           C  
ATOM   2941  HE1 TYR   179      56.666  55.947  66.817  1.00  0.00           H  
ATOM   2942  CZ  TYR   179      56.012  54.001  65.986  1.00  0.00           C  
ATOM   2943  OH  TYR   179      56.950  53.292  66.659  1.00  0.00           O  
ATOM   2944  HH  TYR   179      57.174  53.776  67.458  1.00  0.00           H  
ATOM   2945  CE2 TYR   179      55.093  53.374  65.130  1.00  0.00           C  
ATOM   2946  HE2 TYR   179      55.193  52.313  64.952  1.00  0.00           H  
ATOM   2947  CD2 TYR   179      54.061  54.185  64.568  1.00  0.00           C  
ATOM   2948  HD2 TYR   179      53.285  53.817  63.913  1.00  0.00           H  
ATOM   2949  C   TYR   179      50.410  56.900  64.442  1.00  0.00           C  
ATOM   2950  O   TYR   179      50.623  57.963  63.890  1.00  0.00           O  
ATOM   2951  N   ALA   180      49.280  56.258  64.335  1.00  0.00           N  
ATOM   2952  H   ALA   180      49.357  55.269  64.528  1.00  0.00           H  
ATOM   2953  CA  ALA   180      48.205  56.714  63.499  1.00  0.00           C  
ATOM   2954  HA  ALA   180      48.621  56.991  62.530  1.00  0.00           H  
ATOM   2955  CB  ALA   180      47.265  55.616  63.186  1.00  0.00           C  
ATOM   2956  HB1 ALA   180      46.743  55.982  62.302  1.00  0.00           H  
ATOM   2957  HB2 ALA   180      47.730  54.697  62.828  1.00  0.00           H  
ATOM   2958  HB3 ALA   180      46.585  55.429  64.017  1.00  0.00           H  
ATOM   2959  C   ALA   180      47.478  57.996  63.923  1.00  0.00           C  
ATOM   2960  O   ALA   180      47.664  58.565  64.964  1.00  0.00           O  
ATOM   2961  N   SER   181      46.609  58.493  62.986  1.00  0.00           N  
ATOM   2962  H   SER   181      46.318  57.904  62.219  1.00  0.00           H  
ATOM   2963  CA  SER   181      45.961  59.790  63.089  1.00  0.00           C  
ATOM   2964  HA  SER   181      46.659  60.480  63.563  1.00  0.00           H  
ATOM   2965  CB  SER   181      45.472  60.285  61.753  1.00  0.00           C  
ATOM   2966  HB2 SER   181      45.087  61.304  61.795  1.00  0.00           H  
ATOM   2967  HB3 SER   181      46.383  60.189  61.162  1.00  0.00           H  
ATOM   2968  OG  SER   181      44.495  59.394  61.280  1.00  0.00           O  
ATOM   2969  HG  SER   181      44.674  59.171  60.363  1.00  0.00           H  
ATOM   2970  C   SER   181      44.719  59.737  63.975  1.00  0.00           C  
ATOM   2971  O   SER   181      44.308  58.625  64.423  1.00  0.00           O  
ATOM   2972  N   ILE   182      44.122  60.967  64.212  1.00  0.00           N  
ATOM   2973  H   ILE   182      44.598  61.808  63.920  1.00  0.00           H  
ATOM   2974  CA  ILE   182      42.778  61.116  64.819  1.00  0.00           C  
ATOM   2975  HA  ILE   182      42.752  60.601  65.779  1.00  0.00           H  
ATOM   2976  CB  ILE   182      42.379  62.626  64.883  1.00  0.00           C  
ATOM   2977  HB  ILE   182      42.371  62.984  63.854  1.00  0.00           H  
ATOM   2978  CG2 ILE   182      40.875  62.722  65.343  1.00  0.00           C  
ATOM   2979 HG21 ILE   182      40.758  62.293  66.338  1.00  0.00           H  
ATOM   2980 HG22 ILE   182      40.509  63.741  65.473  1.00  0.00           H  
ATOM   2981 HG23 ILE   182      40.234  62.128  64.692  1.00  0.00           H  
ATOM   2982  CG1 ILE   182      43.063  63.545  66.023  1.00  0.00           C  
ATOM   2983 HG12 ILE   182      42.519  63.581  66.966  1.00  0.00           H  
ATOM   2984 HG13 ILE   182      44.040  63.114  66.242  1.00  0.00           H  
ATOM   2985  CD1 ILE   182      43.277  64.965  65.504  1.00  0.00           C  
ATOM   2986 HD11 ILE   182      44.019  65.399  66.174  1.00  0.00           H  
ATOM   2987 HD12 ILE   182      43.744  65.051  64.523  1.00  0.00           H  
ATOM   2988 HD13 ILE   182      42.300  65.446  65.560  1.00  0.00           H  
ATOM   2989  C   ILE   182      41.824  60.329  63.872  1.00  0.00           C  
ATOM   2990  O   ILE   182      40.801  59.783  64.309  1.00  0.00           O  
ATOM   2991  N   ASN   183      42.010  60.355  62.556  1.00  0.00           N  
ATOM   2992  H   ASN   183      42.809  60.853  62.189  1.00  0.00           H  
ATOM   2993  CA  ASN   183      41.037  59.705  61.686  1.00  0.00           C  
ATOM   2994  HA  ASN   183      40.014  60.012  61.906  1.00  0.00           H  
ATOM   2995  CB  ASN   183      41.205  60.250  60.201  1.00  0.00           C  
ATOM   2996  HB2 ASN   183      42.221  59.970  59.923  1.00  0.00           H  
ATOM   2997  HB3 ASN   183      40.490  59.795  59.516  1.00  0.00           H  
ATOM   2998  CG  ASN   183      41.048  61.693  60.083  1.00  0.00           C  
ATOM   2999  OD1 ASN   183      40.251  62.403  60.635  1.00  0.00           O  
ATOM   3000  ND2 ASN   183      41.867  62.313  59.287  1.00  0.00           N  
ATOM   3001 HD21 ASN   183      42.577  61.835  58.751  1.00  0.00           H  
ATOM   3002 HD22 ASN   183      41.526  63.190  58.919  1.00  0.00           H  
ATOM   3003  C   ASN   183      41.100  58.185  61.784  1.00  0.00           C  
ATOM   3004  O   ASN   183      40.053  57.556  61.840  1.00  0.00           O  
ATOM   3005  N   ALA   184      42.318  57.650  61.911  1.00  0.00           N  
ATOM   3006  H   ALA   184      43.121  58.228  61.710  1.00  0.00           H  
ATOM   3007  CA  ALA   184      42.523  56.204  62.100  1.00  0.00           C  
ATOM   3008  HA  ALA   184      42.144  55.596  61.279  1.00  0.00           H  
ATOM   3009  CB  ALA   184      44.026  56.021  62.160  1.00  0.00           C  
ATOM   3010  HB1 ALA   184      44.461  56.586  62.984  1.00  0.00           H  
ATOM   3011  HB2 ALA   184      44.307  55.009  62.450  1.00  0.00           H  
ATOM   3012  HB3 ALA   184      44.474  56.317  61.211  1.00  0.00           H  
ATOM   3013  C   ALA   184      41.901  55.758  63.400  1.00  0.00           C  
ATOM   3014  O   ALA   184      40.906  55.052  63.499  1.00  0.00           O  
ATOM   3015  N   HIE   185      42.307  56.433  64.563  1.00  0.00           N  
ATOM   3016  H   HIE   185      43.116  57.030  64.464  1.00  0.00           H  
ATOM   3017  CA  HIE   185      41.818  56.171  65.913  1.00  0.00           C  
ATOM   3018  HA  HIE   185      41.893  55.090  66.030  1.00  0.00           H  
ATOM   3019  CB  HIE   185      42.757  56.823  66.907  1.00  0.00           C  
ATOM   3020  HB2 HIE   185      42.561  57.895  66.910  1.00  0.00           H  
ATOM   3021  HB3 HIE   185      42.466  56.522  67.913  1.00  0.00           H  
ATOM   3022  CG  HIE   185      44.250  56.534  66.670  1.00  0.00           C  
ATOM   3023  ND1 HIE   185      45.252  57.528  66.820  1.00  0.00           N  
ATOM   3024  CE1 HIE   185      46.426  56.785  66.906  1.00  0.00           C  
ATOM   3025  HE1 HIE   185      47.408  57.188  67.103  1.00  0.00           H  
ATOM   3026  NE2 HIE   185      46.177  55.464  66.887  1.00  0.00           N  
ATOM   3027  HE2 HIE   185      46.853  54.743  67.093  1.00  0.00           H  
ATOM   3028  CD2 HIE   185      44.827  55.311  66.749  1.00  0.00           C  
ATOM   3029  HD2 HIE   185      44.294  54.373  66.803  1.00  0.00           H  
ATOM   3030  C   HIE   185      40.288  56.352  66.181  1.00  0.00           C  
ATOM   3031  O   HIE   185      39.815  55.886  67.249  1.00  0.00           O  
ATOM   3032  N   LEU   186      39.597  57.079  65.340  1.00  0.00           N  
ATOM   3033  H   LEU   186      40.020  57.445  64.499  1.00  0.00           H  
ATOM   3034  CA  LEU   186      38.209  57.361  65.519  1.00  0.00           C  
ATOM   3035  HA  LEU   186      37.993  56.794  66.424  1.00  0.00           H  
ATOM   3036  CB  LEU   186      37.995  58.773  65.851  1.00  0.00           C  
ATOM   3037  HB2 LEU   186      38.319  59.338  64.978  1.00  0.00           H  
ATOM   3038  HB3 LEU   186      36.926  58.973  65.934  1.00  0.00           H  
ATOM   3039  CG  LEU   186      38.533  59.352  67.195  1.00  0.00           C  
ATOM   3040  HG  LEU   186      39.592  59.110  67.291  1.00  0.00           H  
ATOM   3041  CD1 LEU   186      38.413  60.855  67.221  1.00  0.00           C  
ATOM   3042 HD11 LEU   186      38.885  61.310  68.092  1.00  0.00           H  
ATOM   3043 HD12 LEU   186      38.933  61.180  66.320  1.00  0.00           H  
ATOM   3044 HD13 LEU   186      37.351  61.098  67.187  1.00  0.00           H  
ATOM   3045  CD2 LEU   186      38.010  58.812  68.544  1.00  0.00           C  
ATOM   3046 HD21 LEU   186      36.970  59.099  68.696  1.00  0.00           H  
ATOM   3047 HD22 LEU   186      38.168  57.734  68.585  1.00  0.00           H  
ATOM   3048 HD23 LEU   186      38.600  59.211  69.369  1.00  0.00           H  
ATOM   3049  C   LEU   186      37.284  56.808  64.475  1.00  0.00           C  
ATOM   3050  O   LEU   186      36.073  56.757  64.743  1.00  0.00           O  
ATOM   3051  N   GLY   187      37.793  56.306  63.374  1.00  0.00           N  
ATOM   3052  H   GLY   187      38.787  56.316  63.192  1.00  0.00           H  
ATOM   3053  CA  GLY   187      36.958  55.767  62.325  1.00  0.00           C  
ATOM   3054  HA2 GLY   187      37.547  55.064  61.736  1.00  0.00           H  
ATOM   3055  HA3 GLY   187      36.114  55.250  62.783  1.00  0.00           H  
ATOM   3056  C   GLY   187      36.389  56.824  61.399  1.00  0.00           C  
ATOM   3057  O   GLY   187      35.236  56.695  60.938  1.00  0.00           O  
ATOM   3058  N   ILE   188      37.067  57.899  61.047  1.00  0.00           N  
ATOM   3059  H   ILE   188      38.030  57.911  61.353  1.00  0.00           H  
ATOM   3060  CA  ILE   188      36.823  59.009  60.108  1.00  0.00           C  
ATOM   3061  HA  ILE   188      35.745  59.087  59.968  1.00  0.00           H  
ATOM   3062  CB  ILE   188      37.287  60.396  60.729  1.00  0.00           C  
ATOM   3063  HB  ILE   188      38.373  60.423  60.645  1.00  0.00           H  
ATOM   3064  CG2 ILE   188      36.666  61.542  59.891  1.00  0.00           C  
ATOM   3065 HG21 ILE   188      36.956  62.551  60.187  1.00  0.00           H  
ATOM   3066 HG22 ILE   188      36.915  61.382  58.842  1.00  0.00           H  
ATOM   3067 HG23 ILE   188      35.594  61.446  60.060  1.00  0.00           H  
ATOM   3068  CG1 ILE   188      37.024  60.447  62.267  1.00  0.00           C  
ATOM   3069 HG12 ILE   188      36.047  60.024  62.499  1.00  0.00           H  
ATOM   3070 HG13 ILE   188      37.665  59.745  62.801  1.00  0.00           H  
ATOM   3071  CD1 ILE   188      37.202  61.755  63.038  1.00  0.00           C  
ATOM   3072 HD11 ILE   188      36.372  62.441  62.865  1.00  0.00           H  
ATOM   3073 HD12 ILE   188      37.295  61.562  64.107  1.00  0.00           H  
ATOM   3074 HD13 ILE   188      38.165  62.117  62.680  1.00  0.00           H  
ATOM   3075  C   ILE   188      37.494  58.713  58.753  1.00  0.00           C  
ATOM   3076  O   ILE   188      38.594  58.171  58.660  1.00  0.00           O  
ATOM   3077  N   GLU   189      36.762  59.125  57.710  1.00  0.00           N  
ATOM   3078  H   GLU   189      35.790  59.397  57.755  1.00  0.00           H  
ATOM   3079  CA  GLU   189      37.320  58.967  56.375  1.00  0.00           C  
ATOM   3080  HA  GLU   189      37.534  57.922  56.148  1.00  0.00           H  
ATOM   3081  CB  GLU   189      36.224  59.377  55.333  1.00  0.00           C  
ATOM   3082  HB2 GLU   189      35.356  58.745  55.519  1.00  0.00           H  
ATOM   3083  HB3 GLU   189      35.892  60.388  55.568  1.00  0.00           H  
ATOM   3084  CG  GLU   189      36.591  59.242  53.889  1.00  0.00           C  
ATOM   3085  HG2 GLU   189      35.848  59.755  53.279  1.00  0.00           H  
ATOM   3086  HG3 GLU   189      37.430  59.932  53.795  1.00  0.00           H  
ATOM   3087  CD  GLU   189      36.933  57.826  53.363  1.00  0.00           C  
ATOM   3088  OE1 GLU   189      36.862  57.602  52.118  1.00  0.00           O  
ATOM   3089  OE2 GLU   189      37.232  56.870  54.141  1.00  0.00           O  
ATOM   3090  C   GLU   189      38.611  59.722  56.188  1.00  0.00           C  
ATOM   3091  O   GLU   189      38.729  60.943  56.406  1.00  0.00           O  
ATOM   3092  N   GLN   190      39.603  58.950  55.818  1.00  0.00           N  
ATOM   3093  H   GLN   190      39.486  57.968  55.609  1.00  0.00           H  
ATOM   3094  CA  GLN   190      40.989  59.428  55.984  1.00  0.00           C  
ATOM   3095  HA  GLN   190      40.978  59.991  56.917  1.00  0.00           H  
ATOM   3096  CB  GLN   190      41.938  58.292  56.289  1.00  0.00           C  
ATOM   3097  HB2 GLN   190      41.908  57.601  55.447  1.00  0.00           H  
ATOM   3098  HB3 GLN   190      42.963  58.658  56.230  1.00  0.00           H  
ATOM   3099  CG  GLN   190      41.620  57.511  57.614  1.00  0.00           C  
ATOM   3100  HG2 GLN   190      41.679  58.185  58.469  1.00  0.00           H  
ATOM   3101  HG3 GLN   190      40.588  57.180  57.492  1.00  0.00           H  
ATOM   3102  CD  GLN   190      42.466  56.311  57.961  1.00  0.00           C  
ATOM   3103  OE1 GLN   190      42.232  55.155  57.529  1.00  0.00           O  
ATOM   3104  NE2 GLN   190      43.607  56.465  58.750  1.00  0.00           N  
ATOM   3105 HE21 GLN   190      44.110  55.614  58.956  1.00  0.00           H  
ATOM   3106 HE22 GLN   190      43.893  57.357  59.127  1.00  0.00           H  
ATOM   3107  C   GLN   190      41.447  60.455  54.927  1.00  0.00           C  
ATOM   3108  O   GLN   190      40.979  60.376  53.755  1.00  0.00           O  
ATOM   3109  N   SER   191      42.316  61.418  55.280  1.00  0.00           N  
ATOM   3110  H   SER   191      42.859  61.350  56.129  1.00  0.00           H  
ATOM   3111  CA  SER   191      42.666  62.653  54.499  1.00  0.00           C  
ATOM   3112  HA  SER   191      42.391  62.621  53.444  1.00  0.00           H  
ATOM   3113  CB  SER   191      41.698  63.766  54.956  1.00  0.00           C  
ATOM   3114  HB2 SER   191      41.536  64.495  54.162  1.00  0.00           H  
ATOM   3115  HB3 SER   191      40.745  63.316  55.237  1.00  0.00           H  
ATOM   3116  OG  SER   191      42.377  64.394  56.023  1.00  0.00           O  
ATOM   3117  HG  SER   191      41.780  64.725  56.698  1.00  0.00           H  
ATOM   3118  C   SER   191      44.162  63.031  54.607  1.00  0.00           C  
ATOM   3119  O   SER   191      44.976  62.371  55.282  1.00  0.00           O  
ATOM   3120  N   ARG   192      44.626  64.139  53.976  1.00  0.00           N  
ATOM   3121  H   ARG   192      43.914  64.584  53.415  1.00  0.00           H  
ATOM   3122  CA  ARG   192      46.023  64.667  54.032  1.00  0.00           C  
ATOM   3123  HA  ARG   192      46.783  63.930  53.774  1.00  0.00           H  
ATOM   3124  CB  ARG   192      46.150  65.850  53.011  1.00  0.00           C  
ATOM   3125  HB2 ARG   192      45.354  66.536  53.299  1.00  0.00           H  
ATOM   3126  HB3 ARG   192      47.134  66.306  53.118  1.00  0.00           H  
ATOM   3127  CG  ARG   192      45.939  65.523  51.540  1.00  0.00           C  
ATOM   3128  HG2 ARG   192      46.541  64.671  51.223  1.00  0.00           H  
ATOM   3129  HG3 ARG   192      44.884  65.294  51.395  1.00  0.00           H  
ATOM   3130  CD  ARG   192      46.337  66.774  50.751  1.00  0.00           C  
ATOM   3131  HD2 ARG   192      47.254  67.180  51.180  1.00  0.00           H  
ATOM   3132  HD3 ARG   192      46.482  66.461  49.717  1.00  0.00           H  
ATOM   3133  NE  ARG   192      45.251  67.774  50.701  1.00  0.00           N  
ATOM   3134  HE  ARG   192      44.471  67.582  51.313  1.00  0.00           H  
ATOM   3135  CZ  ARG   192      45.138  68.679  49.796  1.00  0.00           C  
ATOM   3136  NH1 ARG   192      46.128  69.022  49.090  1.00  0.00           N  
ATOM   3137 HH11 ARG   192      46.858  68.325  49.040  1.00  0.00           H  
ATOM   3138 HH12 ARG   192      46.202  69.913  48.620  1.00  0.00           H  
ATOM   3139  NH2 ARG   192      44.030  69.347  49.659  1.00  0.00           N  
ATOM   3140 HH21 ARG   192      43.268  69.242  50.314  1.00  0.00           H  
ATOM   3141 HH22 ARG   192      44.050  70.155  49.054  1.00  0.00           H  
ATOM   3142  C   ARG   192      46.382  65.096  55.436  1.00  0.00           C  
ATOM   3143  O   ARG   192      47.552  65.275  55.697  1.00  0.00           O  
ATOM   3144  N   ARG   193      45.429  65.130  56.410  1.00  0.00           N  
ATOM   3145  H   ARG   193      44.505  64.779  56.201  1.00  0.00           H  
ATOM   3146  CA  ARG   193      45.810  65.218  57.832  1.00  0.00           C  
ATOM   3147  HA  ARG   193      46.456  66.088  57.951  1.00  0.00           H  
ATOM   3148  CB  ARG   193      44.493  65.478  58.653  1.00  0.00           C  
ATOM   3149  HB2 ARG   193      43.998  66.312  58.157  1.00  0.00           H  
ATOM   3150  HB3 ARG   193      43.762  64.671  58.593  1.00  0.00           H  
ATOM   3151  CG  ARG   193      44.743  65.893  60.146  1.00  0.00           C  
ATOM   3152  HG2 ARG   193      45.069  64.950  60.586  1.00  0.00           H  
ATOM   3153  HG3 ARG   193      45.544  66.631  60.189  1.00  0.00           H  
ATOM   3154  CD  ARG   193      43.537  66.405  60.951  1.00  0.00           C  
ATOM   3155  HD2 ARG   193      43.929  66.647  61.938  1.00  0.00           H  
ATOM   3156  HD3 ARG   193      43.154  67.310  60.480  1.00  0.00           H  
ATOM   3157  NE  ARG   193      42.449  65.407  61.235  1.00  0.00           N  
ATOM   3158  HE  ARG   193      42.467  64.555  60.693  1.00  0.00           H  
ATOM   3159  CZ  ARG   193      41.535  65.420  62.163  1.00  0.00           C  
ATOM   3160  NH1 ARG   193      41.391  66.272  63.110  1.00  0.00           N  
ATOM   3161 HH11 ARG   193      41.931  67.120  63.210  1.00  0.00           H  
ATOM   3162 HH12 ARG   193      40.462  66.153  63.488  1.00  0.00           H  
ATOM   3163  NH2 ARG   193      40.505  64.593  62.126  1.00  0.00           N  
ATOM   3164 HH21 ARG   193      40.492  63.896  61.395  1.00  0.00           H  
ATOM   3165 HH22 ARG   193      40.008  64.382  62.979  1.00  0.00           H  
ATOM   3166  C   ARG   193      46.555  64.031  58.341  1.00  0.00           C  
ATOM   3167  O   ARG   193      47.415  64.300  59.179  1.00  0.00           O  
ATOM   3168  N   ASP   194      46.257  62.847  57.902  1.00  0.00           N  
ATOM   3169  H   ASP   194      45.604  62.697  57.146  1.00  0.00           H  
ATOM   3170  CA  ASP   194      46.712  61.555  58.519  1.00  0.00           C  
ATOM   3171  HA  ASP   194      46.339  61.601  59.543  1.00  0.00           H  
ATOM   3172  CB  ASP   194      46.075  60.458  57.736  1.00  0.00           C  
ATOM   3173  HB2 ASP   194      46.329  60.727  56.711  1.00  0.00           H  
ATOM   3174  HB3 ASP   194      46.561  59.515  57.985  1.00  0.00           H  
ATOM   3175  CG  ASP   194      44.535  60.168  57.996  1.00  0.00           C  
ATOM   3176  OD1 ASP   194      44.290  59.177  58.708  1.00  0.00           O  
ATOM   3177  OD2 ASP   194      43.717  61.013  57.690  1.00  0.00           O  
ATOM   3178  C   ASP   194      48.165  61.260  58.514  1.00  0.00           C  
ATOM   3179  O   ASP   194      48.728  60.937  59.582  1.00  0.00           O  
ATOM   3180  N   ASP   195      48.834  61.363  57.383  1.00  0.00           N  
ATOM   3181  H   ASP   195      48.238  61.425  56.570  1.00  0.00           H  
ATOM   3182  CA  ASP   195      50.314  61.172  57.177  1.00  0.00           C  
ATOM   3183  HA  ASP   195      50.607  60.128  57.289  1.00  0.00           H  
ATOM   3184  CB  ASP   195      50.609  61.537  55.720  1.00  0.00           C  
ATOM   3185  HB2 ASP   195      50.269  62.556  55.538  1.00  0.00           H  
ATOM   3186  HB3 ASP   195      51.686  61.450  55.569  1.00  0.00           H  
ATOM   3187  CG  ASP   195      49.943  60.701  54.620  1.00  0.00           C  
ATOM   3188  OD1 ASP   195      49.266  59.747  55.038  1.00  0.00           O  
ATOM   3189  OD2 ASP   195      50.197  60.953  53.388  1.00  0.00           O  
ATOM   3190  C   ASP   195      51.065  62.127  58.038  1.00  0.00           C  
ATOM   3191  O   ASP   195      52.199  61.798  58.428  1.00  0.00           O  
ATOM   3192  N   MET   196      50.545  63.380  58.231  1.00  0.00           N  
ATOM   3193  H   MET   196      49.578  63.538  57.987  1.00  0.00           H  
ATOM   3194  CA  MET   196      51.266  64.527  58.782  1.00  0.00           C  
ATOM   3195  HA  MET   196      52.352  64.458  58.723  1.00  0.00           H  
ATOM   3196  CB  MET   196      50.792  65.887  58.077  1.00  0.00           C  
ATOM   3197  HB2 MET   196      49.706  65.936  58.009  1.00  0.00           H  
ATOM   3198  HB3 MET   196      51.138  66.734  58.669  1.00  0.00           H  
ATOM   3199  CG  MET   196      51.438  66.018  56.665  1.00  0.00           C  
ATOM   3200  HG2 MET   196      51.193  65.183  56.009  1.00  0.00           H  
ATOM   3201  HG3 MET   196      51.056  66.900  56.152  1.00  0.00           H  
ATOM   3202  SD  MET   196      53.238  66.447  56.581  1.00  0.00           S  
ATOM   3203  CE  MET   196      53.116  68.231  56.958  1.00  0.00           C  
ATOM   3204  HE1 MET   196      52.376  68.518  57.704  1.00  0.00           H  
ATOM   3205  HE2 MET   196      54.062  68.421  57.466  1.00  0.00           H  
ATOM   3206  HE3 MET   196      52.980  68.905  56.111  1.00  0.00           H  
ATOM   3207  C   MET   196      51.021  64.613  60.273  1.00  0.00           C  
ATOM   3208  O   MET   196      52.001  65.054  61.009  1.00  0.00           O  
ATOM   3209  N   GLU   197      49.841  64.336  60.766  1.00  0.00           N  
ATOM   3210  H   GLU   197      49.029  64.352  60.166  1.00  0.00           H  
ATOM   3211  CA  GLU   197      49.606  64.050  62.204  1.00  0.00           C  
ATOM   3212  HA  GLU   197      49.921  64.884  62.832  1.00  0.00           H  
ATOM   3213  CB  GLU   197      48.145  63.774  62.490  1.00  0.00           C  
ATOM   3214  HB2 GLU   197      47.544  64.513  61.961  1.00  0.00           H  
ATOM   3215  HB3 GLU   197      47.787  62.805  62.143  1.00  0.00           H  
ATOM   3216  CG  GLU   197      47.951  63.933  64.001  1.00  0.00           C  
ATOM   3217  HG2 GLU   197      48.817  63.511  64.512  1.00  0.00           H  
ATOM   3218  HG3 GLU   197      47.912  65.004  64.197  1.00  0.00           H  
ATOM   3219  CD  GLU   197      46.714  63.212  64.466  1.00  0.00           C  
ATOM   3220  OE1 GLU   197      45.857  63.002  63.618  1.00  0.00           O  
ATOM   3221  OE2 GLU   197      46.647  62.729  65.637  1.00  0.00           O  
ATOM   3222  C   GLU   197      50.490  62.880  62.678  1.00  0.00           C  
ATOM   3223  O   GLU   197      51.212  62.995  63.676  1.00  0.00           O  
ATOM   3224  N   SER   198      50.488  61.743  61.900  1.00  0.00           N  
ATOM   3225  H   SER   198      49.780  61.677  61.182  1.00  0.00           H  
ATOM   3226  CA  SER   198      51.252  60.528  62.196  1.00  0.00           C  
ATOM   3227  HA  SER   198      50.919  60.156  63.165  1.00  0.00           H  
ATOM   3228  CB  SER   198      51.045  59.409  61.202  1.00  0.00           C  
ATOM   3229  HB2 SER   198      51.428  59.687  60.220  1.00  0.00           H  
ATOM   3230  HB3 SER   198      51.711  58.606  61.517  1.00  0.00           H  
ATOM   3231  OG  SER   198      49.680  58.927  61.155  1.00  0.00           O  
ATOM   3232  HG  SER   198      49.187  59.472  60.537  1.00  0.00           H  
ATOM   3233  C   SER   198      52.746  60.791  62.305  1.00  0.00           C  
ATOM   3234  O   SER   198      53.404  60.260  63.242  1.00  0.00           O  
ATOM   3235  N   LEU   199      53.321  61.596  61.407  1.00  0.00           N  
ATOM   3236  H   LEU   199      52.797  61.885  60.593  1.00  0.00           H  
ATOM   3237  CA  LEU   199      54.730  61.987  61.374  1.00  0.00           C  
ATOM   3238  HA  LEU   199      55.370  61.112  61.490  1.00  0.00           H  
ATOM   3239  CB  LEU   199      55.021  62.743  60.040  1.00  0.00           C  
ATOM   3240  HB2 LEU   199      54.949  62.020  59.227  1.00  0.00           H  
ATOM   3241  HB3 LEU   199      54.332  63.583  59.949  1.00  0.00           H  
ATOM   3242  CG  LEU   199      56.352  63.433  60.012  1.00  0.00           C  
ATOM   3243  HG  LEU   199      56.441  64.104  60.867  1.00  0.00           H  
ATOM   3244  CD1 LEU   199      57.522  62.408  60.135  1.00  0.00           C  
ATOM   3245 HD11 LEU   199      57.451  61.657  59.349  1.00  0.00           H  
ATOM   3246 HD12 LEU   199      58.448  62.984  60.111  1.00  0.00           H  
ATOM   3247 HD13 LEU   199      57.491  61.907  61.103  1.00  0.00           H  
ATOM   3248  CD2 LEU   199      56.532  64.226  58.769  1.00  0.00           C  
ATOM   3249 HD21 LEU   199      57.562  64.577  58.706  1.00  0.00           H  
ATOM   3250 HD22 LEU   199      56.282  63.497  57.998  1.00  0.00           H  
ATOM   3251 HD23 LEU   199      55.868  65.091  58.761  1.00  0.00           H  
ATOM   3252  C   LEU   199      55.143  62.750  62.673  1.00  0.00           C  
ATOM   3253  O   LEU   199      56.218  62.535  63.253  1.00  0.00           O  
ATOM   3254  N   GLY   200      54.264  63.495  63.323  1.00  0.00           N  
ATOM   3255  H   GLY   200      53.330  63.611  62.959  1.00  0.00           H  
ATOM   3256  CA  GLY   200      54.547  64.099  64.648  1.00  0.00           C  
ATOM   3257  HA2 GLY   200      55.424  64.737  64.539  1.00  0.00           H  
ATOM   3258  HA3 GLY   200      53.685  64.691  64.956  1.00  0.00           H  
ATOM   3259  C   GLY   200      54.792  63.068  65.797  1.00  0.00           C  
ATOM   3260  O   GLY   200      55.635  63.298  66.661  1.00  0.00           O  
ATOM   3261  N   TYR   201      54.064  61.955  65.798  1.00  0.00           N  
ATOM   3262  H   TYR   201      53.386  61.881  65.053  1.00  0.00           H  
ATOM   3263  CA  TYR   201      54.254  60.918  66.813  1.00  0.00           C  
ATOM   3264  HA  TYR   201      54.399  61.413  67.773  1.00  0.00           H  
ATOM   3265  CB  TYR   201      53.022  60.024  67.047  1.00  0.00           C  
ATOM   3266  HB2 TYR   201      52.853  59.364  66.196  1.00  0.00           H  
ATOM   3267  HB3 TYR   201      53.235  59.348  67.875  1.00  0.00           H  
ATOM   3268  CG  TYR   201      51.720  60.752  67.245  1.00  0.00           C  
ATOM   3269  CD1 TYR   201      51.495  61.541  68.356  1.00  0.00           C  
ATOM   3270  HD1 TYR   201      52.274  61.618  69.100  1.00  0.00           H  
ATOM   3271  CE1 TYR   201      50.328  62.332  68.509  1.00  0.00           C  
ATOM   3272  HE1 TYR   201      50.158  62.994  69.346  1.00  0.00           H  
ATOM   3273  CZ  TYR   201      49.343  62.373  67.500  1.00  0.00           C  
ATOM   3274  OH  TYR   201      48.273  63.180  67.590  1.00  0.00           O  
ATOM   3275  HH  TYR   201      47.608  62.992  66.923  1.00  0.00           H  
ATOM   3276  CE2 TYR   201      49.537  61.469  66.375  1.00  0.00           C  
ATOM   3277  HE2 TYR   201      48.826  61.472  65.561  1.00  0.00           H  
ATOM   3278  CD2 TYR   201      50.675  60.617  66.282  1.00  0.00           C  
ATOM   3279  HD2 TYR   201      50.871  60.070  65.372  1.00  0.00           H  
ATOM   3280  C   TYR   201      55.496  60.066  66.470  1.00  0.00           C  
ATOM   3281  O   TYR   201      56.133  59.644  67.439  1.00  0.00           O  
ATOM   3282  N   VAL   202      55.875  59.798  65.200  1.00  0.00           N  
ATOM   3283  H   VAL   202      55.277  60.073  64.433  1.00  0.00           H  
ATOM   3284  CA  VAL   202      57.228  59.301  64.758  1.00  0.00           C  
ATOM   3285  HA  VAL   202      57.486  58.334  65.189  1.00  0.00           H  
ATOM   3286  CB  VAL   202      57.190  59.271  63.267  1.00  0.00           C  
ATOM   3287  HB  VAL   202      56.816  60.241  62.938  1.00  0.00           H  
ATOM   3288  CG1 VAL   202      58.578  58.912  62.688  1.00  0.00           C  
ATOM   3289 HG11 VAL   202      58.666  57.832  62.571  1.00  0.00           H  
ATOM   3290 HG12 VAL   202      58.595  59.321  61.678  1.00  0.00           H  
ATOM   3291 HG13 VAL   202      59.401  59.382  63.228  1.00  0.00           H  
ATOM   3292  CG2 VAL   202      56.182  58.164  62.937  1.00  0.00           C  
ATOM   3293 HG21 VAL   202      55.198  58.558  63.192  1.00  0.00           H  
ATOM   3294 HG22 VAL   202      56.318  57.892  61.890  1.00  0.00           H  
ATOM   3295 HG23 VAL   202      56.363  57.316  63.598  1.00  0.00           H  
ATOM   3296  C   VAL   202      58.360  60.082  65.290  1.00  0.00           C  
ATOM   3297  O   VAL   202      59.370  59.524  65.737  1.00  0.00           O  
ATOM   3298  N   LEU   203      58.268  61.436  65.275  1.00  0.00           N  
ATOM   3299  H   LEU   203      57.472  61.834  64.798  1.00  0.00           H  
ATOM   3300  CA  LEU   203      59.307  62.343  65.704  1.00  0.00           C  
ATOM   3301  HA  LEU   203      60.227  61.875  65.353  1.00  0.00           H  
ATOM   3302  CB  LEU   203      59.106  63.763  65.100  1.00  0.00           C  
ATOM   3303  HB2 LEU   203      58.119  64.148  65.357  1.00  0.00           H  
ATOM   3304  HB3 LEU   203      59.873  64.382  65.566  1.00  0.00           H  
ATOM   3305  CG  LEU   203      59.442  63.948  63.576  1.00  0.00           C  
ATOM   3306  HG  LEU   203      59.070  63.066  63.055  1.00  0.00           H  
ATOM   3307  CD1 LEU   203      58.713  65.135  62.979  1.00  0.00           C  
ATOM   3308 HD11 LEU   203      59.035  66.093  63.387  1.00  0.00           H  
ATOM   3309 HD12 LEU   203      58.863  65.154  61.900  1.00  0.00           H  
ATOM   3310 HD13 LEU   203      57.651  65.027  63.199  1.00  0.00           H  
ATOM   3311  CD2 LEU   203      60.897  64.139  63.459  1.00  0.00           C  
ATOM   3312 HD21 LEU   203      61.341  63.327  64.035  1.00  0.00           H  
ATOM   3313 HD22 LEU   203      61.082  64.081  62.387  1.00  0.00           H  
ATOM   3314 HD23 LEU   203      61.219  65.125  63.794  1.00  0.00           H  
ATOM   3315  C   LEU   203      59.369  62.325  67.230  1.00  0.00           C  
ATOM   3316  O   LEU   203      60.421  62.129  67.778  1.00  0.00           O  
ATOM   3317  N   MET   204      58.227  62.424  67.855  1.00  0.00           N  
ATOM   3318  H   MET   204      57.321  62.665  67.478  1.00  0.00           H  
ATOM   3319  CA  MET   204      58.206  62.217  69.297  1.00  0.00           C  
ATOM   3320  HA  MET   204      58.999  62.873  69.657  1.00  0.00           H  
ATOM   3321  CB  MET   204      56.898  62.738  69.961  1.00  0.00           C  
ATOM   3322  HB2 MET   204      55.963  62.546  69.434  1.00  0.00           H  
ATOM   3323  HB3 MET   204      56.902  62.315  70.965  1.00  0.00           H  
ATOM   3324  CG  MET   204      56.936  64.262  70.142  1.00  0.00           C  
ATOM   3325  HG2 MET   204      56.814  64.686  69.145  1.00  0.00           H  
ATOM   3326  HG3 MET   204      56.082  64.585  70.737  1.00  0.00           H  
ATOM   3327  SD  MET   204      58.367  65.044  70.996  1.00  0.00           S  
ATOM   3328  CE  MET   204      58.577  64.098  72.571  1.00  0.00           C  
ATOM   3329  HE1 MET   204      57.648  63.643  72.914  1.00  0.00           H  
ATOM   3330  HE2 MET   204      59.425  63.415  72.514  1.00  0.00           H  
ATOM   3331  HE3 MET   204      58.862  64.811  73.345  1.00  0.00           H  
ATOM   3332  C   MET   204      58.524  60.869  69.837  1.00  0.00           C  
ATOM   3333  O   MET   204      59.159  60.735  70.914  1.00  0.00           O  
ATOM   3334  N   TYR   205      58.391  59.797  69.011  1.00  0.00           N  
ATOM   3335  H   TYR   205      58.019  59.931  68.081  1.00  0.00           H  
ATOM   3336  CA  TYR   205      58.810  58.462  69.239  1.00  0.00           C  
ATOM   3337  HA  TYR   205      58.580  58.220  70.277  1.00  0.00           H  
ATOM   3338  CB  TYR   205      58.268  57.481  68.250  1.00  0.00           C  
ATOM   3339  HB2 TYR   205      57.198  57.339  68.407  1.00  0.00           H  
ATOM   3340  HB3 TYR   205      58.437  57.856  67.241  1.00  0.00           H  
ATOM   3341  CG  TYR   205      58.886  56.096  68.240  1.00  0.00           C  
ATOM   3342  CD1 TYR   205      58.340  55.189  69.171  1.00  0.00           C  
ATOM   3343  HD1 TYR   205      57.576  55.493  69.871  1.00  0.00           H  
ATOM   3344  CE1 TYR   205      58.783  53.866  69.163  1.00  0.00           C  
ATOM   3345  HE1 TYR   205      58.304  53.126  69.788  1.00  0.00           H  
ATOM   3346  CZ  TYR   205      59.734  53.422  68.184  1.00  0.00           C  
ATOM   3347  OH  TYR   205      60.049  52.142  68.119  1.00  0.00           O  
ATOM   3348  HH  TYR   205      60.379  51.902  67.250  1.00  0.00           H  
ATOM   3349  CE2 TYR   205      60.296  54.392  67.288  1.00  0.00           C  
ATOM   3350  HE2 TYR   205      60.985  54.109  66.507  1.00  0.00           H  
ATOM   3351  CD2 TYR   205      59.874  55.753  67.337  1.00  0.00           C  
ATOM   3352  HD2 TYR   205      60.255  56.452  66.608  1.00  0.00           H  
ATOM   3353  C   TYR   205      60.344  58.345  69.258  1.00  0.00           C  
ATOM   3354  O   TYR   205      60.867  57.556  70.063  1.00  0.00           O  
ATOM   3355  N   PHE   206      61.011  59.137  68.424  1.00  0.00           N  
ATOM   3356  H   PHE   206      60.495  59.592  67.685  1.00  0.00           H  
ATOM   3357  CA  PHE   206      62.530  59.171  68.383  1.00  0.00           C  
ATOM   3358  HA  PHE   206      62.994  58.197  68.538  1.00  0.00           H  
ATOM   3359  CB  PHE   206      62.970  59.695  67.057  1.00  0.00           C  
ATOM   3360  HB2 PHE   206      62.426  60.593  66.765  1.00  0.00           H  
ATOM   3361  HB3 PHE   206      64.009  60.020  67.009  1.00  0.00           H  
ATOM   3362  CG  PHE   206      62.758  58.783  65.832  1.00  0.00           C  
ATOM   3363  CD1 PHE   206      62.868  57.353  65.895  1.00  0.00           C  
ATOM   3364  HD1 PHE   206      63.274  56.957  66.814  1.00  0.00           H  
ATOM   3365  CE1 PHE   206      62.514  56.526  64.813  1.00  0.00           C  
ATOM   3366  HE1 PHE   206      62.585  55.453  64.913  1.00  0.00           H  
ATOM   3367  CZ  PHE   206      62.047  57.124  63.641  1.00  0.00           C  
ATOM   3368  HZ  PHE   206      61.832  56.528  62.766  1.00  0.00           H  
ATOM   3369  CE2 PHE   206      62.034  58.502  63.504  1.00  0.00           C  
ATOM   3370  HE2 PHE   206      61.749  58.896  62.540  1.00  0.00           H  
ATOM   3371  CD2 PHE   206      62.446  59.328  64.580  1.00  0.00           C  
ATOM   3372  HD2 PHE   206      62.443  60.393  64.402  1.00  0.00           H  
ATOM   3373  C   PHE   206      63.197  59.896  69.566  1.00  0.00           C  
ATOM   3374  O   PHE   206      64.201  59.474  70.152  1.00  0.00           O  
ATOM   3375  N   ASN   207      62.550  60.998  69.959  1.00  0.00           N  
ATOM   3376  H   ASN   207      61.781  61.244  69.352  1.00  0.00           H  
ATOM   3377  CA  ASN   207      62.775  61.692  71.274  1.00  0.00           C  
ATOM   3378  HA  ASN   207      63.837  61.933  71.333  1.00  0.00           H  
ATOM   3379  CB  ASN   207      61.936  62.959  71.287  1.00  0.00           C  
ATOM   3380  HB2 ASN   207      60.963  62.632  70.921  1.00  0.00           H  
ATOM   3381  HB3 ASN   207      61.666  63.319  72.280  1.00  0.00           H  
ATOM   3382  CG  ASN   207      62.459  64.129  70.430  1.00  0.00           C  
ATOM   3383  OD1 ASN   207      63.628  64.415  70.345  1.00  0.00           O  
ATOM   3384  ND2 ASN   207      61.653  64.883  69.769  1.00  0.00           N  
ATOM   3385 HD21 ASN   207      61.981  65.478  69.021  1.00  0.00           H  
ATOM   3386 HD22 ASN   207      60.651  64.851  69.886  1.00  0.00           H  
ATOM   3387  C   ASN   207      62.518  60.840  72.527  1.00  0.00           C  
ATOM   3388  O   ASN   207      63.294  60.986  73.494  1.00  0.00           O  
ATOM   3389  N   ARG   208      61.376  60.108  72.698  1.00  0.00           N  
ATOM   3390  H   ARG   208      60.666  60.112  71.980  1.00  0.00           H  
ATOM   3391  CA  ARG   208      61.106  59.403  73.931  1.00  0.00           C  
ATOM   3392  HA  ARG   208      61.578  59.909  74.773  1.00  0.00           H  
ATOM   3393  CB  ARG   208      59.603  59.414  74.146  1.00  0.00           C  
ATOM   3394  HB2 ARG   208      59.083  58.889  73.344  1.00  0.00           H  
ATOM   3395  HB3 ARG   208      59.312  58.898  75.061  1.00  0.00           H  
ATOM   3396  CG  ARG   208      59.042  60.799  74.496  1.00  0.00           C  
ATOM   3397  HG2 ARG   208      59.381  61.180  75.459  1.00  0.00           H  
ATOM   3398  HG3 ARG   208      59.411  61.525  73.772  1.00  0.00           H  
ATOM   3399  CD  ARG   208      57.538  60.855  74.475  1.00  0.00           C  
ATOM   3400  HD2 ARG   208      57.288  61.916  74.505  1.00  0.00           H  
ATOM   3401  HD3 ARG   208      57.062  60.501  73.560  1.00  0.00           H  
ATOM   3402  NE  ARG   208      56.947  60.165  75.647  1.00  0.00           N  
ATOM   3403  HE  ARG   208      57.124  59.179  75.774  1.00  0.00           H  
ATOM   3404  CZ  ARG   208      56.378  60.675  76.702  1.00  0.00           C  
ATOM   3405  NH1 ARG   208      55.890  61.913  76.609  1.00  0.00           N  
ATOM   3406 HH11 ARG   208      56.111  62.486  75.808  1.00  0.00           H  
ATOM   3407 HH12 ARG   208      55.492  62.319  77.444  1.00  0.00           H  
ATOM   3408  NH2 ARG   208      56.180  59.922  77.767  1.00  0.00           N  
ATOM   3409 HH21 ARG   208      56.638  59.024  77.825  1.00  0.00           H  
ATOM   3410 HH22 ARG   208      55.558  60.303  78.466  1.00  0.00           H  
ATOM   3411  C   ARG   208      61.650  57.972  73.958  1.00  0.00           C  
ATOM   3412  O   ARG   208      61.749  57.417  72.888  1.00  0.00           O  
ATOM   3413  N   THR   209      61.807  57.421  75.121  1.00  0.00           N  
ATOM   3414  H   THR   209      61.441  58.040  75.830  1.00  0.00           H  
ATOM   3415  CA  THR   209      61.898  55.993  75.454  1.00  0.00           C  
ATOM   3416  HA  THR   209      62.746  55.523  74.956  1.00  0.00           H  
ATOM   3417  CB  THR   209      62.020  55.866  76.972  1.00  0.00           C  
ATOM   3418  HB  THR   209      62.257  54.839  77.249  1.00  0.00           H  
ATOM   3419  CG2 THR   209      63.243  56.607  77.560  1.00  0.00           C  
ATOM   3420 HG21 THR   209      63.214  57.661  77.285  1.00  0.00           H  
ATOM   3421 HG22 THR   209      63.339  56.535  78.643  1.00  0.00           H  
ATOM   3422 HG23 THR   209      64.158  56.189  77.141  1.00  0.00           H  
ATOM   3423  OG1 THR   209      60.900  56.177  77.754  1.00  0.00           O  
ATOM   3424  HG1 THR   209      60.669  55.424  78.303  1.00  0.00           H  
ATOM   3425  C   THR   209      60.721  55.130  75.077  1.00  0.00           C  
ATOM   3426  O   THR   209      60.900  54.035  74.594  1.00  0.00           O  
ATOM   3427  N   SER   210      59.529  55.725  75.133  1.00  0.00           N  
ATOM   3428  H   SER   210      59.583  56.640  75.558  1.00  0.00           H  
ATOM   3429  CA  SER   210      58.225  55.214  74.584  1.00  0.00           C  
ATOM   3430  HA  SER   210      58.499  54.720  73.651  1.00  0.00           H  
ATOM   3431  CB  SER   210      57.638  54.136  75.531  1.00  0.00           C  
ATOM   3432  HB2 SER   210      56.644  53.830  75.205  1.00  0.00           H  
ATOM   3433  HB3 SER   210      58.213  53.228  75.346  1.00  0.00           H  
ATOM   3434  OG  SER   210      57.508  54.650  76.825  1.00  0.00           O  
ATOM   3435  HG  SER   210      57.003  54.041  77.369  1.00  0.00           H  
ATOM   3436  C   SER   210      57.099  56.260  74.419  1.00  0.00           C  
ATOM   3437  O   SER   210      57.257  57.376  74.999  1.00  0.00           O  
ATOM   3438  N   LEU   211      56.070  56.006  73.614  1.00  0.00           N  
ATOM   3439  H   LEU   211      56.229  55.194  73.036  1.00  0.00           H  
ATOM   3440  CA  LEU   211      54.849  56.853  73.484  1.00  0.00           C  
ATOM   3441  HA  LEU   211      55.163  57.880  73.674  1.00  0.00           H  
ATOM   3442  CB  LEU   211      54.312  56.742  72.064  1.00  0.00           C  
ATOM   3443  HB2 LEU   211      53.898  55.740  71.947  1.00  0.00           H  
ATOM   3444  HB3 LEU   211      53.438  57.393  72.023  1.00  0.00           H  
ATOM   3445  CG  LEU   211      55.235  57.093  70.874  1.00  0.00           C  
ATOM   3446  HG  LEU   211      56.253  56.857  71.185  1.00  0.00           H  
ATOM   3447  CD1 LEU   211      54.772  56.262  69.703  1.00  0.00           C  
ATOM   3448 HD11 LEU   211      53.802  56.619  69.358  1.00  0.00           H  
ATOM   3449 HD12 LEU   211      55.395  56.368  68.815  1.00  0.00           H  
ATOM   3450 HD13 LEU   211      54.746  55.204  69.966  1.00  0.00           H  
ATOM   3451  CD2 LEU   211      55.198  58.589  70.563  1.00  0.00           C  
ATOM   3452 HD21 LEU   211      55.825  58.790  69.694  1.00  0.00           H  
ATOM   3453 HD22 LEU   211      54.190  58.857  70.247  1.00  0.00           H  
ATOM   3454 HD23 LEU   211      55.510  59.174  71.428  1.00  0.00           H  
ATOM   3455  C   LEU   211      53.838  56.303  74.518  1.00  0.00           C  
ATOM   3456  O   LEU   211      53.755  55.081  74.829  1.00  0.00           O  
ATOM   3457  N   PRO   212      52.947  57.057  75.114  1.00  0.00           N  
ATOM   3458  CD  PRO   212      52.930  58.534  75.022  1.00  0.00           C  
ATOM   3459  HD2 PRO   212      52.329  58.838  74.165  1.00  0.00           H  
ATOM   3460  HD3 PRO   212      53.905  59.020  74.983  1.00  0.00           H  
ATOM   3461  CG  PRO   212      52.355  59.063  76.284  1.00  0.00           C  
ATOM   3462  HG2 PRO   212      51.785  59.984  76.164  1.00  0.00           H  
ATOM   3463  HG3 PRO   212      53.078  59.196  77.089  1.00  0.00           H  
ATOM   3464  CB  PRO   212      51.367  57.913  76.588  1.00  0.00           C  
ATOM   3465  HB2 PRO   212      50.481  57.976  75.956  1.00  0.00           H  
ATOM   3466  HB3 PRO   212      51.002  57.916  77.615  1.00  0.00           H  
ATOM   3467  CA  PRO   212      52.174  56.640  76.280  1.00  0.00           C  
ATOM   3468  HA  PRO   212      52.869  56.467  77.102  1.00  0.00           H  
ATOM   3469  C   PRO   212      51.266  55.399  76.031  1.00  0.00           C  
ATOM   3470  O   PRO   212      50.990  54.644  76.982  1.00  0.00           O  
ATOM   3471  N   TRP   213      50.739  55.113  74.760  1.00  0.00           N  
ATOM   3472  H   TRP   213      50.787  55.835  74.056  1.00  0.00           H  
ATOM   3473  CA  TRP   213      49.910  53.954  74.486  1.00  0.00           C  
ATOM   3474  HA  TRP   213      49.431  53.618  75.406  1.00  0.00           H  
ATOM   3475  CB  TRP   213      48.807  54.311  73.564  1.00  0.00           C  
ATOM   3476  HB2 TRP   213      48.163  53.544  73.135  1.00  0.00           H  
ATOM   3477  HB3 TRP   213      48.154  54.943  74.165  1.00  0.00           H  
ATOM   3478  CG  TRP   213      49.253  55.227  72.395  1.00  0.00           C  
ATOM   3479  CD1 TRP   213      49.732  54.810  71.222  1.00  0.00           C  
ATOM   3480  HD1 TRP   213      49.782  53.764  70.959  1.00  0.00           H  
ATOM   3481  NE1 TRP   213      50.148  55.833  70.428  1.00  0.00           N  
ATOM   3482  HE1 TRP   213      50.611  55.681  69.544  1.00  0.00           H  
ATOM   3483  CE2 TRP   213      50.013  57.050  71.120  1.00  0.00           C  
ATOM   3484  CZ2 TRP   213      50.447  58.364  70.805  1.00  0.00           C  
ATOM   3485  HZ2 TRP   213      51.064  58.603  69.952  1.00  0.00           H  
ATOM   3486  CH2 TRP   213      50.170  59.384  71.746  1.00  0.00           C  
ATOM   3487  HH2 TRP   213      50.483  60.395  71.533  1.00  0.00           H  
ATOM   3488  CZ3 TRP   213      49.449  59.135  72.925  1.00  0.00           C  
ATOM   3489  HZ3 TRP   213      49.117  59.905  73.605  1.00  0.00           H  
ATOM   3490  CE3 TRP   213      49.154  57.783  73.280  1.00  0.00           C  
ATOM   3491  HE3 TRP   213      48.638  57.466  74.174  1.00  0.00           H  
ATOM   3492  CD2 TRP   213      49.460  56.694  72.368  1.00  0.00           C  
ATOM   3493  C   TRP   213      50.675  52.747  73.874  1.00  0.00           C  
ATOM   3494  O   TRP   213      50.052  51.722  73.550  1.00  0.00           O  
ATOM   3495  N   GLN   214      51.984  52.974  73.600  1.00  0.00           N  
ATOM   3496  H   GLN   214      52.358  53.846  73.947  1.00  0.00           H  
ATOM   3497  CA  GLN   214      52.866  52.021  72.951  1.00  0.00           C  
ATOM   3498  HA  GLN   214      52.536  51.928  71.916  1.00  0.00           H  
ATOM   3499  CB  GLN   214      54.341  52.492  72.967  1.00  0.00           C  
ATOM   3500  HB2 GLN   214      54.303  53.532  72.642  1.00  0.00           H  
ATOM   3501  HB3 GLN   214      54.859  52.477  73.926  1.00  0.00           H  
ATOM   3502  CG  GLN   214      55.187  51.638  72.015  1.00  0.00           C  
ATOM   3503  HG2 GLN   214      55.323  50.673  72.503  1.00  0.00           H  
ATOM   3504  HG3 GLN   214      54.761  51.357  71.052  1.00  0.00           H  
ATOM   3505  CD  GLN   214      56.555  52.258  71.734  1.00  0.00           C  
ATOM   3506  OE1 GLN   214      56.818  53.459  71.620  1.00  0.00           O  
ATOM   3507  NE2 GLN   214      57.490  51.452  71.643  1.00  0.00           N  
ATOM   3508 HE21 GLN   214      58.430  51.783  71.477  1.00  0.00           H  
ATOM   3509 HE22 GLN   214      57.400  50.515  72.007  1.00  0.00           H  
ATOM   3510  C   GLN   214      52.755  50.638  73.518  1.00  0.00           C  
ATOM   3511  O   GLN   214      52.809  49.693  72.843  1.00  0.00           O  
ATOM   3512  N   GLY   215      52.628  50.499  74.857  1.00  0.00           N  
ATOM   3513  H   GLY   215      52.612  51.361  75.383  1.00  0.00           H  
ATOM   3514  CA  GLY   215      52.813  49.240  75.589  1.00  0.00           C  
ATOM   3515  HA2 GLY   215      53.684  48.747  75.156  1.00  0.00           H  
ATOM   3516  HA3 GLY   215      52.958  49.523  76.631  1.00  0.00           H  
ATOM   3517  C   GLY   215      51.704  48.259  75.592  1.00  0.00           C  
ATOM   3518  O   GLY   215      51.892  47.159  76.036  1.00  0.00           O  
ATOM   3519  N   LEU   216      50.495  48.614  75.125  1.00  0.00           N  
ATOM   3520  H   LEU   216      50.455  49.514  74.670  1.00  0.00           H  
ATOM   3521  CA  LEU   216      49.223  47.855  75.099  1.00  0.00           C  
ATOM   3522  HA  LEU   216      48.941  47.661  76.134  1.00  0.00           H  
ATOM   3523  CB  LEU   216      48.163  48.680  74.377  1.00  0.00           C  
ATOM   3524  HB2 LEU   216      48.607  49.111  73.479  1.00  0.00           H  
ATOM   3525  HB3 LEU   216      47.284  48.082  74.139  1.00  0.00           H  
ATOM   3526  CG  LEU   216      47.707  49.869  75.318  1.00  0.00           C  
ATOM   3527  HG  LEU   216      48.561  50.393  75.748  1.00  0.00           H  
ATOM   3528  CD1 LEU   216      46.919  50.907  74.558  1.00  0.00           C  
ATOM   3529 HD11 LEU   216      47.632  51.408  73.904  1.00  0.00           H  
ATOM   3530 HD12 LEU   216      46.183  50.393  73.939  1.00  0.00           H  
ATOM   3531 HD13 LEU   216      46.471  51.744  75.094  1.00  0.00           H  
ATOM   3532  CD2 LEU   216      46.852  49.353  76.531  1.00  0.00           C  
ATOM   3533 HD21 LEU   216      46.146  50.125  76.835  1.00  0.00           H  
ATOM   3534 HD22 LEU   216      46.349  48.439  76.215  1.00  0.00           H  
ATOM   3535 HD23 LEU   216      47.609  49.119  77.280  1.00  0.00           H  
ATOM   3536  C   LEU   216      49.479  46.515  74.311  1.00  0.00           C  
ATOM   3537  O   LEU   216      50.193  46.421  73.330  1.00  0.00           O  
ATOM   3538  N   LYS   217      48.610  45.528  74.509  1.00  0.00           N  
ATOM   3539  H   LYS   217      47.825  45.808  75.079  1.00  0.00           H  
ATOM   3540  CA  LYS   217      48.919  44.086  74.270  1.00  0.00           C  
ATOM   3541  HA  LYS   217      49.585  44.042  73.409  1.00  0.00           H  
ATOM   3542  CB  LYS   217      49.550  43.378  75.509  1.00  0.00           C  
ATOM   3543  HB2 LYS   217      48.867  43.560  76.339  1.00  0.00           H  
ATOM   3544  HB3 LYS   217      49.493  42.298  75.380  1.00  0.00           H  
ATOM   3545  CG  LYS   217      50.980  43.784  75.870  1.00  0.00           C  
ATOM   3546  HG2 LYS   217      51.069  44.827  76.174  1.00  0.00           H  
ATOM   3547  HG3 LYS   217      51.468  43.141  76.602  1.00  0.00           H  
ATOM   3548  CD  LYS   217      51.976  43.677  74.640  1.00  0.00           C  
ATOM   3549  HD2 LYS   217      51.917  42.728  74.106  1.00  0.00           H  
ATOM   3550  HD3 LYS   217      51.737  44.429  73.888  1.00  0.00           H  
ATOM   3551  CE  LYS   217      53.505  43.818  74.991  1.00  0.00           C  
ATOM   3552  HE2 LYS   217      53.822  43.105  75.753  1.00  0.00           H  
ATOM   3553  HE3 LYS   217      54.101  43.503  74.135  1.00  0.00           H  
ATOM   3554  NZ  LYS   217      53.869  45.215  75.335  1.00  0.00           N  
ATOM   3555  HZ1 LYS   217      53.490  45.410  76.251  1.00  0.00           H  
ATOM   3556  HZ2 LYS   217      54.859  45.389  75.436  1.00  0.00           H  
ATOM   3557  HZ3 LYS   217      53.471  45.898  74.706  1.00  0.00           H  
ATOM   3558  C   LYS   217      47.640  43.232  73.854  1.00  0.00           C  
ATOM   3559  O   LYS   217      47.856  42.087  73.489  1.00  0.00           O  
ATOM   3560  N   ALA   218      46.416  43.766  73.836  1.00  0.00           N  
ATOM   3561  H   ALA   218      46.451  44.731  74.133  1.00  0.00           H  
ATOM   3562  CA  ALA   218      45.144  43.134  73.682  1.00  0.00           C  
ATOM   3563  HA  ALA   218      45.039  42.465  74.536  1.00  0.00           H  
ATOM   3564  CB  ALA   218      43.894  44.135  73.747  1.00  0.00           C  
ATOM   3565  HB1 ALA   218      43.980  44.646  74.706  1.00  0.00           H  
ATOM   3566  HB2 ALA   218      44.007  44.858  72.940  1.00  0.00           H  
ATOM   3567  HB3 ALA   218      42.916  43.672  73.613  1.00  0.00           H  
ATOM   3568  C   ALA   218      45.020  42.199  72.512  1.00  0.00           C  
ATOM   3569  O   ALA   218      45.264  42.619  71.411  1.00  0.00           O  
ATOM   3570  N   ALA   219      44.537  40.989  72.808  1.00  0.00           N  
ATOM   3571  H   ALA   219      44.350  40.824  73.787  1.00  0.00           H  
ATOM   3572  CA  ALA   219      44.316  39.762  71.965  1.00  0.00           C  
ATOM   3573  HA  ALA   219      45.235  39.483  71.450  1.00  0.00           H  
ATOM   3574  CB  ALA   219      43.998  38.583  72.913  1.00  0.00           C  
ATOM   3575  HB1 ALA   219      42.989  38.671  73.314  1.00  0.00           H  
ATOM   3576  HB2 ALA   219      44.042  37.667  72.325  1.00  0.00           H  
ATOM   3577  HB3 ALA   219      44.650  38.556  73.787  1.00  0.00           H  
ATOM   3578  C   ALA   219      43.288  39.960  70.876  1.00  0.00           C  
ATOM   3579  O   ALA   219      43.134  38.995  70.114  1.00  0.00           O  
ATOM   3580  N   THR   220      42.700  41.134  70.756  1.00  0.00           N  
ATOM   3581  H   THR   220      42.780  41.823  71.489  1.00  0.00           H  
ATOM   3582  CA  THR   220      41.622  41.366  69.797  1.00  0.00           C  
ATOM   3583  HA  THR   220      41.799  40.772  68.900  1.00  0.00           H  
ATOM   3584  CB  THR   220      40.294  40.769  70.266  1.00  0.00           C  
ATOM   3585  HB  THR   220      40.528  39.706  70.321  1.00  0.00           H  
ATOM   3586  CG2 THR   220      39.745  41.428  71.553  1.00  0.00           C  
ATOM   3587 HG21 THR   220      40.480  41.429  72.358  1.00  0.00           H  
ATOM   3588 HG22 THR   220      39.571  42.466  71.269  1.00  0.00           H  
ATOM   3589 HG23 THR   220      38.759  41.108  71.888  1.00  0.00           H  
ATOM   3590  OG1 THR   220      39.211  40.861  69.301  1.00  0.00           O  
ATOM   3591  HG1 THR   220      38.791  40.002  69.213  1.00  0.00           H  
ATOM   3592  C   THR   220      41.549  42.872  69.372  1.00  0.00           C  
ATOM   3593  O   THR   220      41.539  43.808  70.198  1.00  0.00           O  
ATOM   3594  N   LYS   221      41.617  43.087  68.036  1.00  0.00           N  
ATOM   3595  H   LYS   221      41.719  42.283  67.432  1.00  0.00           H  
ATOM   3596  CA  LYS   221      42.262  44.284  67.499  1.00  0.00           C  
ATOM   3597  HA  LYS   221      43.307  44.393  67.791  1.00  0.00           H  
ATOM   3598  CB  LYS   221      42.350  44.212  65.953  1.00  0.00           C  
ATOM   3599  HB2 LYS   221      41.318  43.999  65.675  1.00  0.00           H  
ATOM   3600  HB3 LYS   221      42.478  45.233  65.592  1.00  0.00           H  
ATOM   3601  CG  LYS   221      43.430  43.286  65.401  1.00  0.00           C  
ATOM   3602  HG2 LYS   221      44.340  43.872  65.530  1.00  0.00           H  
ATOM   3603  HG3 LYS   221      43.382  42.308  65.880  1.00  0.00           H  
ATOM   3604  CD  LYS   221      43.226  43.059  63.872  1.00  0.00           C  
ATOM   3605  HD2 LYS   221      42.351  42.510  63.526  1.00  0.00           H  
ATOM   3606  HD3 LYS   221      43.291  44.038  63.396  1.00  0.00           H  
ATOM   3607  CE  LYS   221      44.419  42.131  63.463  1.00  0.00           C  
ATOM   3608  HE2 LYS   221      44.190  41.183  63.950  1.00  0.00           H  
ATOM   3609  HE3 LYS   221      44.097  42.022  62.427  1.00  0.00           H  
ATOM   3610  NZ  LYS   221      45.839  42.580  63.689  1.00  0.00           N  
ATOM   3611  HZ1 LYS   221      46.521  41.941  63.305  1.00  0.00           H  
ATOM   3612  HZ2 LYS   221      45.951  43.520  63.338  1.00  0.00           H  
ATOM   3613  HZ3 LYS   221      46.058  42.458  64.667  1.00  0.00           H  
ATOM   3614  C   LYS   221      41.603  45.611  67.912  1.00  0.00           C  
ATOM   3615  O   LYS   221      42.301  46.572  68.232  1.00  0.00           O  
ATOM   3616  N   LYS   222      40.297  45.625  67.925  1.00  0.00           N  
ATOM   3617  H   LYS   222      39.856  44.746  67.693  1.00  0.00           H  
ATOM   3618  CA  LYS   222      39.426  46.790  68.180  1.00  0.00           C  
ATOM   3619  HA  LYS   222      39.782  47.647  67.608  1.00  0.00           H  
ATOM   3620  CB  LYS   222      37.938  46.563  67.815  1.00  0.00           C  
ATOM   3621  HB2 LYS   222      38.078  46.273  66.774  1.00  0.00           H  
ATOM   3622  HB3 LYS   222      37.420  45.890  68.498  1.00  0.00           H  
ATOM   3623  CG  LYS   222      37.056  47.852  67.679  1.00  0.00           C  
ATOM   3624  HG2 LYS   222      36.902  48.312  68.655  1.00  0.00           H  
ATOM   3625  HG3 LYS   222      37.701  48.520  67.107  1.00  0.00           H  
ATOM   3626  CD  LYS   222      35.780  47.750  66.885  1.00  0.00           C  
ATOM   3627  HD2 LYS   222      35.981  47.246  65.939  1.00  0.00           H  
ATOM   3628  HD3 LYS   222      35.014  47.118  67.334  1.00  0.00           H  
ATOM   3629  CE  LYS   222      35.178  49.083  66.587  1.00  0.00           C  
ATOM   3630  HE2 LYS   222      35.041  49.630  67.520  1.00  0.00           H  
ATOM   3631  HE3 LYS   222      35.878  49.434  65.829  1.00  0.00           H  
ATOM   3632  NZ  LYS   222      33.853  48.949  66.052  1.00  0.00           N  
ATOM   3633  HZ1 LYS   222      33.478  49.769  65.597  1.00  0.00           H  
ATOM   3634  HZ2 LYS   222      33.828  48.299  65.280  1.00  0.00           H  
ATOM   3635  HZ3 LYS   222      33.155  48.676  66.730  1.00  0.00           H  
ATOM   3636  C   LYS   222      39.587  47.255  69.600  1.00  0.00           C  
ATOM   3637  O   LYS   222      39.780  48.445  69.899  1.00  0.00           O  
ATOM   3638  N   GLN   223      39.639  46.292  70.524  1.00  0.00           N  
ATOM   3639  H   GLN   223      39.595  45.328  70.224  1.00  0.00           H  
ATOM   3640  CA  GLN   223      40.003  46.662  71.920  1.00  0.00           C  
ATOM   3641  HA  GLN   223      39.219  47.370  72.190  1.00  0.00           H  
ATOM   3642  CB  GLN   223      39.854  45.571  72.954  1.00  0.00           C  
ATOM   3643  HB2 GLN   223      40.663  44.875  72.731  1.00  0.00           H  
ATOM   3644  HB3 GLN   223      40.010  45.989  73.949  1.00  0.00           H  
ATOM   3645  CG  GLN   223      38.477  44.859  72.966  1.00  0.00           C  
ATOM   3646  HG2 GLN   223      37.790  45.676  73.188  1.00  0.00           H  
ATOM   3647  HG3 GLN   223      38.277  44.443  71.978  1.00  0.00           H  
ATOM   3648  CD  GLN   223      38.360  43.745  74.041  1.00  0.00           C  
ATOM   3649  OE1 GLN   223      39.338  43.195  74.482  1.00  0.00           O  
ATOM   3650  NE2 GLN   223      37.225  43.417  74.552  1.00  0.00           N  
ATOM   3651 HE21 GLN   223      37.118  42.781  75.329  1.00  0.00           H  
ATOM   3652 HE22 GLN   223      36.483  44.085  74.398  1.00  0.00           H  
ATOM   3653  C   GLN   223      41.391  47.241  71.991  1.00  0.00           C  
ATOM   3654  O   GLN   223      41.579  48.321  72.615  1.00  0.00           O  
ATOM   3655  N   LYS   224      42.377  46.628  71.273  1.00  0.00           N  
ATOM   3656  H   LYS   224      42.239  45.736  70.821  1.00  0.00           H  
ATOM   3657  CA  LYS   224      43.746  47.177  71.177  1.00  0.00           C  
ATOM   3658  HA  LYS   224      44.183  47.254  72.173  1.00  0.00           H  
ATOM   3659  CB  LYS   224      44.638  46.226  70.347  1.00  0.00           C  
ATOM   3660  HB2 LYS   224      44.443  45.172  70.543  1.00  0.00           H  
ATOM   3661  HB3 LYS   224      44.408  46.399  69.296  1.00  0.00           H  
ATOM   3662  CG  LYS   224      46.112  46.540  70.624  1.00  0.00           C  
ATOM   3663  HG2 LYS   224      46.428  47.572  70.474  1.00  0.00           H  
ATOM   3664  HG3 LYS   224      46.331  46.258  71.654  1.00  0.00           H  
ATOM   3665  CD  LYS   224      46.930  45.590  69.757  1.00  0.00           C  
ATOM   3666  HD2 LYS   224      46.604  44.569  69.955  1.00  0.00           H  
ATOM   3667  HD3 LYS   224      46.704  45.841  68.721  1.00  0.00           H  
ATOM   3668  CE  LYS   224      48.429  45.786  69.888  1.00  0.00           C  
ATOM   3669  HE2 LYS   224      48.543  46.810  69.530  1.00  0.00           H  
ATOM   3670  HE3 LYS   224      48.669  45.850  70.950  1.00  0.00           H  
ATOM   3671  NZ  LYS   224      49.290  44.912  69.055  1.00  0.00           N  
ATOM   3672  HZ1 LYS   224      49.182  43.995  69.466  1.00  0.00           H  
ATOM   3673  HZ2 LYS   224      49.002  44.982  68.090  1.00  0.00           H  
ATOM   3674  HZ3 LYS   224      50.269  45.158  69.047  1.00  0.00           H  
ATOM   3675  C   LYS   224      43.654  48.623  70.641  1.00  0.00           C  
ATOM   3676  O   LYS   224      44.098  49.571  71.323  1.00  0.00           O  
ATOM   3677  N   TYR   225      43.099  48.908  69.484  1.00  0.00           N  
ATOM   3678  H   TYR   225      42.813  48.076  68.988  1.00  0.00           H  
ATOM   3679  CA  TYR   225      42.835  50.276  68.936  1.00  0.00           C  
ATOM   3680  HA  TYR   225      43.726  50.884  68.780  1.00  0.00           H  
ATOM   3681  CB  TYR   225      42.178  50.158  67.518  1.00  0.00           C  
ATOM   3682  HB2 TYR   225      41.163  49.783  67.655  1.00  0.00           H  
ATOM   3683  HB3 TYR   225      42.218  51.182  67.146  1.00  0.00           H  
ATOM   3684  CG  TYR   225      42.863  49.263  66.451  1.00  0.00           C  
ATOM   3685  CD1 TYR   225      44.141  48.691  66.564  1.00  0.00           C  
ATOM   3686  HD1 TYR   225      44.733  48.969  67.424  1.00  0.00           H  
ATOM   3687  CE1 TYR   225      44.689  47.971  65.536  1.00  0.00           C  
ATOM   3688  HE1 TYR   225      45.710  47.623  65.592  1.00  0.00           H  
ATOM   3689  CZ  TYR   225      43.904  47.582  64.417  1.00  0.00           C  
ATOM   3690  OH  TYR   225      44.279  46.826  63.343  1.00  0.00           O  
ATOM   3691  HH  TYR   225      43.646  46.911  62.626  1.00  0.00           H  
ATOM   3692  CE2 TYR   225      42.580  48.028  64.361  1.00  0.00           C  
ATOM   3693  HE2 TYR   225      41.908  47.659  63.600  1.00  0.00           H  
ATOM   3694  CD2 TYR   225      42.071  48.926  65.345  1.00  0.00           C  
ATOM   3695  HD2 TYR   225      41.063  49.311  65.308  1.00  0.00           H  
ATOM   3696  C   TYR   225      42.041  51.262  69.827  1.00  0.00           C  
ATOM   3697  O   TYR   225      42.286  52.451  69.882  1.00  0.00           O  
ATOM   3698  N   GLU   226      41.147  50.795  70.710  1.00  0.00           N  
ATOM   3699  H   GLU   226      40.788  49.861  70.572  1.00  0.00           H  
ATOM   3700  CA  GLU   226      40.177  51.645  71.555  1.00  0.00           C  
ATOM   3701  HA  GLU   226      39.813  52.428  70.890  1.00  0.00           H  
ATOM   3702  CB  GLU   226      39.006  50.735  71.873  1.00  0.00           C  
ATOM   3703  HB2 GLU   226      38.347  50.553  71.024  1.00  0.00           H  
ATOM   3704  HB3 GLU   226      39.319  49.736  72.174  1.00  0.00           H  
ATOM   3705  CG  GLU   226      38.068  51.278  72.910  1.00  0.00           C  
ATOM   3706  HG2 GLU   226      38.628  51.629  73.777  1.00  0.00           H  
ATOM   3707  HG3 GLU   226      37.604  52.198  72.555  1.00  0.00           H  
ATOM   3708  CD  GLU   226      36.912  50.358  73.304  1.00  0.00           C  
ATOM   3709  OE1 GLU   226      36.871  49.878  74.456  1.00  0.00           O  
ATOM   3710  OE2 GLU   226      36.097  49.895  72.448  1.00  0.00           O  
ATOM   3711  C   GLU   226      40.972  52.129  72.775  1.00  0.00           C  
ATOM   3712  O   GLU   226      40.985  53.353  73.045  1.00  0.00           O  
ATOM   3713  N   LYS   227      41.688  51.211  73.450  1.00  0.00           N  
ATOM   3714  H   LYS   227      41.532  50.228  73.277  1.00  0.00           H  
ATOM   3715  CA  LYS   227      42.643  51.523  74.509  1.00  0.00           C  
ATOM   3716  HA  LYS   227      42.231  52.004  75.396  1.00  0.00           H  
ATOM   3717  CB  LYS   227      43.253  50.202  75.121  1.00  0.00           C  
ATOM   3718  HB2 LYS   227      43.647  49.622  74.287  1.00  0.00           H  
ATOM   3719  HB3 LYS   227      44.008  50.611  75.793  1.00  0.00           H  
ATOM   3720  CG  LYS   227      42.365  49.459  76.101  1.00  0.00           C  
ATOM   3721  HG2 LYS   227      42.308  49.991  77.050  1.00  0.00           H  
ATOM   3722  HG3 LYS   227      41.378  49.362  75.648  1.00  0.00           H  
ATOM   3723  CD  LYS   227      42.876  48.053  76.245  1.00  0.00           C  
ATOM   3724  HD2 LYS   227      42.927  47.625  75.244  1.00  0.00           H  
ATOM   3725  HD3 LYS   227      43.865  48.040  76.702  1.00  0.00           H  
ATOM   3726  CE  LYS   227      41.869  47.215  77.096  1.00  0.00           C  
ATOM   3727  HE2 LYS   227      40.854  47.481  76.801  1.00  0.00           H  
ATOM   3728  HE3 LYS   227      41.990  46.141  76.954  1.00  0.00           H  
ATOM   3729  NZ  LYS   227      42.047  47.611  78.516  1.00  0.00           N  
ATOM   3730  HZ1 LYS   227      42.909  47.229  78.879  1.00  0.00           H  
ATOM   3731  HZ2 LYS   227      42.056  48.616  78.618  1.00  0.00           H  
ATOM   3732  HZ3 LYS   227      41.270  47.240  79.044  1.00  0.00           H  
ATOM   3733  C   LYS   227      43.764  52.355  73.930  1.00  0.00           C  
ATOM   3734  O   LYS   227      44.294  53.215  74.658  1.00  0.00           O  
ATOM   3735  N   ILE   228      44.252  52.193  72.703  1.00  0.00           N  
ATOM   3736  H   ILE   228      43.852  51.435  72.168  1.00  0.00           H  
ATOM   3737  CA  ILE   228      45.206  53.148  72.176  1.00  0.00           C  
ATOM   3738  HA  ILE   228      46.013  53.169  72.909  1.00  0.00           H  
ATOM   3739  CB  ILE   228      45.823  52.643  70.817  1.00  0.00           C  
ATOM   3740  HB  ILE   228      44.938  52.275  70.297  1.00  0.00           H  
ATOM   3741  CG2 ILE   228      46.627  53.686  70.069  1.00  0.00           C  
ATOM   3742 HG21 ILE   228      46.995  53.266  69.133  1.00  0.00           H  
ATOM   3743 HG22 ILE   228      46.102  54.629  69.915  1.00  0.00           H  
ATOM   3744 HG23 ILE   228      47.490  53.897  70.701  1.00  0.00           H  
ATOM   3745  CG1 ILE   228      46.836  51.453  71.009  1.00  0.00           C  
ATOM   3746 HG12 ILE   228      47.631  51.753  71.692  1.00  0.00           H  
ATOM   3747 HG13 ILE   228      46.193  50.710  71.481  1.00  0.00           H  
ATOM   3748  CD1 ILE   228      47.392  50.658  69.774  1.00  0.00           C  
ATOM   3749 HD11 ILE   228      47.983  51.241  69.068  1.00  0.00           H  
ATOM   3750 HD12 ILE   228      48.088  49.937  70.203  1.00  0.00           H  
ATOM   3751 HD13 ILE   228      46.576  50.241  69.183  1.00  0.00           H  
ATOM   3752  C   ILE   228      44.593  54.575  72.007  1.00  0.00           C  
ATOM   3753  O   ILE   228      45.171  55.555  72.483  1.00  0.00           O  
ATOM   3754  N   SER   229      43.443  54.734  71.398  1.00  0.00           N  
ATOM   3755  H   SER   229      42.953  53.890  71.138  1.00  0.00           H  
ATOM   3756  CA  SER   229      42.722  56.031  71.202  1.00  0.00           C  
ATOM   3757  HA  SER   229      43.368  56.716  70.653  1.00  0.00           H  
ATOM   3758  CB  SER   229      41.494  55.664  70.333  1.00  0.00           C  
ATOM   3759  HB2 SER   229      41.832  55.142  69.438  1.00  0.00           H  
ATOM   3760  HB3 SER   229      40.839  54.949  70.832  1.00  0.00           H  
ATOM   3761  OG  SER   229      40.725  56.871  70.016  1.00  0.00           O  
ATOM   3762  HG  SER   229      40.340  56.740  69.146  1.00  0.00           H  
ATOM   3763  C   SER   229      42.383  56.654  72.542  1.00  0.00           C  
ATOM   3764  O   SER   229      42.504  57.852  72.645  1.00  0.00           O  
ATOM   3765  N   GLU   230      41.872  55.921  73.528  1.00  0.00           N  
ATOM   3766  H   GLU   230      41.670  54.946  73.359  1.00  0.00           H  
ATOM   3767  CA  GLU   230      41.532  56.453  74.856  1.00  0.00           C  
ATOM   3768  HA  GLU   230      40.870  57.313  74.757  1.00  0.00           H  
ATOM   3769  CB  GLU   230      40.845  55.360  75.653  1.00  0.00           C  
ATOM   3770  HB2 GLU   230      39.915  55.142  75.128  1.00  0.00           H  
ATOM   3771  HB3 GLU   230      41.477  54.472  75.671  1.00  0.00           H  
ATOM   3772  CG  GLU   230      40.538  55.915  77.103  1.00  0.00           C  
ATOM   3773  HG2 GLU   230      41.477  56.018  77.646  1.00  0.00           H  
ATOM   3774  HG3 GLU   230      39.979  56.832  76.919  1.00  0.00           H  
ATOM   3775  CD  GLU   230      39.573  55.034  77.871  1.00  0.00           C  
ATOM   3776  OE1 GLU   230      38.443  54.819  77.379  1.00  0.00           O  
ATOM   3777  OE2 GLU   230      39.985  54.411  78.886  1.00  0.00           O  
ATOM   3778  C   GLU   230      42.787  56.947  75.556  1.00  0.00           C  
ATOM   3779  O   GLU   230      42.706  58.021  76.189  1.00  0.00           O  
ATOM   3780  N   LYS   231      43.857  56.242  75.545  1.00  0.00           N  
ATOM   3781  H   LYS   231      43.842  55.341  75.089  1.00  0.00           H  
ATOM   3782  CA  LYS   231      45.179  56.680  76.063  1.00  0.00           C  
ATOM   3783  HA  LYS   231      45.124  56.931  77.122  1.00  0.00           H  
ATOM   3784  CB  LYS   231      46.156  55.446  76.067  1.00  0.00           C  
ATOM   3785  HB2 LYS   231      45.649  54.522  76.343  1.00  0.00           H  
ATOM   3786  HB3 LYS   231      46.482  55.331  75.033  1.00  0.00           H  
ATOM   3787  CG  LYS   231      47.445  55.652  76.840  1.00  0.00           C  
ATOM   3788  HG2 LYS   231      48.016  54.730  76.738  1.00  0.00           H  
ATOM   3789  HG3 LYS   231      48.008  56.506  76.464  1.00  0.00           H  
ATOM   3790  CD  LYS   231      47.031  55.926  78.298  1.00  0.00           C  
ATOM   3791  HD2 LYS   231      46.655  56.928  78.503  1.00  0.00           H  
ATOM   3792  HD3 LYS   231      46.376  55.172  78.734  1.00  0.00           H  
ATOM   3793  CE  LYS   231      48.438  55.768  78.952  1.00  0.00           C  
ATOM   3794  HE2 LYS   231      48.877  54.797  78.724  1.00  0.00           H  
ATOM   3795  HE3 LYS   231      48.958  56.595  78.469  1.00  0.00           H  
ATOM   3796  NZ  LYS   231      48.587  55.946  80.435  1.00  0.00           N  
ATOM   3797  HZ1 LYS   231      48.169  56.762  80.860  1.00  0.00           H  
ATOM   3798  HZ2 LYS   231      48.175  55.148  80.897  1.00  0.00           H  
ATOM   3799  HZ3 LYS   231      49.581  56.050  80.579  1.00  0.00           H  
ATOM   3800  C   LYS   231      45.722  57.922  75.396  1.00  0.00           C  
ATOM   3801  O   LYS   231      46.490  58.732  75.927  1.00  0.00           O  
ATOM   3802  N   LYS   232      45.479  57.984  74.020  1.00  0.00           N  
ATOM   3803  H   LYS   232      44.910  57.277  73.579  1.00  0.00           H  
ATOM   3804  CA  LYS   232      45.971  59.077  73.184  1.00  0.00           C  
ATOM   3805  HA  LYS   232      46.990  59.324  73.485  1.00  0.00           H  
ATOM   3806  CB  LYS   232      45.898  58.569  71.690  1.00  0.00           C  
ATOM   3807  HB2 LYS   232      46.618  57.764  71.546  1.00  0.00           H  
ATOM   3808  HB3 LYS   232      44.909  58.225  71.391  1.00  0.00           H  
ATOM   3809  CG  LYS   232      46.285  59.686  70.703  1.00  0.00           C  
ATOM   3810  HG2 LYS   232      45.490  60.431  70.679  1.00  0.00           H  
ATOM   3811  HG3 LYS   232      47.190  60.218  70.993  1.00  0.00           H  
ATOM   3812  CD  LYS   232      46.305  59.317  69.253  1.00  0.00           C  
ATOM   3813  HD2 LYS   232      47.195  58.713  69.075  1.00  0.00           H  
ATOM   3814  HD3 LYS   232      45.322  58.880  69.076  1.00  0.00           H  
ATOM   3815  CE  LYS   232      46.511  60.530  68.402  1.00  0.00           C  
ATOM   3816  HE2 LYS   232      45.685  61.220  68.578  1.00  0.00           H  
ATOM   3817  HE3 LYS   232      47.443  60.980  68.742  1.00  0.00           H  
ATOM   3818  NZ  LYS   232      46.487  60.169  66.959  1.00  0.00           N  
ATOM   3819  HZ1 LYS   232      45.704  59.577  66.721  1.00  0.00           H  
ATOM   3820  HZ2 LYS   232      46.534  61.031  66.436  1.00  0.00           H  
ATOM   3821  HZ3 LYS   232      47.320  59.701  66.631  1.00  0.00           H  
ATOM   3822  C   LYS   232      45.204  60.338  73.424  1.00  0.00           C  
ATOM   3823  O   LYS   232      45.760  61.314  73.900  1.00  0.00           O  
ATOM   3824  N   MET   233      43.928  60.382  73.060  1.00  0.00           N  
ATOM   3825  H   MET   233      43.584  59.596  72.527  1.00  0.00           H  
ATOM   3826  CA  MET   233      43.039  61.509  73.187  1.00  0.00           C  
ATOM   3827  HA  MET   233      43.569  62.276  72.624  1.00  0.00           H  
ATOM   3828  CB  MET   233      41.766  61.154  72.437  1.00  0.00           C  
ATOM   3829  HB2 MET   233      41.305  60.394  73.068  1.00  0.00           H  
ATOM   3830  HB3 MET   233      41.058  61.980  72.502  1.00  0.00           H  
ATOM   3831  CG  MET   233      41.931  60.646  71.045  1.00  0.00           C  
ATOM   3832  HG2 MET   233      42.440  59.684  70.981  1.00  0.00           H  
ATOM   3833  HG3 MET   233      40.891  60.516  70.747  1.00  0.00           H  
ATOM   3834  SD  MET   233      42.518  61.693  69.811  1.00  0.00           S  
ATOM   3835  CE  MET   233      41.528  63.219  69.987  1.00  0.00           C  
ATOM   3836  HE1 MET   233      40.470  63.022  70.157  1.00  0.00           H  
ATOM   3837  HE2 MET   233      41.925  63.747  70.854  1.00  0.00           H  
ATOM   3838  HE3 MET   233      41.554  63.795  69.062  1.00  0.00           H  
ATOM   3839  C   MET   233      42.758  62.044  74.627  1.00  0.00           C  
ATOM   3840  O   MET   233      42.213  63.168  74.752  1.00  0.00           O  
ATOM   3841  N   SER   234      43.196  61.317  75.667  1.00  0.00           N  
ATOM   3842  H   SER   234      43.379  60.326  75.595  1.00  0.00           H  
ATOM   3843  CA  SER   234      43.359  61.848  77.048  1.00  0.00           C  
ATOM   3844  HA  SER   234      42.609  62.592  77.316  1.00  0.00           H  
ATOM   3845  CB  SER   234      43.204  60.647  78.009  1.00  0.00           C  
ATOM   3846  HB2 SER   234      43.327  61.073  79.005  1.00  0.00           H  
ATOM   3847  HB3 SER   234      42.274  60.102  77.849  1.00  0.00           H  
ATOM   3848  OG  SER   234      44.110  59.675  77.648  1.00  0.00           O  
ATOM   3849  HG  SER   234      43.638  58.944  77.241  1.00  0.00           H  
ATOM   3850  C   SER   234      44.730  62.497  77.307  1.00  0.00           C  
ATOM   3851  O   SER   234      44.838  63.104  78.422  1.00  0.00           O  
ATOM   3852  N   THR   235      45.664  62.507  76.367  1.00  0.00           N  
ATOM   3853  H   THR   235      45.602  61.874  75.583  1.00  0.00           H  
ATOM   3854  CA  THR   235      47.108  63.065  76.584  1.00  0.00           C  
ATOM   3855  HA  THR   235      47.210  63.290  77.645  1.00  0.00           H  
ATOM   3856  CB  THR   235      48.161  61.973  76.361  1.00  0.00           C  
ATOM   3857  HB  THR   235      48.310  61.762  75.302  1.00  0.00           H  
ATOM   3858  CG2 THR   235      49.479  62.413  76.797  1.00  0.00           C  
ATOM   3859 HG21 THR   235      50.164  61.566  76.792  1.00  0.00           H  
ATOM   3860 HG22 THR   235      49.792  63.258  76.182  1.00  0.00           H  
ATOM   3861 HG23 THR   235      49.416  62.579  77.872  1.00  0.00           H  
ATOM   3862  OG1 THR   235      47.795  60.757  77.090  1.00  0.00           O  
ATOM   3863  HG1 THR   235      47.127  60.322  76.555  1.00  0.00           H  
ATOM   3864  C   THR   235      47.364  64.304  75.707  1.00  0.00           C  
ATOM   3865  O   THR   235      47.698  63.940  74.549  1.00  0.00           O  
ATOM   3866  N   PRO   236      47.271  65.585  76.112  1.00  0.00           N  
ATOM   3867  CD  PRO   236      46.734  66.095  77.264  1.00  0.00           C  
ATOM   3868  HD2 PRO   236      47.480  66.171  78.055  1.00  0.00           H  
ATOM   3869  HD3 PRO   236      45.882  65.489  77.570  1.00  0.00           H  
ATOM   3870  CG  PRO   236      46.192  67.531  77.027  1.00  0.00           C  
ATOM   3871  HG2 PRO   236      46.145  68.169  77.910  1.00  0.00           H  
ATOM   3872  HG3 PRO   236      45.220  67.358  76.566  1.00  0.00           H  
ATOM   3873  CB  PRO   236      47.126  67.983  75.946  1.00  0.00           C  
ATOM   3874  HB2 PRO   236      48.073  68.324  76.366  1.00  0.00           H  
ATOM   3875  HB3 PRO   236      46.596  68.715  75.337  1.00  0.00           H  
ATOM   3876  CA  PRO   236      47.417  66.695  75.151  1.00  0.00           C  
ATOM   3877  HA  PRO   236      46.717  66.637  74.317  1.00  0.00           H  
ATOM   3878  C   PRO   236      48.847  66.587  74.485  1.00  0.00           C  
ATOM   3879  O   PRO   236      49.708  65.959  75.038  1.00  0.00           O  
ATOM   3880  N   VAL   237      49.160  67.236  73.405  1.00  0.00           N  
ATOM   3881  H   VAL   237      48.532  67.908  72.986  1.00  0.00           H  
ATOM   3882  CA  VAL   237      50.398  67.062  72.698  1.00  0.00           C  
ATOM   3883  HA  VAL   237      50.635  65.999  72.674  1.00  0.00           H  
ATOM   3884  CB  VAL   237      50.383  67.478  71.242  1.00  0.00           C  
ATOM   3885  HB  VAL   237      51.278  67.090  70.756  1.00  0.00           H  
ATOM   3886  CG1 VAL   237      49.231  66.831  70.511  1.00  0.00           C  
ATOM   3887 HG11 VAL   237      48.301  67.211  70.932  1.00  0.00           H  
ATOM   3888 HG12 VAL   237      49.339  67.009  69.441  1.00  0.00           H  
ATOM   3889 HG13 VAL   237      49.236  65.765  70.739  1.00  0.00           H  
ATOM   3890  CG2 VAL   237      50.320  68.993  70.959  1.00  0.00           C  
ATOM   3891 HG21 VAL   237      49.505  69.485  71.489  1.00  0.00           H  
ATOM   3892 HG22 VAL   237      51.323  69.404  71.073  1.00  0.00           H  
ATOM   3893 HG23 VAL   237      50.054  69.105  69.908  1.00  0.00           H  
ATOM   3894  C   VAL   237      51.515  67.818  73.453  1.00  0.00           C  
ATOM   3895  O   VAL   237      52.704  67.429  73.339  1.00  0.00           O  
ATOM   3896  N   GLU   238      51.121  68.861  74.274  1.00  0.00           N  
ATOM   3897  H   GLU   238      50.146  69.125  74.288  1.00  0.00           H  
ATOM   3898  CA  GLU   238      51.986  69.634  75.241  1.00  0.00           C  
ATOM   3899  HA  GLU   238      52.869  69.996  74.714  1.00  0.00           H  
ATOM   3900  CB  GLU   238      51.231  70.845  75.836  1.00  0.00           C  
ATOM   3901  HB2 GLU   238      50.311  70.593  76.364  1.00  0.00           H  
ATOM   3902  HB3 GLU   238      51.996  71.292  76.472  1.00  0.00           H  
ATOM   3903  CG  GLU   238      50.803  71.940  74.806  1.00  0.00           C  
ATOM   3904  HG2 GLU   238      50.514  72.852  75.328  1.00  0.00           H  
ATOM   3905  HG3 GLU   238      51.674  72.176  74.195  1.00  0.00           H  
ATOM   3906  CD  GLU   238      49.706  71.539  73.882  1.00  0.00           C  
ATOM   3907  OE1 GLU   238      49.029  70.535  74.144  1.00  0.00           O  
ATOM   3908  OE2 GLU   238      49.413  72.287  72.862  1.00  0.00           O  
ATOM   3909  C   GLU   238      52.410  68.686  76.400  1.00  0.00           C  
ATOM   3910  O   GLU   238      53.526  68.754  76.869  1.00  0.00           O  
ATOM   3911  N   VAL   239      51.536  67.761  76.871  1.00  0.00           N  
ATOM   3912  H   VAL   239      50.652  67.756  76.384  1.00  0.00           H  
ATOM   3913  CA  VAL   239      51.873  66.786  77.884  1.00  0.00           C  
ATOM   3914  HA  VAL   239      52.513  67.306  78.597  1.00  0.00           H  
ATOM   3915  CB  VAL   239      50.705  66.225  78.639  1.00  0.00           C  
ATOM   3916  HB  VAL   239      49.973  65.812  77.945  1.00  0.00           H  
ATOM   3917  CG1 VAL   239      51.067  65.073  79.619  1.00  0.00           C  
ATOM   3918 HG11 VAL   239      50.213  64.812  80.243  1.00  0.00           H  
ATOM   3919 HG12 VAL   239      51.392  64.225  79.016  1.00  0.00           H  
ATOM   3920 HG13 VAL   239      51.906  65.377  80.245  1.00  0.00           H  
ATOM   3921  CG2 VAL   239      49.972  67.267  79.461  1.00  0.00           C  
ATOM   3922 HG21 VAL   239      49.060  66.823  79.859  1.00  0.00           H  
ATOM   3923 HG22 VAL   239      50.618  67.586  80.279  1.00  0.00           H  
ATOM   3924 HG23 VAL   239      49.683  68.133  78.865  1.00  0.00           H  
ATOM   3925  C   VAL   239      52.822  65.815  77.264  1.00  0.00           C  
ATOM   3926  O   VAL   239      53.782  65.457  77.925  1.00  0.00           O  
ATOM   3927  N   LEU   240      52.572  65.357  76.028  1.00  0.00           N  
ATOM   3928  H   LEU   240      51.675  65.551  75.606  1.00  0.00           H  
ATOM   3929  CA  LEU   240      53.398  64.461  75.249  1.00  0.00           C  
ATOM   3930  HA  LEU   240      53.559  63.527  75.787  1.00  0.00           H  
ATOM   3931  CB  LEU   240      52.606  64.107  73.966  1.00  0.00           C  
ATOM   3932  HB2 LEU   240      51.567  63.982  74.274  1.00  0.00           H  
ATOM   3933  HB3 LEU   240      52.625  64.946  73.271  1.00  0.00           H  
ATOM   3934  CG  LEU   240      53.151  62.855  73.264  1.00  0.00           C  
ATOM   3935  HG  LEU   240      54.213  62.633  73.366  1.00  0.00           H  
ATOM   3936  CD1 LEU   240      52.304  61.641  73.641  1.00  0.00           C  
ATOM   3937 HD11 LEU   240      52.325  61.561  74.728  1.00  0.00           H  
ATOM   3938 HD12 LEU   240      51.305  61.891  73.284  1.00  0.00           H  
ATOM   3939 HD13 LEU   240      52.725  60.727  73.224  1.00  0.00           H  
ATOM   3940  CD2 LEU   240      53.009  62.915  71.753  1.00  0.00           C  
ATOM   3941 HD21 LEU   240      51.982  63.156  71.481  1.00  0.00           H  
ATOM   3942 HD22 LEU   240      53.801  63.562  71.375  1.00  0.00           H  
ATOM   3943 HD23 LEU   240      53.225  61.920  71.365  1.00  0.00           H  
ATOM   3944  C   LEU   240      54.794  64.994  74.833  1.00  0.00           C  
ATOM   3945  O   LEU   240      55.729  64.187  74.724  1.00  0.00           O  
ATOM   3946  N   CYS   241      54.949  66.345  74.717  1.00  0.00           N  
ATOM   3947  H   CYS   241      54.075  66.853  74.715  1.00  0.00           H  
ATOM   3948  CA  CYS   241      56.138  67.069  74.507  1.00  0.00           C  
ATOM   3949  HA  CYS   241      56.848  66.369  74.066  1.00  0.00           H  
ATOM   3950  CB  CYS   241      55.911  68.220  73.458  1.00  0.00           C  
ATOM   3951  HB2 CYS   241      55.101  68.846  73.832  1.00  0.00           H  
ATOM   3952  HB3 CYS   241      56.748  68.915  73.386  1.00  0.00           H  
ATOM   3953  SG  CYS   241      55.541  67.504  71.787  1.00  0.00           S  
ATOM   3954  HG  CYS   241      54.533  66.805  72.317  1.00  0.00           H  
ATOM   3955  C   CYS   241      56.683  67.561  75.894  1.00  0.00           C  
ATOM   3956  O   CYS   241      57.423  68.523  75.920  1.00  0.00           O  
ATOM   3957  N   LYS   242      56.095  67.218  77.076  1.00  0.00           N  
ATOM   3958  H   LYS   242      55.354  66.532  77.091  1.00  0.00           H  
ATOM   3959  CA  LYS   242      56.662  67.671  78.336  1.00  0.00           C  
ATOM   3960  HA  LYS   242      56.622  68.760  78.332  1.00  0.00           H  
ATOM   3961  CB  LYS   242      55.825  67.164  79.474  1.00  0.00           C  
ATOM   3962  HB2 LYS   242      54.773  67.376  79.282  1.00  0.00           H  
ATOM   3963  HB3 LYS   242      56.087  66.119  79.638  1.00  0.00           H  
ATOM   3964  CG  LYS   242      56.187  67.937  80.781  1.00  0.00           C  
ATOM   3965  HG2 LYS   242      57.156  67.555  81.101  1.00  0.00           H  
ATOM   3966  HG3 LYS   242      56.293  69.018  80.689  1.00  0.00           H  
ATOM   3967  CD  LYS   242      55.192  67.577  81.869  1.00  0.00           C  
ATOM   3968  HD2 LYS   242      54.198  67.839  81.506  1.00  0.00           H  
ATOM   3969  HD3 LYS   242      55.206  66.519  82.130  1.00  0.00           H  
ATOM   3970  CE  LYS   242      55.306  68.388  83.169  1.00  0.00           C  
ATOM   3971  HE2 LYS   242      55.113  69.424  82.889  1.00  0.00           H  
ATOM   3972  HE3 LYS   242      54.583  68.102  83.933  1.00  0.00           H  
ATOM   3973  NZ  LYS   242      56.646  68.211  83.710  1.00  0.00           N  
ATOM   3974  HZ1 LYS   242      57.425  68.475  83.125  1.00  0.00           H  
ATOM   3975  HZ2 LYS   242      56.869  68.709  84.560  1.00  0.00           H  
ATOM   3976  HZ3 LYS   242      56.751  67.212  83.820  1.00  0.00           H  
ATOM   3977  C   LYS   242      58.127  67.363  78.637  1.00  0.00           C  
ATOM   3978  O   LYS   242      58.542  66.245  78.531  1.00  0.00           O  
ATOM   3979  N   GLY   243      58.981  68.370  78.790  1.00  0.00           N  
ATOM   3980  H   GLY   243      58.592  69.301  78.826  1.00  0.00           H  
ATOM   3981  CA  GLY   243      60.444  68.282  78.755  1.00  0.00           C  
ATOM   3982  HA2 GLY   243      60.950  69.115  79.245  1.00  0.00           H  
ATOM   3983  HA3 GLY   243      60.712  67.413  79.356  1.00  0.00           H  
ATOM   3984  C   GLY   243      61.013  68.307  77.396  1.00  0.00           C  
ATOM   3985  O   GLY   243      62.161  68.055  77.296  1.00  0.00           O  
ATOM   3986  N   PHE   244      60.172  68.420  76.270  1.00  0.00           N  
ATOM   3987  H   PHE   244      59.190  68.655  76.267  1.00  0.00           H  
ATOM   3988  CA  PHE   244      60.750  68.502  74.965  1.00  0.00           C  
ATOM   3989  HA  PHE   244      61.833  68.444  75.082  1.00  0.00           H  
ATOM   3990  CB  PHE   244      60.310  67.219  74.202  1.00  0.00           C  
ATOM   3991  HB2 PHE   244      59.221  67.208  74.143  1.00  0.00           H  
ATOM   3992  HB3 PHE   244      60.701  67.300  73.188  1.00  0.00           H  
ATOM   3993  CG  PHE   244      60.823  65.889  74.742  1.00  0.00           C  
ATOM   3994  CD1 PHE   244      62.058  65.360  74.155  1.00  0.00           C  
ATOM   3995  HD1 PHE   244      62.648  65.829  73.381  1.00  0.00           H  
ATOM   3996  CE1 PHE   244      62.403  64.101  74.659  1.00  0.00           C  
ATOM   3997  HE1 PHE   244      63.292  63.590  74.320  1.00  0.00           H  
ATOM   3998  CZ  PHE   244      61.515  63.404  75.508  1.00  0.00           C  
ATOM   3999  HZ  PHE   244      61.749  62.372  75.726  1.00  0.00           H  
ATOM   4000  CE2 PHE   244      60.393  63.958  76.039  1.00  0.00           C  
ATOM   4001  HE2 PHE   244      59.770  63.324  76.653  1.00  0.00           H  
ATOM   4002  CD2 PHE   244      59.974  65.199  75.627  1.00  0.00           C  
ATOM   4003  HD2 PHE   244      59.019  65.544  75.994  1.00  0.00           H  
ATOM   4004  C   PHE   244      60.280  69.875  74.320  1.00  0.00           C  
ATOM   4005  O   PHE   244      59.328  70.581  74.733  1.00  0.00           O  
ATOM   4006  N   PRO   245      60.994  70.213  73.211  1.00  0.00           N  
ATOM   4007  CD  PRO   245      62.196  69.575  72.676  1.00  0.00           C  
ATOM   4008  HD2 PRO   245      61.767  68.797  72.044  1.00  0.00           H  
ATOM   4009  HD3 PRO   245      62.836  69.177  73.464  1.00  0.00           H  
ATOM   4010  CG  PRO   245      62.954  70.547  71.748  1.00  0.00           C  
ATOM   4011  HG2 PRO   245      63.452  70.057  70.912  1.00  0.00           H  
ATOM   4012  HG3 PRO   245      63.648  71.168  72.315  1.00  0.00           H  
ATOM   4013  CB  PRO   245      61.869  71.493  71.279  1.00  0.00           C  
ATOM   4014  HB2 PRO   245      61.342  71.149  70.390  1.00  0.00           H  
ATOM   4015  HB3 PRO   245      62.248  72.512  71.197  1.00  0.00           H  
ATOM   4016  CA  PRO   245      60.906  71.439  72.480  1.00  0.00           C  
ATOM   4017  HA  PRO   245      61.174  72.295  73.099  1.00  0.00           H  
ATOM   4018  C   PRO   245      59.519  71.733  71.913  1.00  0.00           C  
ATOM   4019  O   PRO   245      59.015  70.858  71.161  1.00  0.00           O  
ATOM   4020  N   ALA   246      58.947  72.867  72.302  1.00  0.00           N  
ATOM   4021  H   ALA   246      59.449  73.503  72.906  1.00  0.00           H  
ATOM   4022  CA  ALA   246      57.598  73.277  71.939  1.00  0.00           C  
ATOM   4023  HA  ALA   246      56.974  72.494  72.370  1.00  0.00           H  
ATOM   4024  CB  ALA   246      57.402  74.642  72.547  1.00  0.00           C  
ATOM   4025  HB1 ALA   246      58.184  75.312  72.191  1.00  0.00           H  
ATOM   4026  HB2 ALA   246      56.422  75.002  72.232  1.00  0.00           H  
ATOM   4027  HB3 ALA   246      57.544  74.506  73.619  1.00  0.00           H  
ATOM   4028  C   ALA   246      57.225  73.389  70.455  1.00  0.00           C  
ATOM   4029  O   ALA   246      56.051  73.215  70.169  1.00  0.00           O  
ATOM   4030  N   GLU   247      58.293  73.474  69.588  1.00  0.00           N  
ATOM   4031  H   GLU   247      59.207  73.737  69.929  1.00  0.00           H  
ATOM   4032  CA  GLU   247      58.191  73.241  68.136  1.00  0.00           C  
ATOM   4033  HA  GLU   247      57.413  73.973  67.920  1.00  0.00           H  
ATOM   4034  CB  GLU   247      59.442  73.766  67.362  1.00  0.00           C  
ATOM   4035  HB2 GLU   247      60.264  73.066  67.513  1.00  0.00           H  
ATOM   4036  HB3 GLU   247      59.184  73.602  66.316  1.00  0.00           H  
ATOM   4037  CG  GLU   247      59.851  75.253  67.701  1.00  0.00           C  
ATOM   4038  HG2 GLU   247      60.624  75.592  67.011  1.00  0.00           H  
ATOM   4039  HG3 GLU   247      58.948  75.862  67.653  1.00  0.00           H  
ATOM   4040  CD  GLU   247      60.501  75.551  69.048  1.00  0.00           C  
ATOM   4041  OE1 GLU   247      60.823  74.629  69.777  1.00  0.00           O  
ATOM   4042  OE2 GLU   247      60.768  76.742  69.381  1.00  0.00           O  
ATOM   4043  C   GLU   247      57.563  71.859  67.719  1.00  0.00           C  
ATOM   4044  O   GLU   247      56.841  71.824  66.771  1.00  0.00           O  
ATOM   4045  N   PHE   248      57.926  70.759  68.401  1.00  0.00           N  
ATOM   4046  H   PHE   248      58.636  70.786  69.119  1.00  0.00           H  
ATOM   4047  CA  PHE   248      57.260  69.461  68.195  1.00  0.00           C  
ATOM   4048  HA  PHE   248      57.327  69.104  67.168  1.00  0.00           H  
ATOM   4049  CB  PHE   248      57.815  68.396  69.122  1.00  0.00           C  
ATOM   4050  HB2 PHE   248      57.570  68.737  70.127  1.00  0.00           H  
ATOM   4051  HB3 PHE   248      57.187  67.532  68.903  1.00  0.00           H  
ATOM   4052  CG  PHE   248      59.280  68.078  68.779  1.00  0.00           C  
ATOM   4053  CD1 PHE   248      59.493  67.590  67.476  1.00  0.00           C  
ATOM   4054  HD1 PHE   248      58.655  67.311  66.855  1.00  0.00           H  
ATOM   4055  CE1 PHE   248      60.823  67.411  67.034  1.00  0.00           C  
ATOM   4056  HE1 PHE   248      61.023  67.213  65.992  1.00  0.00           H  
ATOM   4057  CZ  PHE   248      61.910  67.568  67.890  1.00  0.00           C  
ATOM   4058  HZ  PHE   248      62.887  67.492  67.438  1.00  0.00           H  
ATOM   4059  CE2 PHE   248      61.646  68.028  69.213  1.00  0.00           C  
ATOM   4060  HE2 PHE   248      62.434  68.162  69.940  1.00  0.00           H  
ATOM   4061  CD2 PHE   248      60.356  68.333  69.647  1.00  0.00           C  
ATOM   4062  HD2 PHE   248      60.132  68.672  70.648  1.00  0.00           H  
ATOM   4063  C   PHE   248      55.712  69.541  68.447  1.00  0.00           C  
ATOM   4064  O   PHE   248      54.921  68.952  67.666  1.00  0.00           O  
ATOM   4065  N   ALA   249      55.339  70.166  69.530  1.00  0.00           N  
ATOM   4066  H   ALA   249      56.094  70.622  70.023  1.00  0.00           H  
ATOM   4067  CA  ALA   249      53.955  70.365  69.962  1.00  0.00           C  
ATOM   4068  HA  ALA   249      53.455  69.397  70.010  1.00  0.00           H  
ATOM   4069  CB  ALA   249      53.925  70.987  71.334  1.00  0.00           C  
ATOM   4070  HB1 ALA   249      52.881  71.070  71.639  1.00  0.00           H  
ATOM   4071  HB2 ALA   249      54.414  70.347  72.068  1.00  0.00           H  
ATOM   4072  HB3 ALA   249      54.326  71.998  71.397  1.00  0.00           H  
ATOM   4073  C   ALA   249      53.308  71.263  68.944  1.00  0.00           C  
ATOM   4074  O   ALA   249      52.210  70.934  68.552  1.00  0.00           O  
ATOM   4075  N   MET   250      54.015  72.271  68.433  1.00  0.00           N  
ATOM   4076  H   MET   250      54.932  72.475  68.804  1.00  0.00           H  
ATOM   4077  CA  MET   250      53.514  73.326  67.480  1.00  0.00           C  
ATOM   4078  HA  MET   250      52.536  73.691  67.793  1.00  0.00           H  
ATOM   4079  CB  MET   250      54.519  74.583  67.470  1.00  0.00           C  
ATOM   4080  HB2 MET   250      54.824  74.806  68.492  1.00  0.00           H  
ATOM   4081  HB3 MET   250      55.378  74.185  66.929  1.00  0.00           H  
ATOM   4082  CG  MET   250      53.972  75.783  66.823  1.00  0.00           C  
ATOM   4083  HG2 MET   250      53.880  75.478  65.781  1.00  0.00           H  
ATOM   4084  HG3 MET   250      52.962  76.027  67.152  1.00  0.00           H  
ATOM   4085  SD  MET   250      55.161  77.126  66.755  1.00  0.00           S  
ATOM   4086  CE  MET   250      54.823  78.023  68.239  1.00  0.00           C  
ATOM   4087  HE1 MET   250      53.755  78.183  68.384  1.00  0.00           H  
ATOM   4088  HE2 MET   250      55.200  77.463  69.095  1.00  0.00           H  
ATOM   4089  HE3 MET   250      55.394  78.951  68.251  1.00  0.00           H  
ATOM   4090  C   MET   250      53.241  72.771  66.074  1.00  0.00           C  
ATOM   4091  O   MET   250      52.266  73.272  65.491  1.00  0.00           O  
ATOM   4092  N   TYR   251      54.049  71.824  65.571  1.00  0.00           N  
ATOM   4093  H   TYR   251      54.803  71.516  66.169  1.00  0.00           H  
ATOM   4094  CA  TYR   251      53.778  70.988  64.409  1.00  0.00           C  
ATOM   4095  HA  TYR   251      53.549  71.555  63.506  1.00  0.00           H  
ATOM   4096  CB  TYR   251      55.084  70.189  64.200  1.00  0.00           C  
ATOM   4097  HB2 TYR   251      55.851  70.920  63.946  1.00  0.00           H  
ATOM   4098  HB3 TYR   251      55.352  69.720  65.147  1.00  0.00           H  
ATOM   4099  CG  TYR   251      54.970  69.118  63.166  1.00  0.00           C  
ATOM   4100  CD1 TYR   251      54.328  67.874  63.387  1.00  0.00           C  
ATOM   4101  HD1 TYR   251      54.122  67.604  64.412  1.00  0.00           H  
ATOM   4102  CE1 TYR   251      54.051  66.987  62.346  1.00  0.00           C  
ATOM   4103  HE1 TYR   251      53.642  66.033  62.643  1.00  0.00           H  
ATOM   4104  CZ  TYR   251      54.436  67.330  61.054  1.00  0.00           C  
ATOM   4105  OH  TYR   251      54.153  66.426  60.079  1.00  0.00           O  
ATOM   4106  HH  TYR   251      53.497  65.810  60.414  1.00  0.00           H  
ATOM   4107  CE2 TYR   251      55.297  68.435  60.865  1.00  0.00           C  
ATOM   4108  HE2 TYR   251      55.782  68.606  59.915  1.00  0.00           H  
ATOM   4109  CD2 TYR   251      55.507  69.373  61.891  1.00  0.00           C  
ATOM   4110  HD2 TYR   251      56.135  70.246  61.790  1.00  0.00           H  
ATOM   4111  C   TYR   251      52.584  70.040  64.652  1.00  0.00           C  
ATOM   4112  O   TYR   251      51.761  69.909  63.705  1.00  0.00           O  
ATOM   4113  N   LEU   252      52.487  69.403  65.819  1.00  0.00           N  
ATOM   4114  H   LEU   252      53.115  69.626  66.578  1.00  0.00           H  
ATOM   4115  CA  LEU   252      51.349  68.526  66.031  1.00  0.00           C  
ATOM   4116  HA  LEU   252      51.318  67.849  65.177  1.00  0.00           H  
ATOM   4117  CB  LEU   252      51.649  67.670  67.266  1.00  0.00           C  
ATOM   4118  HB2 LEU   252      52.627  67.846  67.713  1.00  0.00           H  
ATOM   4119  HB3 LEU   252      50.884  67.592  68.039  1.00  0.00           H  
ATOM   4120  CG  LEU   252      51.832  66.199  66.891  1.00  0.00           C  
ATOM   4121  HG  LEU   252      52.559  66.158  66.081  1.00  0.00           H  
ATOM   4122  CD1 LEU   252      52.509  65.422  68.013  1.00  0.00           C  
ATOM   4123 HD11 LEU   252      51.989  65.545  68.963  1.00  0.00           H  
ATOM   4124 HD12 LEU   252      52.534  64.351  67.807  1.00  0.00           H  
ATOM   4125 HD13 LEU   252      53.534  65.771  68.143  1.00  0.00           H  
ATOM   4126  CD2 LEU   252      50.455  65.558  66.546  1.00  0.00           C  
ATOM   4127 HD21 LEU   252      49.961  66.168  65.790  1.00  0.00           H  
ATOM   4128 HD22 LEU   252      50.704  64.608  66.073  1.00  0.00           H  
ATOM   4129 HD23 LEU   252      49.878  65.475  67.467  1.00  0.00           H  
ATOM   4130  C   LEU   252      50.038  69.257  66.142  1.00  0.00           C  
ATOM   4131  O   LEU   252      49.074  68.833  65.453  1.00  0.00           O  
ATOM   4132  N   ASN   253      49.958  70.327  66.936  1.00  0.00           N  
ATOM   4133  H   ASN   253      50.848  70.609  67.321  1.00  0.00           H  
ATOM   4134  CA  ASN   253      48.802  71.241  66.935  1.00  0.00           C  
ATOM   4135  HA  ASN   253      47.894  70.767  67.307  1.00  0.00           H  
ATOM   4136  CB  ASN   253      49.088  72.434  67.864  1.00  0.00           C  
ATOM   4137  HB2 ASN   253      50.131  72.733  67.760  1.00  0.00           H  
ATOM   4138  HB3 ASN   253      48.359  73.186  67.560  1.00  0.00           H  
ATOM   4139  CG  ASN   253      48.703  72.250  69.367  1.00  0.00           C  
ATOM   4140  OD1 ASN   253      47.607  71.865  69.804  1.00  0.00           O  
ATOM   4141  ND2 ASN   253      49.704  72.411  70.185  1.00  0.00           N  
ATOM   4142 HD21 ASN   253      49.452  72.454  71.162  1.00  0.00           H  
ATOM   4143 HD22 ASN   253      50.629  72.444  69.781  1.00  0.00           H  
ATOM   4144  C   ASN   253      48.451  71.729  65.480  1.00  0.00           C  
ATOM   4145  O   ASN   253      47.298  71.727  65.140  1.00  0.00           O  
ATOM   4146  N   TYR   254      49.419  72.151  64.657  1.00  0.00           N  
ATOM   4147  H   TYR   254      50.341  72.190  65.067  1.00  0.00           H  
ATOM   4148  CA  TYR   254      49.177  72.506  63.273  1.00  0.00           C  
ATOM   4149  HA  TYR   254      48.484  73.338  63.148  1.00  0.00           H  
ATOM   4150  CB  TYR   254      50.367  73.228  62.667  1.00  0.00           C  
ATOM   4151  HB2 TYR   254      50.880  73.881  63.372  1.00  0.00           H  
ATOM   4152  HB3 TYR   254      50.991  72.398  62.333  1.00  0.00           H  
ATOM   4153  CG  TYR   254      50.027  73.977  61.409  1.00  0.00           C  
ATOM   4154  CD1 TYR   254      49.918  75.374  61.485  1.00  0.00           C  
ATOM   4155  HD1 TYR   254      50.122  75.844  62.436  1.00  0.00           H  
ATOM   4156  CE1 TYR   254      49.610  76.122  60.316  1.00  0.00           C  
ATOM   4157  HE1 TYR   254      49.512  77.197  60.308  1.00  0.00           H  
ATOM   4158  CZ  TYR   254      49.293  75.491  59.079  1.00  0.00           C  
ATOM   4159  OH  TYR   254      48.681  76.160  58.072  1.00  0.00           O  
ATOM   4160  HH  TYR   254      48.464  75.616  57.311  1.00  0.00           H  
ATOM   4161  CE2 TYR   254      49.352  74.101  58.990  1.00  0.00           C  
ATOM   4162  HE2 TYR   254      49.006  73.633  58.080  1.00  0.00           H  
ATOM   4163  CD2 TYR   254      49.809  73.334  60.137  1.00  0.00           C  
ATOM   4164  HD2 TYR   254      50.029  72.276  60.120  1.00  0.00           H  
ATOM   4165  C   TYR   254      48.616  71.392  62.429  1.00  0.00           C  
ATOM   4166  O   TYR   254      47.537  71.554  61.814  1.00  0.00           O  
ATOM   4167  N   CYS   255      49.222  70.236  62.356  1.00  0.00           N  
ATOM   4168  H   CYS   255      49.984  70.018  62.983  1.00  0.00           H  
ATOM   4169  CA  CYS   255      48.802  69.104  61.562  1.00  0.00           C  
ATOM   4170  HA  CYS   255      48.729  69.493  60.547  1.00  0.00           H  
ATOM   4171  CB  CYS   255      49.851  68.014  61.556  1.00  0.00           C  
ATOM   4172  HB2 CYS   255      49.996  67.692  62.587  1.00  0.00           H  
ATOM   4173  HB3 CYS   255      49.570  67.211  60.874  1.00  0.00           H  
ATOM   4174  SG  CYS   255      51.311  68.720  60.865  1.00  0.00           S  
ATOM   4175  HG  CYS   255      51.652  69.420  61.951  1.00  0.00           H  
ATOM   4176  C   CYS   255      47.449  68.611  62.034  1.00  0.00           C  
ATOM   4177  O   CYS   255      46.610  68.361  61.188  1.00  0.00           O  
ATOM   4178  N   ARG   256      47.133  68.645  63.359  1.00  0.00           N  
ATOM   4179  H   ARG   256      47.882  68.925  63.975  1.00  0.00           H  
ATOM   4180  CA  ARG   256      45.782  68.263  63.875  1.00  0.00           C  
ATOM   4181  HA  ARG   256      45.378  67.361  63.414  1.00  0.00           H  
ATOM   4182  CB  ARG   256      45.901  68.106  65.356  1.00  0.00           C  
ATOM   4183  HB2 ARG   256      46.361  68.968  65.839  1.00  0.00           H  
ATOM   4184  HB3 ARG   256      44.901  67.990  65.774  1.00  0.00           H  
ATOM   4185  CG  ARG   256      46.665  66.818  65.792  1.00  0.00           C  
ATOM   4186  HG2 ARG   256      45.940  66.114  65.381  1.00  0.00           H  
ATOM   4187  HG3 ARG   256      47.639  66.693  65.319  1.00  0.00           H  
ATOM   4188  CD  ARG   256      46.830  66.667  67.326  1.00  0.00           C  
ATOM   4189  HD2 ARG   256      47.714  66.042  67.450  1.00  0.00           H  
ATOM   4190  HD3 ARG   256      47.175  67.589  67.794  1.00  0.00           H  
ATOM   4191  NE  ARG   256      45.623  66.008  67.899  1.00  0.00           N  
ATOM   4192  HE  ARG   256      44.789  66.461  67.554  1.00  0.00           H  
ATOM   4193  CZ  ARG   256      45.361  65.199  68.859  1.00  0.00           C  
ATOM   4194  NH1 ARG   256      46.273  64.439  69.292  1.00  0.00           N  
ATOM   4195 HH11 ARG   256      47.222  64.491  68.950  1.00  0.00           H  
ATOM   4196 HH12 ARG   256      46.066  63.825  70.066  1.00  0.00           H  
ATOM   4197  NH2 ARG   256      44.164  65.043  69.391  1.00  0.00           N  
ATOM   4198 HH21 ARG   256      43.432  65.522  68.886  1.00  0.00           H  
ATOM   4199 HH22 ARG   256      43.989  64.856  70.369  1.00  0.00           H  
ATOM   4200  C   ARG   256      44.676  69.300  63.559  1.00  0.00           C  
ATOM   4201  O   ARG   256      43.458  69.058  63.606  1.00  0.00           O  
ATOM   4202  N   GLY   257      45.131  70.602  63.358  1.00  0.00           N  
ATOM   4203  H   GLY   257      46.120  70.805  63.392  1.00  0.00           H  
ATOM   4204  CA  GLY   257      44.203  71.673  63.065  1.00  0.00           C  
ATOM   4205  HA2 GLY   257      43.293  71.502  63.640  1.00  0.00           H  
ATOM   4206  HA3 GLY   257      44.649  72.628  63.342  1.00  0.00           H  
ATOM   4207  C   GLY   257      43.716  71.753  61.661  1.00  0.00           C  
ATOM   4208  O   GLY   257      42.831  72.597  61.485  1.00  0.00           O  
ATOM   4209  N   LEU   258      44.228  70.886  60.759  1.00  0.00           N  
ATOM   4210  H   LEU   258      44.981  70.296  61.086  1.00  0.00           H  
ATOM   4211  CA  LEU   258      43.868  70.846  59.296  1.00  0.00           C  
ATOM   4212  HA  LEU   258      43.804  71.858  58.896  1.00  0.00           H  
ATOM   4213  CB  LEU   258      44.915  69.936  58.495  1.00  0.00           C  
ATOM   4214  HB2 LEU   258      44.928  68.919  58.886  1.00  0.00           H  
ATOM   4215  HB3 LEU   258      44.575  69.778  57.471  1.00  0.00           H  
ATOM   4216  CG  LEU   258      46.408  70.361  58.522  1.00  0.00           C  
ATOM   4217  HG  LEU   258      46.747  70.477  59.552  1.00  0.00           H  
ATOM   4218  CD1 LEU   258      47.347  69.323  57.776  1.00  0.00           C  
ATOM   4219 HD11 LEU   258      47.126  68.367  58.253  1.00  0.00           H  
ATOM   4220 HD12 LEU   258      47.098  69.402  56.718  1.00  0.00           H  
ATOM   4221 HD13 LEU   258      48.366  69.640  57.999  1.00  0.00           H  
ATOM   4222  CD2 LEU   258      46.642  71.716  57.843  1.00  0.00           C  
ATOM   4223 HD21 LEU   258      47.700  71.960  57.940  1.00  0.00           H  
ATOM   4224 HD22 LEU   258      46.541  71.560  56.769  1.00  0.00           H  
ATOM   4225 HD23 LEU   258      46.085  72.571  58.228  1.00  0.00           H  
ATOM   4226  C   LEU   258      42.445  70.300  59.070  1.00  0.00           C  
ATOM   4227  O   LEU   258      42.058  69.199  59.687  1.00  0.00           O  
ATOM   4228  N   ARG   259      41.673  70.901  58.117  1.00  0.00           N  
ATOM   4229  H   ARG   259      42.082  71.668  57.604  1.00  0.00           H  
ATOM   4230  CA  ARG   259      40.349  70.443  57.714  1.00  0.00           C  
ATOM   4231  HA  ARG   259      39.856  70.001  58.580  1.00  0.00           H  
ATOM   4232  CB  ARG   259      39.438  71.666  57.351  1.00  0.00           C  
ATOM   4233  HB2 ARG   259      39.709  72.441  58.068  1.00  0.00           H  
ATOM   4234  HB3 ARG   259      39.719  72.074  56.380  1.00  0.00           H  
ATOM   4235  CG  ARG   259      37.971  71.405  57.449  1.00  0.00           C  
ATOM   4236  HG2 ARG   259      37.672  70.684  56.689  1.00  0.00           H  
ATOM   4237  HG3 ARG   259      37.868  71.008  58.460  1.00  0.00           H  
ATOM   4238  CD  ARG   259      37.048  72.596  57.256  1.00  0.00           C  
ATOM   4239  HD2 ARG   259      36.136  72.346  57.797  1.00  0.00           H  
ATOM   4240  HD3 ARG   259      37.492  73.457  57.755  1.00  0.00           H  
ATOM   4241  NE  ARG   259      36.679  72.996  55.921  1.00  0.00           N  
ATOM   4242  HE  ARG   259      37.071  72.437  55.178  1.00  0.00           H  
ATOM   4243  CZ  ARG   259      35.949  73.984  55.484  1.00  0.00           C  
ATOM   4244  NH1 ARG   259      35.556  74.951  56.287  1.00  0.00           N  
ATOM   4245 HH11 ARG   259      35.948  74.975  57.217  1.00  0.00           H  
ATOM   4246 HH12 ARG   259      34.952  75.674  55.921  1.00  0.00           H  
ATOM   4247  NH2 ARG   259      35.545  74.107  54.307  1.00  0.00           N  
ATOM   4248 HH21 ARG   259      35.717  73.398  53.608  1.00  0.00           H  
ATOM   4249 HH22 ARG   259      34.866  74.821  54.085  1.00  0.00           H  
ATOM   4250  C   ARG   259      40.300  69.308  56.694  1.00  0.00           C  
ATOM   4251  O   ARG   259      41.359  69.051  56.135  1.00  0.00           O  
ATOM   4252  N   PHE   260      39.158  68.639  56.526  1.00  0.00           N  
ATOM   4253  H   PHE   260      38.320  68.851  57.047  1.00  0.00           H  
ATOM   4254  CA  PHE   260      39.126  67.372  55.697  1.00  0.00           C  
ATOM   4255  HA  PHE   260      39.672  66.527  56.116  1.00  0.00           H  
ATOM   4256  CB  PHE   260      37.688  66.906  55.718  1.00  0.00           C  
ATOM   4257  HB2 PHE   260      37.305  66.668  56.710  1.00  0.00           H  
ATOM   4258  HB3 PHE   260      37.193  67.836  55.438  1.00  0.00           H  
ATOM   4259  CG  PHE   260      37.301  65.719  54.844  1.00  0.00           C  
ATOM   4260  CD1 PHE   260      37.998  64.499  54.860  1.00  0.00           C  
ATOM   4261  HD1 PHE   260      38.784  64.447  55.599  1.00  0.00           H  
ATOM   4262  CE1 PHE   260      37.617  63.405  54.102  1.00  0.00           C  
ATOM   4263  HE1 PHE   260      38.066  62.428  54.200  1.00  0.00           H  
ATOM   4264  CZ  PHE   260      36.536  63.598  53.141  1.00  0.00           C  
ATOM   4265  HZ  PHE   260      36.242  62.742  52.551  1.00  0.00           H  
ATOM   4266  CE2 PHE   260      35.852  64.828  53.097  1.00  0.00           C  
ATOM   4267  HE2 PHE   260      34.967  65.010  52.505  1.00  0.00           H  
ATOM   4268  CD2 PHE   260      36.189  65.853  53.996  1.00  0.00           C  
ATOM   4269  HD2 PHE   260      35.637  66.781  53.997  1.00  0.00           H  
ATOM   4270  C   PHE   260      39.697  67.705  54.283  1.00  0.00           C  
ATOM   4271  O   PHE   260      40.459  66.968  53.710  1.00  0.00           O  
ATOM   4272  N   GLU   261      39.372  68.858  53.716  1.00  0.00           N  
ATOM   4273  H   GLU   261      38.829  69.549  54.215  1.00  0.00           H  
ATOM   4274  CA  GLU   261      39.936  69.159  52.373  1.00  0.00           C  
ATOM   4275  HA  GLU   261      40.143  68.292  51.746  1.00  0.00           H  
ATOM   4276  CB  GLU   261      38.807  69.835  51.549  1.00  0.00           C  
ATOM   4277  HB2 GLU   261      39.205  69.844  50.534  1.00  0.00           H  
ATOM   4278  HB3 GLU   261      37.885  69.260  51.466  1.00  0.00           H  
ATOM   4279  CG  GLU   261      38.566  71.320  51.874  1.00  0.00           C  
ATOM   4280  HG2 GLU   261      39.419  71.849  52.297  1.00  0.00           H  
ATOM   4281  HG3 GLU   261      38.203  71.800  50.965  1.00  0.00           H  
ATOM   4282  CD  GLU   261      37.435  71.397  52.944  1.00  0.00           C  
ATOM   4283  OE1 GLU   261      36.451  72.115  52.645  1.00  0.00           O  
ATOM   4284  OE2 GLU   261      37.511  70.950  54.115  1.00  0.00           O  
ATOM   4285  C   GLU   261      41.210  70.003  52.364  1.00  0.00           C  
ATOM   4286  O   GLU   261      41.667  70.365  51.291  1.00  0.00           O  
ATOM   4287  N   GLU   262      41.775  70.370  53.539  1.00  0.00           N  
ATOM   4288  H   GLU   262      41.420  69.997  54.408  1.00  0.00           H  
ATOM   4289  CA  GLU   262      42.914  71.296  53.663  1.00  0.00           C  
ATOM   4290  HA  GLU   262      42.765  72.025  52.866  1.00  0.00           H  
ATOM   4291  CB  GLU   262      42.820  71.861  55.074  1.00  0.00           C  
ATOM   4292  HB2 GLU   262      41.806  72.260  55.108  1.00  0.00           H  
ATOM   4293  HB3 GLU   262      43.021  71.102  55.830  1.00  0.00           H  
ATOM   4294  CG  GLU   262      43.864  72.948  55.375  1.00  0.00           C  
ATOM   4295  HG2 GLU   262      44.873  72.545  55.292  1.00  0.00           H  
ATOM   4296  HG3 GLU   262      43.811  73.660  54.551  1.00  0.00           H  
ATOM   4297  CD  GLU   262      43.663  73.868  56.598  1.00  0.00           C  
ATOM   4298  OE1 GLU   262      42.708  73.605  57.356  1.00  0.00           O  
ATOM   4299  OE2 GLU   262      44.522  74.753  56.790  1.00  0.00           O  
ATOM   4300  C   GLU   262      44.307  70.687  53.377  1.00  0.00           C  
ATOM   4301  O   GLU   262      44.753  69.649  53.939  1.00  0.00           O  
ATOM   4302  N   ALA   263      45.119  71.444  52.666  1.00  0.00           N  
ATOM   4303  H   ALA   263      44.759  72.270  52.208  1.00  0.00           H  
ATOM   4304  CA  ALA   263      46.524  71.040  52.427  1.00  0.00           C  
ATOM   4305  HA  ALA   263      46.596  69.961  52.288  1.00  0.00           H  
ATOM   4306  CB  ALA   263      47.028  71.646  51.065  1.00  0.00           C  
ATOM   4307  HB1 ALA   263      46.150  71.731  50.423  1.00  0.00           H  
ATOM   4308  HB2 ALA   263      47.430  72.624  51.328  1.00  0.00           H  
ATOM   4309  HB3 ALA   263      47.800  71.029  50.605  1.00  0.00           H  
ATOM   4310  C   ALA   263      47.303  71.408  53.675  1.00  0.00           C  
ATOM   4311  O   ALA   263      47.272  72.535  54.128  1.00  0.00           O  
ATOM   4312  N   PRO   264      48.177  70.468  54.085  1.00  0.00           N  
ATOM   4313  CD  PRO   264      48.230  69.090  53.662  1.00  0.00           C  
ATOM   4314  HD2 PRO   264      48.431  68.986  52.596  1.00  0.00           H  
ATOM   4315  HD3 PRO   264      47.283  68.604  53.899  1.00  0.00           H  
ATOM   4316  CG  PRO   264      49.329  68.432  54.527  1.00  0.00           C  
ATOM   4317  HG2 PRO   264      49.879  67.688  53.951  1.00  0.00           H  
ATOM   4318  HG3 PRO   264      48.869  67.842  55.320  1.00  0.00           H  
ATOM   4319  CB  PRO   264      50.207  69.584  55.054  1.00  0.00           C  
ATOM   4320  HB2 PRO   264      51.102  69.665  54.438  1.00  0.00           H  
ATOM   4321  HB3 PRO   264      50.526  69.400  56.080  1.00  0.00           H  
ATOM   4322  CA  PRO   264      49.289  70.828  54.960  1.00  0.00           C  
ATOM   4323  HA  PRO   264      48.934  71.093  55.956  1.00  0.00           H  
ATOM   4324  C   PRO   264      50.145  72.014  54.423  1.00  0.00           C  
ATOM   4325  O   PRO   264      50.192  72.242  53.206  1.00  0.00           O  
ATOM   4326  N   ASP   265      50.857  72.716  55.322  1.00  0.00           N  
ATOM   4327  H   ASP   265      50.617  72.564  56.291  1.00  0.00           H  
ATOM   4328  CA  ASP   265      51.833  73.741  54.975  1.00  0.00           C  
ATOM   4329  HA  ASP   265      51.625  74.057  53.953  1.00  0.00           H  
ATOM   4330  CB  ASP   265      51.634  74.963  55.839  1.00  0.00           C  
ATOM   4331  HB2 ASP   265      50.574  75.203  55.763  1.00  0.00           H  
ATOM   4332  HB3 ASP   265      51.842  74.595  56.844  1.00  0.00           H  
ATOM   4333  CG  ASP   265      52.473  76.072  55.401  1.00  0.00           C  
ATOM   4334  OD1 ASP   265      53.296  76.015  54.484  1.00  0.00           O  
ATOM   4335  OD2 ASP   265      52.170  77.198  55.844  1.00  0.00           O  
ATOM   4336  C   ASP   265      53.255  73.201  55.166  1.00  0.00           C  
ATOM   4337  O   ASP   265      53.941  73.403  56.154  1.00  0.00           O  
ATOM   4338  N   TYR   266      53.730  72.545  54.090  1.00  0.00           N  
ATOM   4339  H   TYR   266      53.043  72.486  53.352  1.00  0.00           H  
ATOM   4340  CA  TYR   266      55.067  72.011  53.880  1.00  0.00           C  
ATOM   4341  HA  TYR   266      55.289  71.301  54.677  1.00  0.00           H  
ATOM   4342  CB  TYR   266      55.139  71.377  52.467  1.00  0.00           C  
ATOM   4343  HB2 TYR   266      55.195  72.187  51.740  1.00  0.00           H  
ATOM   4344  HB3 TYR   266      56.050  70.780  52.494  1.00  0.00           H  
ATOM   4345  CG  TYR   266      53.873  70.618  52.122  1.00  0.00           C  
ATOM   4346  CD1 TYR   266      53.729  69.321  52.667  1.00  0.00           C  
ATOM   4347  HD1 TYR   266      54.482  68.837  53.271  1.00  0.00           H  
ATOM   4348  CE1 TYR   266      52.580  68.570  52.405  1.00  0.00           C  
ATOM   4349  HE1 TYR   266      52.414  67.577  52.797  1.00  0.00           H  
ATOM   4350  CZ  TYR   266      51.608  69.124  51.548  1.00  0.00           C  
ATOM   4351  OH  TYR   266      50.440  68.448  51.295  1.00  0.00           O  
ATOM   4352  HH  TYR   266      50.481  67.540  51.603  1.00  0.00           H  
ATOM   4353  CE2 TYR   266      51.701  70.476  51.086  1.00  0.00           C  
ATOM   4354  HE2 TYR   266      50.831  70.780  50.524  1.00  0.00           H  
ATOM   4355  CD2 TYR   266      52.902  71.185  51.269  1.00  0.00           C  
ATOM   4356  HD2 TYR   266      53.035  72.196  50.913  1.00  0.00           H  
ATOM   4357  C   TYR   266      56.159  73.107  53.909  1.00  0.00           C  
ATOM   4358  O   TYR   266      57.280  72.747  54.206  1.00  0.00           O  
ATOM   4359  N   MET   267      55.811  74.375  53.640  1.00  0.00           N  
ATOM   4360  H   MET   267      54.851  74.685  53.601  1.00  0.00           H  
ATOM   4361  CA  MET   267      56.802  75.525  53.874  1.00  0.00           C  
ATOM   4362  HA  MET   267      57.804  75.200  53.594  1.00  0.00           H  
ATOM   4363  CB  MET   267      56.414  76.747  53.012  1.00  0.00           C  
ATOM   4364  HB2 MET   267      56.384  76.517  51.947  1.00  0.00           H  
ATOM   4365  HB3 MET   267      55.459  77.135  53.366  1.00  0.00           H  
ATOM   4366  CG  MET   267      57.524  77.813  53.198  1.00  0.00           C  
ATOM   4367  HG2 MET   267      57.144  78.746  52.779  1.00  0.00           H  
ATOM   4368  HG3 MET   267      57.741  78.038  54.242  1.00  0.00           H  
ATOM   4369  SD  MET   267      59.106  77.292  52.433  1.00  0.00           S  
ATOM   4370  CE  MET   267      58.873  78.063  50.767  1.00  0.00           C  
ATOM   4371  HE1 MET   267      58.014  77.611  50.269  1.00  0.00           H  
ATOM   4372  HE2 MET   267      58.487  79.069  50.928  1.00  0.00           H  
ATOM   4373  HE3 MET   267      59.730  78.045  50.095  1.00  0.00           H  
ATOM   4374  C   MET   267      56.888  75.721  55.403  1.00  0.00           C  
ATOM   4375  O   MET   267      57.912  75.572  56.016  1.00  0.00           O  
ATOM   4376  N   TYR   268      55.810  75.972  56.158  1.00  0.00           N  
ATOM   4377  H   TYR   268      54.960  76.085  55.624  1.00  0.00           H  
ATOM   4378  CA  TYR   268      55.859  76.501  57.526  1.00  0.00           C  
ATOM   4379  HA  TYR   268      56.433  77.426  57.579  1.00  0.00           H  
ATOM   4380  CB  TYR   268      54.421  76.790  57.970  1.00  0.00           C  
ATOM   4381  HB2 TYR   268      54.047  77.561  57.297  1.00  0.00           H  
ATOM   4382  HB3 TYR   268      53.889  75.879  57.696  1.00  0.00           H  
ATOM   4383  CG  TYR   268      54.334  76.971  59.478  1.00  0.00           C  
ATOM   4384  CD1 TYR   268      55.278  77.765  60.145  1.00  0.00           C  
ATOM   4385  HD1 TYR   268      56.084  78.281  59.644  1.00  0.00           H  
ATOM   4386  CE1 TYR   268      55.372  77.661  61.585  1.00  0.00           C  
ATOM   4387  HE1 TYR   268      56.182  78.131  62.125  1.00  0.00           H  
ATOM   4388  CZ  TYR   268      54.384  76.923  62.240  1.00  0.00           C  
ATOM   4389  OH  TYR   268      54.351  76.906  63.629  1.00  0.00           O  
ATOM   4390  HH  TYR   268      54.898  77.588  64.026  1.00  0.00           H  
ATOM   4391  CE2 TYR   268      53.317  76.280  61.561  1.00  0.00           C  
ATOM   4392  HE2 TYR   268      52.582  75.769  62.165  1.00  0.00           H  
ATOM   4393  CD2 TYR   268      53.367  76.221  60.184  1.00  0.00           C  
ATOM   4394  HD2 TYR   268      52.628  75.607  59.689  1.00  0.00           H  
ATOM   4395  C   TYR   268      56.473  75.446  58.357  1.00  0.00           C  
ATOM   4396  O   TYR   268      57.535  75.631  59.018  1.00  0.00           O  
ATOM   4397  N   LEU   269      56.052  74.205  58.163  1.00  0.00           N  
ATOM   4398  H   LEU   269      55.229  74.080  57.590  1.00  0.00           H  
ATOM   4399  CA  LEU   269      56.442  73.147  59.114  1.00  0.00           C  
ATOM   4400  HA  LEU   269      56.521  73.425  60.164  1.00  0.00           H  
ATOM   4401  CB  LEU   269      55.544  71.909  59.069  1.00  0.00           C  
ATOM   4402  HB2 LEU   269      55.676  71.762  57.998  1.00  0.00           H  
ATOM   4403  HB3 LEU   269      56.103  71.206  59.686  1.00  0.00           H  
ATOM   4404  CG  LEU   269      54.019  72.149  59.382  1.00  0.00           C  
ATOM   4405  HG  LEU   269      53.604  73.043  58.917  1.00  0.00           H  
ATOM   4406  CD1 LEU   269      53.271  71.003  58.718  1.00  0.00           C  
ATOM   4407 HD11 LEU   269      53.563  70.093  59.241  1.00  0.00           H  
ATOM   4408 HD12 LEU   269      52.213  71.103  58.958  1.00  0.00           H  
ATOM   4409 HD13 LEU   269      53.276  71.075  57.630  1.00  0.00           H  
ATOM   4410  CD2 LEU   269      53.585  72.217  60.912  1.00  0.00           C  
ATOM   4411 HD21 LEU   269      53.550  71.228  61.370  1.00  0.00           H  
ATOM   4412 HD22 LEU   269      54.373  72.758  61.434  1.00  0.00           H  
ATOM   4413 HD23 LEU   269      52.650  72.777  60.951  1.00  0.00           H  
ATOM   4414  C   LEU   269      57.941  72.676  58.768  1.00  0.00           C  
ATOM   4415  O   LEU   269      58.620  72.001  59.578  1.00  0.00           O  
ATOM   4416  N   ARG   270      58.483  73.097  57.579  1.00  0.00           N  
ATOM   4417  H   ARG   270      57.907  73.734  57.047  1.00  0.00           H  
ATOM   4418  CA  ARG   270      59.938  72.995  57.417  1.00  0.00           C  
ATOM   4419  HA  ARG   270      60.231  72.197  58.099  1.00  0.00           H  
ATOM   4420  CB  ARG   270      60.362  72.609  56.006  1.00  0.00           C  
ATOM   4421  HB2 ARG   270      59.943  73.328  55.303  1.00  0.00           H  
ATOM   4422  HB3 ARG   270      61.434  72.801  55.956  1.00  0.00           H  
ATOM   4423  CG  ARG   270      60.109  71.169  55.672  1.00  0.00           C  
ATOM   4424  HG2 ARG   270      60.725  70.686  56.431  1.00  0.00           H  
ATOM   4425  HG3 ARG   270      59.087  70.827  55.832  1.00  0.00           H  
ATOM   4426  CD  ARG   270      60.538  70.802  54.260  1.00  0.00           C  
ATOM   4427  HD2 ARG   270      61.483  71.292  54.027  1.00  0.00           H  
ATOM   4428  HD3 ARG   270      60.688  69.728  54.146  1.00  0.00           H  
ATOM   4429  NE  ARG   270      59.523  71.313  53.315  1.00  0.00           N  
ATOM   4430  HE  ARG   270      58.741  71.800  53.727  1.00  0.00           H  
ATOM   4431  CZ  ARG   270      59.361  70.912  52.067  1.00  0.00           C  
ATOM   4432  NH1 ARG   270      59.938  69.913  51.445  1.00  0.00           N  
ATOM   4433 HH11 ARG   270      60.680  69.326  51.797  1.00  0.00           H  
ATOM   4434 HH12 ARG   270      59.655  69.774  50.485  1.00  0.00           H  
ATOM   4435  NH2 ARG   270      58.375  71.517  51.395  1.00  0.00           N  
ATOM   4436 HH21 ARG   270      57.871  72.259  51.859  1.00  0.00           H  
ATOM   4437 HH22 ARG   270      58.159  71.254  50.443  1.00  0.00           H  
ATOM   4438  C   ARG   270      60.688  74.157  58.037  1.00  0.00           C  
ATOM   4439  O   ARG   270      61.576  73.864  58.782  1.00  0.00           O  
ATOM   4440  N   GLN   271      60.395  75.367  57.675  1.00  0.00           N  
ATOM   4441  H   GLN   271      59.595  75.331  57.060  1.00  0.00           H  
ATOM   4442  CA  GLN   271      61.068  76.619  58.125  1.00  0.00           C  
ATOM   4443  HA  GLN   271      62.095  76.599  57.759  1.00  0.00           H  
ATOM   4444  CB  GLN   271      60.436  77.960  57.638  1.00  0.00           C  
ATOM   4445  HB2 GLN   271      59.387  78.007  57.930  1.00  0.00           H  
ATOM   4446  HB3 GLN   271      60.996  78.774  58.099  1.00  0.00           H  
ATOM   4447  CG  GLN   271      60.419  78.096  56.087  1.00  0.00           C  
ATOM   4448  HG2 GLN   271      59.633  77.480  55.650  1.00  0.00           H  
ATOM   4449  HG3 GLN   271      60.175  79.150  55.953  1.00  0.00           H  
ATOM   4450  CD  GLN   271      61.735  77.903  55.407  1.00  0.00           C  
ATOM   4451  OE1 GLN   271      61.986  76.911  54.764  1.00  0.00           O  
ATOM   4452  NE2 GLN   271      62.716  78.677  55.777  1.00  0.00           N  
ATOM   4453 HE21 GLN   271      63.675  78.444  55.563  1.00  0.00           H  
ATOM   4454 HE22 GLN   271      62.582  79.487  56.364  1.00  0.00           H  
ATOM   4455  C   GLN   271      60.998  76.649  59.650  1.00  0.00           C  
ATOM   4456  O   GLN   271      62.020  77.021  60.224  1.00  0.00           O  
ATOM   4457  N   LEU   272      59.916  76.203  60.314  1.00  0.00           N  
ATOM   4458  H   LEU   272      59.092  76.013  59.760  1.00  0.00           H  
ATOM   4459  CA  LEU   272      59.709  76.187  61.818  1.00  0.00           C  
ATOM   4460  HA  LEU   272      59.703  77.227  62.145  1.00  0.00           H  
ATOM   4461  CB  LEU   272      58.325  75.553  62.143  1.00  0.00           C  
ATOM   4462  HB2 LEU   272      57.493  76.236  61.972  1.00  0.00           H  
ATOM   4463  HB3 LEU   272      58.197  74.610  61.611  1.00  0.00           H  
ATOM   4464  CG  LEU   272      58.117  75.205  63.669  1.00  0.00           C  
ATOM   4465  HG  LEU   272      58.936  74.572  64.012  1.00  0.00           H  
ATOM   4466  CD1 LEU   272      58.122  76.470  64.549  1.00  0.00           C  
ATOM   4467 HD11 LEU   272      57.995  76.178  65.591  1.00  0.00           H  
ATOM   4468 HD12 LEU   272      59.050  77.024  64.405  1.00  0.00           H  
ATOM   4469 HD13 LEU   272      57.314  77.160  64.303  1.00  0.00           H  
ATOM   4470  CD2 LEU   272      56.860  74.445  63.868  1.00  0.00           C  
ATOM   4471 HD21 LEU   272      56.791  73.601  63.182  1.00  0.00           H  
ATOM   4472 HD22 LEU   272      56.841  74.020  64.871  1.00  0.00           H  
ATOM   4473 HD23 LEU   272      55.979  75.041  63.630  1.00  0.00           H  
ATOM   4474  C   LEU   272      60.876  75.458  62.509  1.00  0.00           C  
ATOM   4475  O   LEU   272      61.466  75.961  63.475  1.00  0.00           O  
ATOM   4476  N   PHE   273      61.281  74.333  61.904  1.00  0.00           N  
ATOM   4477  H   PHE   273      60.828  73.928  61.098  1.00  0.00           H  
ATOM   4478  CA  PHE   273      62.257  73.455  62.460  1.00  0.00           C  
ATOM   4479  HA  PHE   273      62.138  73.561  63.538  1.00  0.00           H  
ATOM   4480  CB  PHE   273      61.936  72.033  61.994  1.00  0.00           C  
ATOM   4481  HB2 PHE   273      61.895  72.006  60.905  1.00  0.00           H  
ATOM   4482  HB3 PHE   273      62.791  71.378  62.163  1.00  0.00           H  
ATOM   4483  CG  PHE   273      60.793  71.293  62.600  1.00  0.00           C  
ATOM   4484  CD1 PHE   273      60.641  71.422  64.042  1.00  0.00           C  
ATOM   4485  HD1 PHE   273      61.177  72.184  64.590  1.00  0.00           H  
ATOM   4486  CE1 PHE   273      59.717  70.628  64.777  1.00  0.00           C  
ATOM   4487  HE1 PHE   273      59.698  70.788  65.845  1.00  0.00           H  
ATOM   4488  CZ  PHE   273      58.878  69.730  64.128  1.00  0.00           C  
ATOM   4489  HZ  PHE   273      58.148  69.146  64.669  1.00  0.00           H  
ATOM   4490  CE2 PHE   273      58.981  69.521  62.718  1.00  0.00           C  
ATOM   4491  HE2 PHE   273      58.360  68.790  62.221  1.00  0.00           H  
ATOM   4492  CD2 PHE   273      59.966  70.294  61.956  1.00  0.00           C  
ATOM   4493  HD2 PHE   273      60.031  70.163  60.886  1.00  0.00           H  
ATOM   4494  C   PHE   273      63.632  73.916  62.040  1.00  0.00           C  
ATOM   4495  O   PHE   273      64.578  73.792  62.831  1.00  0.00           O  
ATOM   4496  N   ARG   274      63.820  74.516  60.806  1.00  0.00           N  
ATOM   4497  H   ARG   274      63.096  74.431  60.108  1.00  0.00           H  
ATOM   4498  CA  ARG   274      65.046  75.241  60.440  1.00  0.00           C  
ATOM   4499  HA  ARG   274      65.868  74.526  60.478  1.00  0.00           H  
ATOM   4500  CB  ARG   274      64.832  75.818  59.071  1.00  0.00           C  
ATOM   4501  HB2 ARG   274      64.350  75.083  58.427  1.00  0.00           H  
ATOM   4502  HB3 ARG   274      64.237  76.723  59.195  1.00  0.00           H  
ATOM   4503  CG  ARG   274      66.111  76.135  58.344  1.00  0.00           C  
ATOM   4504  HG2 ARG   274      66.920  76.460  58.998  1.00  0.00           H  
ATOM   4505  HG3 ARG   274      66.398  75.234  57.802  1.00  0.00           H  
ATOM   4506  CD  ARG   274      65.925  77.312  57.423  1.00  0.00           C  
ATOM   4507  HD2 ARG   274      64.948  77.118  56.980  1.00  0.00           H  
ATOM   4508  HD3 ARG   274      65.935  78.238  58.000  1.00  0.00           H  
ATOM   4509  NE  ARG   274      67.016  77.431  56.383  1.00  0.00           N  
ATOM   4510  HE  ARG   274      67.688  78.185  56.391  1.00  0.00           H  
ATOM   4511  CZ  ARG   274      67.211  76.674  55.345  1.00  0.00           C  
ATOM   4512  NH1 ARG   274      66.326  75.800  54.967  1.00  0.00           N  
ATOM   4513 HH11 ARG   274      65.540  75.531  55.540  1.00  0.00           H  
ATOM   4514 HH12 ARG   274      66.268  75.545  53.991  1.00  0.00           H  
ATOM   4515  NH2 ARG   274      68.210  76.817  54.567  1.00  0.00           N  
ATOM   4516 HH21 ARG   274      68.906  77.461  54.913  1.00  0.00           H  
ATOM   4517 HH22 ARG   274      68.388  76.119  53.859  1.00  0.00           H  
ATOM   4518  C   ARG   274      65.390  76.330  61.527  1.00  0.00           C  
ATOM   4519  O   ARG   274      66.543  76.456  61.903  1.00  0.00           O  
ATOM   4520  N   ILE   275      64.379  77.028  61.995  1.00  0.00           N  
ATOM   4521  H   ILE   275      63.583  77.029  61.375  1.00  0.00           H  
ATOM   4522  CA  ILE   275      64.545  78.172  62.959  1.00  0.00           C  
ATOM   4523  HA  ILE   275      65.307  78.844  62.565  1.00  0.00           H  
ATOM   4524  CB  ILE   275      63.198  78.920  63.206  1.00  0.00           C  
ATOM   4525  HB  ILE   275      62.339  78.276  63.397  1.00  0.00           H  
ATOM   4526  CG2 ILE   275      63.253  79.941  64.340  1.00  0.00           C  
ATOM   4527 HG21 ILE   275      63.821  80.839  64.095  1.00  0.00           H  
ATOM   4528 HG22 ILE   275      62.211  80.156  64.575  1.00  0.00           H  
ATOM   4529 HG23 ILE   275      63.738  79.592  65.252  1.00  0.00           H  
ATOM   4530  CG1 ILE   275      62.851  79.780  61.960  1.00  0.00           C  
ATOM   4531 HG12 ILE   275      63.404  80.719  61.921  1.00  0.00           H  
ATOM   4532 HG13 ILE   275      63.099  79.235  61.049  1.00  0.00           H  
ATOM   4533  CD1 ILE   275      61.375  80.238  61.887  1.00  0.00           C  
ATOM   4534 HD11 ILE   275      60.610  79.463  61.945  1.00  0.00           H  
ATOM   4535 HD12 ILE   275      61.219  80.909  62.732  1.00  0.00           H  
ATOM   4536 HD13 ILE   275      61.259  80.683  60.899  1.00  0.00           H  
ATOM   4537  C   ILE   275      65.081  77.650  64.308  1.00  0.00           C  
ATOM   4538  O   ILE   275      65.940  78.254  65.032  1.00  0.00           O  
ATOM   4539  N   LEU   276      64.562  76.460  64.727  1.00  0.00           N  
ATOM   4540  H   LEU   276      63.736  76.126  64.250  1.00  0.00           H  
ATOM   4541  CA  LEU   276      65.031  75.774  65.914  1.00  0.00           C  
ATOM   4542  HA  LEU   276      65.145  76.588  66.630  1.00  0.00           H  
ATOM   4543  CB  LEU   276      63.971  74.695  66.369  1.00  0.00           C  
ATOM   4544  HB2 LEU   276      63.074  75.255  66.631  1.00  0.00           H  
ATOM   4545  HB3 LEU   276      63.826  74.024  65.522  1.00  0.00           H  
ATOM   4546  CG  LEU   276      64.447  73.790  67.445  1.00  0.00           C  
ATOM   4547  HG  LEU   276      65.287  73.192  67.090  1.00  0.00           H  
ATOM   4548  CD1 LEU   276      64.672  74.492  68.754  1.00  0.00           C  
ATOM   4549 HD11 LEU   276      64.955  73.748  69.498  1.00  0.00           H  
ATOM   4550 HD12 LEU   276      65.554  75.114  68.599  1.00  0.00           H  
ATOM   4551 HD13 LEU   276      63.761  74.991  69.084  1.00  0.00           H  
ATOM   4552  CD2 LEU   276      63.428  72.746  67.691  1.00  0.00           C  
ATOM   4553 HD21 LEU   276      63.948  71.934  68.200  1.00  0.00           H  
ATOM   4554 HD22 LEU   276      62.633  73.106  68.344  1.00  0.00           H  
ATOM   4555 HD23 LEU   276      63.061  72.364  66.738  1.00  0.00           H  
ATOM   4556  C   LEU   276      66.447  75.223  65.690  1.00  0.00           C  
ATOM   4557  O   LEU   276      67.313  75.342  66.508  1.00  0.00           O  
ATOM   4558  N   PHE   277      66.662  74.645  64.518  1.00  0.00           N  
ATOM   4559  H   PHE   277      65.921  74.656  63.833  1.00  0.00           H  
ATOM   4560  CA  PHE   277      67.878  73.916  64.120  1.00  0.00           C  
ATOM   4561  HA  PHE   277      68.008  73.227  64.954  1.00  0.00           H  
ATOM   4562  CB  PHE   277      67.589  73.169  62.806  1.00  0.00           C  
ATOM   4563  HB2 PHE   277      66.737  72.490  62.844  1.00  0.00           H  
ATOM   4564  HB3 PHE   277      67.478  73.921  62.025  1.00  0.00           H  
ATOM   4565  CG  PHE   277      68.701  72.324  62.389  1.00  0.00           C  
ATOM   4566  CD1 PHE   277      68.714  70.970  62.846  1.00  0.00           C  
ATOM   4567  HD1 PHE   277      68.037  70.637  63.619  1.00  0.00           H  
ATOM   4568  CE1 PHE   277      69.570  70.078  62.237  1.00  0.00           C  
ATOM   4569  HE1 PHE   277      69.419  69.027  62.435  1.00  0.00           H  
ATOM   4570  CZ  PHE   277      70.554  70.505  61.389  1.00  0.00           C  
ATOM   4571  HZ  PHE   277      71.215  69.868  60.820  1.00  0.00           H  
ATOM   4572  CE2 PHE   277      70.665  71.907  61.088  1.00  0.00           C  
ATOM   4573  HE2 PHE   277      71.387  72.325  60.402  1.00  0.00           H  
ATOM   4574  CD2 PHE   277      69.719  72.836  61.578  1.00  0.00           C  
ATOM   4575  HD2 PHE   277      69.764  73.880  61.304  1.00  0.00           H  
ATOM   4576  C   PHE   277      69.023  74.912  64.125  1.00  0.00           C  
ATOM   4577  O   PHE   277      70.053  74.646  64.764  1.00  0.00           O  
ATOM   4578  N   ARG   278      68.823  76.164  63.604  1.00  0.00           N  
ATOM   4579  H   ARG   278      68.075  76.303  62.940  1.00  0.00           H  
ATOM   4580  CA  ARG   278      69.754  77.301  63.754  1.00  0.00           C  
ATOM   4581  HA  ARG   278      70.781  77.002  63.548  1.00  0.00           H  
ATOM   4582  CB  ARG   278      69.478  78.314  62.628  1.00  0.00           C  
ATOM   4583  HB2 ARG   278      69.452  77.875  61.631  1.00  0.00           H  
ATOM   4584  HB3 ARG   278      68.456  78.675  62.744  1.00  0.00           H  
ATOM   4585  CG  ARG   278      70.559  79.468  62.609  1.00  0.00           C  
ATOM   4586  HG2 ARG   278      70.506  80.042  63.534  1.00  0.00           H  
ATOM   4587  HG3 ARG   278      71.598  79.137  62.607  1.00  0.00           H  
ATOM   4588  CD  ARG   278      70.569  80.563  61.508  1.00  0.00           C  
ATOM   4589  HD2 ARG   278      71.198  81.400  61.811  1.00  0.00           H  
ATOM   4590  HD3 ARG   278      70.998  80.286  60.545  1.00  0.00           H  
ATOM   4591  NE  ARG   278      69.207  81.141  61.166  1.00  0.00           N  
ATOM   4592  HE  ARG   278      68.750  81.788  61.792  1.00  0.00           H  
ATOM   4593  CZ  ARG   278      68.531  80.950  60.057  1.00  0.00           C  
ATOM   4594  NH1 ARG   278      68.896  80.181  59.131  1.00  0.00           N  
ATOM   4595 HH11 ARG   278      69.769  79.678  59.203  1.00  0.00           H  
ATOM   4596 HH12 ARG   278      68.348  80.240  58.285  1.00  0.00           H  
ATOM   4597  NH2 ARG   278      67.422  81.681  59.886  1.00  0.00           N  
ATOM   4598 HH21 ARG   278      67.027  82.115  60.708  1.00  0.00           H  
ATOM   4599 HH22 ARG   278      66.862  81.270  59.152  1.00  0.00           H  
ATOM   4600  C   ARG   278      69.787  77.948  65.162  1.00  0.00           C  
ATOM   4601  O   ARG   278      70.868  78.283  65.591  1.00  0.00           O  
ATOM   4602  N   THR   279      68.703  77.861  65.902  1.00  0.00           N  
ATOM   4603  H   THR   279      67.854  77.409  65.596  1.00  0.00           H  
ATOM   4604  CA  THR   279      68.858  78.195  67.328  1.00  0.00           C  
ATOM   4605  HA  THR   279      69.342  79.171  67.347  1.00  0.00           H  
ATOM   4606  CB  THR   279      67.478  78.363  68.030  1.00  0.00           C  
ATOM   4607  HB  THR   279      67.042  77.365  67.985  1.00  0.00           H  
ATOM   4608  CG2 THR   279      67.648  78.974  69.432  1.00  0.00           C  
ATOM   4609 HG21 THR   279      66.701  79.197  69.922  1.00  0.00           H  
ATOM   4610 HG22 THR   279      68.175  78.306  70.113  1.00  0.00           H  
ATOM   4611 HG23 THR   279      68.184  79.920  69.349  1.00  0.00           H  
ATOM   4612  OG1 THR   279      66.652  79.284  67.278  1.00  0.00           O  
ATOM   4613  HG1 THR   279      66.438  78.895  66.427  1.00  0.00           H  
ATOM   4614  C   THR   279      69.779  77.229  68.127  1.00  0.00           C  
ATOM   4615  O   THR   279      70.540  77.695  68.937  1.00  0.00           O  
ATOM   4616  N   LEU   280      69.831  75.978  67.807  1.00  0.00           N  
ATOM   4617  H   LEU   280      69.216  75.687  67.061  1.00  0.00           H  
ATOM   4618  CA  LEU   280      70.723  74.909  68.321  1.00  0.00           C  
ATOM   4619  HA  LEU   280      70.974  75.182  69.346  1.00  0.00           H  
ATOM   4620  CB  LEU   280      70.057  73.532  68.084  1.00  0.00           C  
ATOM   4621  HB2 LEU   280      69.889  73.508  67.008  1.00  0.00           H  
ATOM   4622  HB3 LEU   280      70.795  72.767  68.329  1.00  0.00           H  
ATOM   4623  CG  LEU   280      68.703  73.226  68.765  1.00  0.00           C  
ATOM   4624  HG  LEU   280      68.074  74.053  68.436  1.00  0.00           H  
ATOM   4625  CD1 LEU   280      68.152  71.860  68.340  1.00  0.00           C  
ATOM   4626 HD11 LEU   280      68.865  71.086  68.625  1.00  0.00           H  
ATOM   4627 HD12 LEU   280      67.165  71.696  68.774  1.00  0.00           H  
ATOM   4628 HD13 LEU   280      68.076  71.768  67.256  1.00  0.00           H  
ATOM   4629  CD2 LEU   280      68.829  73.367  70.309  1.00  0.00           C  
ATOM   4630 HD21 LEU   280      69.740  72.830  70.572  1.00  0.00           H  
ATOM   4631 HD22 LEU   280      68.977  74.433  70.482  1.00  0.00           H  
ATOM   4632 HD23 LEU   280      68.000  72.909  70.849  1.00  0.00           H  
ATOM   4633  C   LEU   280      72.102  74.873  67.633  1.00  0.00           C  
ATOM   4634  O   LEU   280      72.789  73.896  67.689  1.00  0.00           O  
ATOM   4635  N   ASN   281      72.362  75.901  66.836  1.00  0.00           N  
ATOM   4636  H   ASN   281      71.804  76.702  67.095  1.00  0.00           H  
ATOM   4637  CA  ASN   281      73.571  76.023  65.951  1.00  0.00           C  
ATOM   4638  HA  ASN   281      73.375  76.816  65.229  1.00  0.00           H  
ATOM   4639  CB  ASN   281      74.794  76.610  66.773  1.00  0.00           C  
ATOM   4640  HB2 ASN   281      74.719  76.193  67.777  1.00  0.00           H  
ATOM   4641  HB3 ASN   281      75.713  76.254  66.306  1.00  0.00           H  
ATOM   4642  CG  ASN   281      74.883  78.117  66.721  1.00  0.00           C  
ATOM   4643  OD1 ASN   281      74.908  78.811  65.680  1.00  0.00           O  
ATOM   4644  ND2 ASN   281      74.855  78.712  67.826  1.00  0.00           N  
ATOM   4645 HD21 ASN   281      74.941  79.707  67.673  1.00  0.00           H  
ATOM   4646 HD22 ASN   281      74.591  78.149  68.621  1.00  0.00           H  
ATOM   4647  C   ASN   281      73.905  74.726  65.106  1.00  0.00           C  
ATOM   4648  O   ASN   281      75.075  74.462  64.795  1.00  0.00           O  
ATOM   4649  N   HIE   282      72.975  73.817  64.782  1.00  0.00           N  
ATOM   4650  H   HIE   282      72.018  74.014  65.036  1.00  0.00           H  
ATOM   4651  CA  HIE   282      73.328  72.596  63.950  1.00  0.00           C  
ATOM   4652  HA  HIE   282      74.303  72.136  64.110  1.00  0.00           H  
ATOM   4653  CB  HIE   282      72.321  71.507  64.085  1.00  0.00           C  
ATOM   4654  HB2 HIE   282      71.310  71.875  63.911  1.00  0.00           H  
ATOM   4655  HB3 HIE   282      72.440  70.773  63.287  1.00  0.00           H  
ATOM   4656  CG  HIE   282      72.464  70.781  65.389  1.00  0.00           C  
ATOM   4657  ND1 HIE   282      73.606  70.242  65.999  1.00  0.00           N  
ATOM   4658  CE1 HIE   282      73.224  69.910  67.205  1.00  0.00           C  
ATOM   4659  HE1 HIE   282      73.922  69.490  67.914  1.00  0.00           H  
ATOM   4660  NE2 HIE   282      71.937  70.112  67.492  1.00  0.00           N  
ATOM   4661  HE2 HIE   282      71.632  70.257  68.443  1.00  0.00           H  
ATOM   4662  CD2 HIE   282      71.451  70.703  66.348  1.00  0.00           C  
ATOM   4663  HD2 HIE   282      70.552  71.300  66.301  1.00  0.00           H  
ATOM   4664  C   HIE   282      73.449  72.876  62.437  1.00  0.00           C  
ATOM   4665  O   HIE   282      73.030  73.926  61.923  1.00  0.00           O  
ATOM   4666  N   GLN   283      74.074  71.914  61.731  1.00  0.00           N  
ATOM   4667  H   GLN   283      74.453  71.118  62.224  1.00  0.00           H  
ATOM   4668  CA  GLN   283      74.253  72.113  60.298  1.00  0.00           C  
ATOM   4669  HA  GLN   283      73.705  72.991  59.957  1.00  0.00           H  
ATOM   4670  CB  GLN   283      75.712  72.438  59.997  1.00  0.00           C  
ATOM   4671  HB2 GLN   283      76.308  71.614  60.389  1.00  0.00           H  
ATOM   4672  HB3 GLN   283      75.819  72.398  58.914  1.00  0.00           H  
ATOM   4673  CG  GLN   283      76.219  73.773  60.614  1.00  0.00           C  
ATOM   4674  HG2 GLN   283      75.872  73.932  61.635  1.00  0.00           H  
ATOM   4675  HG3 GLN   283      77.306  73.743  60.684  1.00  0.00           H  
ATOM   4676  CD  GLN   283      75.880  75.020  59.788  1.00  0.00           C  
ATOM   4677  OE1 GLN   283      75.862  74.931  58.547  1.00  0.00           O  
ATOM   4678  NE2 GLN   283      75.683  76.159  60.464  1.00  0.00           N  
ATOM   4679 HE21 GLN   283      75.294  76.943  59.959  1.00  0.00           H  
ATOM   4680 HE22 GLN   283      75.809  76.224  61.464  1.00  0.00           H  
ATOM   4681  C   GLN   283      73.868  70.860  59.445  1.00  0.00           C  
ATOM   4682  O   GLN   283      73.908  69.741  59.959  1.00  0.00           O  
ATOM   4683  N   TYR   284      73.289  71.045  58.258  1.00  0.00           N  
ATOM   4684  H   TYR   284      73.401  71.938  57.800  1.00  0.00           H  
ATOM   4685  CA  TYR   284      72.590  70.055  57.442  1.00  0.00           C  
ATOM   4686  HA  TYR   284      72.174  69.223  58.010  1.00  0.00           H  
ATOM   4687  CB  TYR   284      71.518  70.709  56.506  1.00  0.00           C  
ATOM   4688  HB2 TYR   284      72.003  71.488  55.919  1.00  0.00           H  
ATOM   4689  HB3 TYR   284      71.250  69.899  55.828  1.00  0.00           H  
ATOM   4690  CG  TYR   284      70.364  71.276  57.270  1.00  0.00           C  
ATOM   4691  CD1 TYR   284      69.364  70.412  57.585  1.00  0.00           C  
ATOM   4692  HD1 TYR   284      69.509  69.396  57.250  1.00  0.00           H  
ATOM   4693  CE1 TYR   284      68.222  70.856  58.279  1.00  0.00           C  
ATOM   4694  HE1 TYR   284      67.423  70.159  58.482  1.00  0.00           H  
ATOM   4695  CZ  TYR   284      68.115  72.204  58.578  1.00  0.00           C  
ATOM   4696  OH  TYR   284      67.025  72.737  59.123  1.00  0.00           O  
ATOM   4697  HH  TYR   284      66.507  72.116  59.640  1.00  0.00           H  
ATOM   4698  CE2 TYR   284      69.088  73.085  58.164  1.00  0.00           C  
ATOM   4699  HE2 TYR   284      69.065  74.150  58.343  1.00  0.00           H  
ATOM   4700  CD2 TYR   284      70.277  72.678  57.584  1.00  0.00           C  
ATOM   4701  HD2 TYR   284      71.048  73.408  57.386  1.00  0.00           H  
ATOM   4702  C   TYR   284      73.608  69.272  56.577  1.00  0.00           C  
ATOM   4703  O   TYR   284      73.571  69.215  55.344  1.00  0.00           O  
ATOM   4704  N   ASP   285      74.572  68.774  57.294  1.00  0.00           N  
ATOM   4705  H   ASP   285      74.541  69.012  58.275  1.00  0.00           H  
ATOM   4706  CA  ASP   285      75.736  68.008  56.747  1.00  0.00           C  
ATOM   4707  HA  ASP   285      75.857  68.384  55.731  1.00  0.00           H  
ATOM   4708  CB  ASP   285      77.058  68.350  57.550  1.00  0.00           C  
ATOM   4709  HB2 ASP   285      77.892  67.954  56.971  1.00  0.00           H  
ATOM   4710  HB3 ASP   285      77.257  69.422  57.573  1.00  0.00           H  
ATOM   4711  CG  ASP   285      77.218  67.686  58.941  1.00  0.00           C  
ATOM   4712  OD1 ASP   285      76.460  66.725  59.344  1.00  0.00           O  
ATOM   4713  OD2 ASP   285      78.134  68.158  59.664  1.00  0.00           O  
ATOM   4714  C   ASP   285      75.510  66.525  56.515  1.00  0.00           C  
ATOM   4715  O   ASP   285      76.458  65.833  56.184  1.00  0.00           O  
ATOM   4716  N   TYR   286      74.285  66.060  56.774  1.00  0.00           N  
ATOM   4717  H   TYR   286      73.650  66.708  57.219  1.00  0.00           H  
ATOM   4718  CA  TYR   286      73.848  64.616  56.788  1.00  0.00           C  
ATOM   4719  HA  TYR   286      72.861  64.572  57.250  1.00  0.00           H  
ATOM   4720  CB  TYR   286      73.602  64.013  55.366  1.00  0.00           C  
ATOM   4721  HB2 TYR   286      74.617  64.089  54.978  1.00  0.00           H  
ATOM   4722  HB3 TYR   286      73.374  62.947  55.394  1.00  0.00           H  
ATOM   4723  CG  TYR   286      72.752  64.733  54.425  1.00  0.00           C  
ATOM   4724  CD1 TYR   286      71.376  64.422  54.324  1.00  0.00           C  
ATOM   4725  HD1 TYR   286      70.914  63.738  55.020  1.00  0.00           H  
ATOM   4726  CE1 TYR   286      70.520  65.153  53.393  1.00  0.00           C  
ATOM   4727  HE1 TYR   286      69.467  64.949  53.269  1.00  0.00           H  
ATOM   4728  CZ  TYR   286      71.121  66.200  52.604  1.00  0.00           C  
ATOM   4729  OH  TYR   286      70.394  66.853  51.682  1.00  0.00           O  
ATOM   4730  HH  TYR   286      70.521  67.801  51.764  1.00  0.00           H  
ATOM   4731  CE2 TYR   286      72.488  66.518  52.827  1.00  0.00           C  
ATOM   4732  HE2 TYR   286      72.996  67.330  52.329  1.00  0.00           H  
ATOM   4733  CD2 TYR   286      73.301  65.734  53.618  1.00  0.00           C  
ATOM   4734  HD2 TYR   286      74.306  66.118  53.710  1.00  0.00           H  
ATOM   4735  C   TYR   286      74.602  63.728  57.765  1.00  0.00           C  
ATOM   4736  O   TYR   286      74.569  62.489  57.627  1.00  0.00           O  
ATOM   4737  N   THR   287      75.250  64.284  58.827  1.00  0.00           N  
ATOM   4738  H   THR   287      75.300  65.288  58.920  1.00  0.00           H  
ATOM   4739  CA  THR   287      75.896  63.438  59.888  1.00  0.00           C  
ATOM   4740  HA  THR   287      76.192  62.515  59.390  1.00  0.00           H  
ATOM   4741  CB  THR   287      77.244  64.042  60.422  1.00  0.00           C  
ATOM   4742  HB  THR   287      77.115  65.037  60.847  1.00  0.00           H  
ATOM   4743  CG2 THR   287      77.959  63.151  61.498  1.00  0.00           C  
ATOM   4744 HG21 THR   287      78.571  62.410  60.984  1.00  0.00           H  
ATOM   4745 HG22 THR   287      78.702  63.802  61.958  1.00  0.00           H  
ATOM   4746 HG23 THR   287      77.316  62.654  62.225  1.00  0.00           H  
ATOM   4747  OG1 THR   287      78.098  64.248  59.298  1.00  0.00           O  
ATOM   4748  HG1 THR   287      77.752  64.985  58.789  1.00  0.00           H  
ATOM   4749  C   THR   287      74.886  63.053  61.007  1.00  0.00           C  
ATOM   4750  O   THR   287      74.606  63.811  61.952  1.00  0.00           O  
ATOM   4751  N   PHE   288      74.156  61.955  60.763  1.00  0.00           N  
ATOM   4752  H   PHE   288      74.426  61.387  59.973  1.00  0.00           H  
ATOM   4753  CA  PHE   288      73.225  61.363  61.649  1.00  0.00           C  
ATOM   4754  HA  PHE   288      72.561  62.127  62.053  1.00  0.00           H  
ATOM   4755  CB  PHE   288      72.363  60.448  60.856  1.00  0.00           C  
ATOM   4756  HB2 PHE   288      72.911  59.553  60.564  1.00  0.00           H  
ATOM   4757  HB3 PHE   288      71.558  60.141  61.523  1.00  0.00           H  
ATOM   4758  CG  PHE   288      71.733  60.900  59.562  1.00  0.00           C  
ATOM   4759  CD1 PHE   288      70.595  61.718  59.669  1.00  0.00           C  
ATOM   4760  HD1 PHE   288      70.200  61.975  60.641  1.00  0.00           H  
ATOM   4761  CE1 PHE   288      69.953  62.103  58.493  1.00  0.00           C  
ATOM   4762  HE1 PHE   288      69.050  62.693  58.545  1.00  0.00           H  
ATOM   4763  CZ  PHE   288      70.325  61.490  57.247  1.00  0.00           C  
ATOM   4764  HZ  PHE   288      69.691  61.633  56.384  1.00  0.00           H  
ATOM   4765  CE2 PHE   288      71.440  60.639  57.180  1.00  0.00           C  
ATOM   4766  HE2 PHE   288      71.641  60.116  56.257  1.00  0.00           H  
ATOM   4767  CD2 PHE   288      72.180  60.395  58.369  1.00  0.00           C  
ATOM   4768  HD2 PHE   288      73.042  59.746  58.310  1.00  0.00           H  
ATOM   4769  C   PHE   288      73.853  60.645  62.860  1.00  0.00           C  
ATOM   4770  O   PHE   288      75.081  60.411  62.782  1.00  0.00           O  
ATOM   4771  N   ASP   289      73.168  60.290  63.930  1.00  0.00           N  
ATOM   4772  H   ASP   289      72.178  60.491  63.936  1.00  0.00           H  
ATOM   4773  CA  ASP   289      73.770  59.671  65.198  1.00  0.00           C  
ATOM   4774  HA  ASP   289      74.431  60.438  65.601  1.00  0.00           H  
ATOM   4775  CB  ASP   289      72.801  59.301  66.287  1.00  0.00           C  
ATOM   4776  HB2 ASP   289      72.121  58.573  65.844  1.00  0.00           H  
ATOM   4777  HB3 ASP   289      73.301  58.784  67.107  1.00  0.00           H  
ATOM   4778  CG  ASP   289      71.987  60.485  66.771  1.00  0.00           C  
ATOM   4779  OD1 ASP   289      72.292  61.628  66.555  1.00  0.00           O  
ATOM   4780  OD2 ASP   289      71.019  60.189  67.523  1.00  0.00           O  
ATOM   4781  C   ASP   289      74.536  58.423  64.840  1.00  0.00           C  
ATOM   4782  O   ASP   289      75.581  58.254  65.437  1.00  0.00           O  
ATOM   4783  N   TRP   290      73.993  57.577  63.993  1.00  0.00           N  
ATOM   4784  H   TRP   290      73.067  57.718  63.615  1.00  0.00           H  
ATOM   4785  CA  TRP   290      74.701  56.425  63.588  1.00  0.00           C  
ATOM   4786  HA  TRP   290      74.838  55.728  64.415  1.00  0.00           H  
ATOM   4787  CB  TRP   290      73.694  55.564  62.817  1.00  0.00           C  
ATOM   4788  HB2 TRP   290      74.075  54.550  62.689  1.00  0.00           H  
ATOM   4789  HB3 TRP   290      72.880  55.433  63.530  1.00  0.00           H  
ATOM   4790  CG  TRP   290      73.094  56.057  61.556  1.00  0.00           C  
ATOM   4791  CD1 TRP   290      73.586  55.893  60.288  1.00  0.00           C  
ATOM   4792  HD1 TRP   290      74.529  55.449  60.009  1.00  0.00           H  
ATOM   4793  NE1 TRP   290      72.756  56.604  59.355  1.00  0.00           N  
ATOM   4794  HE1 TRP   290      73.053  56.919  58.442  1.00  0.00           H  
ATOM   4795  CE2 TRP   290      71.607  57.090  59.924  1.00  0.00           C  
ATOM   4796  CZ2 TRP   290      70.454  57.742  59.524  1.00  0.00           C  
ATOM   4797  HZ2 TRP   290      70.311  57.963  58.476  1.00  0.00           H  
ATOM   4798  CH2 TRP   290      69.487  58.184  60.416  1.00  0.00           C  
ATOM   4799  HH2 TRP   290      68.552  58.633  60.115  1.00  0.00           H  
ATOM   4800  CZ3 TRP   290      69.741  57.945  61.797  1.00  0.00           C  
ATOM   4801  HZ3 TRP   290      68.983  58.274  62.492  1.00  0.00           H  
ATOM   4802  CE3 TRP   290      70.897  57.279  62.229  1.00  0.00           C  
ATOM   4803  HE3 TRP   290      71.016  57.158  63.295  1.00  0.00           H  
ATOM   4804  CD2 TRP   290      71.846  56.796  61.324  1.00  0.00           C  
ATOM   4805  C   TRP   290      76.041  56.820  62.821  1.00  0.00           C  
ATOM   4806  O   TRP   290      77.051  56.138  63.016  1.00  0.00           O  
ATOM   4807  N   THR   291      76.091  57.829  61.910  1.00  0.00           N  
ATOM   4808  H   THR   291      75.218  58.273  61.664  1.00  0.00           H  
ATOM   4809  CA  THR   291      77.260  58.327  61.190  1.00  0.00           C  
ATOM   4810  HA  THR   291      77.717  57.526  60.610  1.00  0.00           H  
ATOM   4811  CB  THR   291      76.745  59.411  60.186  1.00  0.00           C  
ATOM   4812  HB  THR   291      76.515  60.331  60.724  1.00  0.00           H  
ATOM   4813  CG2 THR   291      77.851  59.789  59.174  1.00  0.00           C  
ATOM   4814 HG21 THR   291      77.643  60.703  58.618  1.00  0.00           H  
ATOM   4815 HG22 THR   291      78.818  59.889  59.667  1.00  0.00           H  
ATOM   4816 HG23 THR   291      77.926  59.008  58.418  1.00  0.00           H  
ATOM   4817  OG1 THR   291      75.542  59.073  59.541  1.00  0.00           O  
ATOM   4818  HG1 THR   291      75.701  58.220  59.131  1.00  0.00           H  
ATOM   4819  C   THR   291      78.352  59.059  62.052  1.00  0.00           C  
ATOM   4820  O   THR   291      79.549  59.019  61.719  1.00  0.00           O  
ATOM   4821  N   MET   292      77.840  59.643  63.183  1.00  0.00           N  
ATOM   4822  H   MET   292      76.854  59.562  63.386  1.00  0.00           H  
ATOM   4823  CA  MET   292      78.684  60.139  64.268  1.00  0.00           C  
ATOM   4824  HA  MET   292      79.547  60.630  63.818  1.00  0.00           H  
ATOM   4825  CB  MET   292      77.929  61.228  65.158  1.00  0.00           C  
ATOM   4826  HB2 MET   292      77.266  61.719  64.446  1.00  0.00           H  
ATOM   4827  HB3 MET   292      77.191  60.869  65.875  1.00  0.00           H  
ATOM   4828  CG  MET   292      78.879  62.188  65.847  1.00  0.00           C  
ATOM   4829  HG2 MET   292      79.567  62.567  65.091  1.00  0.00           H  
ATOM   4830  HG3 MET   292      78.286  63.058  66.129  1.00  0.00           H  
ATOM   4831  SD  MET   292      79.806  61.414  67.218  1.00  0.00           S  
ATOM   4832  CE  MET   292      78.683  61.815  68.567  1.00  0.00           C  
ATOM   4833  HE1 MET   292      78.142  62.759  68.501  1.00  0.00           H  
ATOM   4834  HE2 MET   292      77.879  61.081  68.515  1.00  0.00           H  
ATOM   4835  HE3 MET   292      79.214  61.883  69.517  1.00  0.00           H  
ATOM   4836  C   MET   292      79.213  58.995  65.103  1.00  0.00           C  
ATOM   4837  O   MET   292      80.441  58.950  65.332  1.00  0.00           O  
ATOM   4838  N   LEU   293      78.382  58.027  65.519  1.00  0.00           N  
ATOM   4839  H   LEU   293      77.380  58.148  65.528  1.00  0.00           H  
ATOM   4840  CA  LEU   293      78.831  56.854  66.243  1.00  0.00           C  
ATOM   4841  HA  LEU   293      79.281  57.273  67.143  1.00  0.00           H  
ATOM   4842  CB  LEU   293      77.615  55.928  66.628  1.00  0.00           C  
ATOM   4843  HB2 LEU   293      76.965  55.708  65.782  1.00  0.00           H  
ATOM   4844  HB3 LEU   293      77.980  54.919  66.823  1.00  0.00           H  
ATOM   4845  CG  LEU   293      76.763  56.444  67.752  1.00  0.00           C  
ATOM   4846  HG  LEU   293      76.564  57.515  67.718  1.00  0.00           H  
ATOM   4847  CD1 LEU   293      75.374  55.645  67.724  1.00  0.00           C  
ATOM   4848 HD11 LEU   293      75.439  54.634  68.125  1.00  0.00           H  
ATOM   4849 HD12 LEU   293      74.696  56.163  68.402  1.00  0.00           H  
ATOM   4850 HD13 LEU   293      74.888  55.568  66.752  1.00  0.00           H  
ATOM   4851  CD2 LEU   293      77.297  56.243  69.147  1.00  0.00           C  
ATOM   4852 HD21 LEU   293      78.033  56.979  69.470  1.00  0.00           H  
ATOM   4853 HD22 LEU   293      76.481  56.283  69.868  1.00  0.00           H  
ATOM   4854 HD23 LEU   293      77.747  55.253  69.074  1.00  0.00           H  
ATOM   4855  C   LEU   293      79.920  56.054  65.481  1.00  0.00           C  
ATOM   4856  O   LEU   293      80.814  55.487  66.097  1.00  0.00           O  
ATOM   4857  N   LYS   294      79.950  56.090  64.098  1.00  0.00           N  
ATOM   4858  H   LYS   294      79.215  56.546  63.576  1.00  0.00           H  
ATOM   4859  CA  LYS   294      80.900  55.362  63.213  1.00  0.00           C  
ATOM   4860  HA  LYS   294      81.238  54.407  63.615  1.00  0.00           H  
ATOM   4861  CB  LYS   294      80.176  55.006  61.940  1.00  0.00           C  
ATOM   4862  HB2 LYS   294      79.855  55.903  61.411  1.00  0.00           H  
ATOM   4863  HB3 LYS   294      80.909  54.611  61.236  1.00  0.00           H  
ATOM   4864  CG  LYS   294      79.035  53.932  62.022  1.00  0.00           C  
ATOM   4865  HG2 LYS   294      79.520  52.963  62.140  1.00  0.00           H  
ATOM   4866  HG3 LYS   294      78.432  54.051  62.922  1.00  0.00           H  
ATOM   4867  CD  LYS   294      78.270  53.969  60.698  1.00  0.00           C  
ATOM   4868  HD2 LYS   294      77.723  54.907  60.609  1.00  0.00           H  
ATOM   4869  HD3 LYS   294      78.929  53.865  59.837  1.00  0.00           H  
ATOM   4870  CE  LYS   294      77.097  52.992  60.685  1.00  0.00           C  
ATOM   4871  HE2 LYS   294      76.732  52.725  61.677  1.00  0.00           H  
ATOM   4872  HE3 LYS   294      76.353  53.481  60.057  1.00  0.00           H  
ATOM   4873  NZ  LYS   294      77.459  51.747  60.073  1.00  0.00           N  
ATOM   4874  HZ1 LYS   294      78.045  51.248  60.726  1.00  0.00           H  
ATOM   4875  HZ2 LYS   294      76.650  51.180  59.861  1.00  0.00           H  
ATOM   4876  HZ3 LYS   294      77.981  51.876  59.218  1.00  0.00           H  
ATOM   4877  C   LYS   294      82.170  56.202  62.810  1.00  0.00           C  
ATOM   4878  O   LYS   294      82.929  55.826  61.973  1.00  0.00           O  
ATOM   4879  N   GLN   295      82.345  57.356  63.492  1.00  0.00           N  
ATOM   4880  H   GLN   295      81.606  57.645  64.116  1.00  0.00           H  
ATOM   4881  CA  GLN   295      83.468  58.259  63.207  1.00  0.00           C  
ATOM   4882  HA  GLN   295      83.556  58.302  62.122  1.00  0.00           H  
ATOM   4883  CB  GLN   295      83.051  59.656  63.695  1.00  0.00           C  
ATOM   4884  HB2 GLN   295      81.992  59.780  63.471  1.00  0.00           H  
ATOM   4885  HB3 GLN   295      83.086  59.738  64.781  1.00  0.00           H  
ATOM   4886  CG  GLN   295      83.849  60.772  63.062  1.00  0.00           C  
ATOM   4887  HG2 GLN   295      84.913  60.776  63.296  1.00  0.00           H  
ATOM   4888  HG3 GLN   295      83.756  60.529  62.003  1.00  0.00           H  
ATOM   4889  CD  GLN   295      83.282  62.118  63.421  1.00  0.00           C  
ATOM   4890  OE1 GLN   295      83.497  62.670  64.504  1.00  0.00           O  
ATOM   4891  NE2 GLN   295      82.412  62.721  62.596  1.00  0.00           N  
ATOM   4892 HE21 GLN   295      82.128  63.645  62.890  1.00  0.00           H  
ATOM   4893 HE22 GLN   295      81.967  62.283  61.802  1.00  0.00           H  
ATOM   4894  C   GLN   295      84.832  57.870  63.846  1.00  0.00           C  
ATOM   4895  O   GLN   295      84.938  57.811  65.086  1.00  0.00           O  
ATOM   4896  N   NME   296      85.870  57.656  62.985  1.00  0.00           N  
ATOM   4897  H   NME   296      85.662  57.813  62.009  1.00  0.00           H  
ATOM   4898  CH3 NME   296      87.082  57.097  63.278  1.00  0.00           C  
ATOM   4899 HH31 NME   296      86.883  56.087  63.635  1.00  0.00           H  
ATOM   4900 HH32 NME   296      87.810  57.032  62.469  1.00  0.00           H  
ATOM   4901 HH33 NME   296      87.375  57.714  64.127  1.00  0.00           H  
TER    4902      NME   296 
ATOM   4902 HH31 ACE   297     103.462  49.690  35.819  1.00  0.00           H  
ATOM   4903  CH3 ACE   297     103.681  49.505  36.870  1.00  0.00           C  
ATOM   4904 HH32 ACE   297     103.831  50.448  37.396  1.00  0.00           H  
ATOM   4905 HH33 ACE   297     104.521  48.813  36.938  1.00  0.00           H  
ATOM   4906  C   ACE   297     102.445  48.848  37.468  1.00  0.00           C  
ATOM   4907  O   ACE   297     102.016  49.277  38.539  1.00  0.00           O  
ATOM   4908  N   ILE   298     102.046  47.698  36.896  1.00  0.00           N  
ATOM   4909  H   ILE   298     102.600  47.351  36.126  1.00  0.00           H  
ATOM   4910  CA  ILE   298     101.039  46.829  37.440  1.00  0.00           C  
ATOM   4911  HA  ILE   298     100.296  47.420  37.974  1.00  0.00           H  
ATOM   4912  CB  ILE   298     100.304  46.002  36.285  1.00  0.00           C  
ATOM   4913  HB  ILE   298     100.967  45.326  35.745  1.00  0.00           H  
ATOM   4914  CG2 ILE   298      99.307  44.960  36.879  1.00  0.00           C  
ATOM   4915 HG21 ILE   298      98.750  44.452  36.092  1.00  0.00           H  
ATOM   4916 HG22 ILE   298      99.718  44.238  37.584  1.00  0.00           H  
ATOM   4917 HG23 ILE   298      98.538  45.507  37.425  1.00  0.00           H  
ATOM   4918  CG1 ILE   298      99.618  46.889  35.176  1.00  0.00           C  
ATOM   4919 HG12 ILE   298      98.648  47.258  35.509  1.00  0.00           H  
ATOM   4920 HG13 ILE   298     100.279  47.716  34.915  1.00  0.00           H  
ATOM   4921  CD1 ILE   298      99.335  46.154  33.844  1.00  0.00           C  
ATOM   4922 HD11 ILE   298      98.688  46.857  33.320  1.00  0.00           H  
ATOM   4923 HD12 ILE   298     100.238  45.944  33.271  1.00  0.00           H  
ATOM   4924 HD13 ILE   298      98.814  45.225  34.075  1.00  0.00           H  
ATOM   4925  C   ILE   298     101.818  45.981  38.403  1.00  0.00           C  
ATOM   4926  O   ILE   298     102.538  45.129  37.926  1.00  0.00           O  
ATOM   4927  N   ASN   299     101.554  45.978  39.723  1.00  0.00           N  
ATOM   4928  H   ASN   299     101.125  46.797  40.129  1.00  0.00           H  
ATOM   4929  CA  ASN   299     102.495  45.278  40.615  1.00  0.00           C  
ATOM   4930  HA  ASN   299     103.507  45.484  40.267  1.00  0.00           H  
ATOM   4931  CB  ASN   299     102.466  46.011  41.942  1.00  0.00           C  
ATOM   4932  HB2 ASN   299     103.327  45.657  42.509  1.00  0.00           H  
ATOM   4933  HB3 ASN   299     102.497  47.081  41.739  1.00  0.00           H  
ATOM   4934  CG  ASN   299     101.263  45.593  42.837  1.00  0.00           C  
ATOM   4935  OD1 ASN   299     100.092  45.795  42.430  1.00  0.00           O  
ATOM   4936  ND2 ASN   299     101.451  45.090  44.066  1.00  0.00           N  
ATOM   4937 HD21 ASN   299     100.650  44.973  44.671  1.00  0.00           H
[truncated: 8,355,594 more chars]
