# Supplementary material for: Lenalidomide Stabilizes Protein–Protein Complexes by Turning Labile Intermolecular H-Bonds into Robust Interactions
Source: J Med Chem. 2023 Apr 21;66(9):6037–46. doi: 10.1021/acs.jmedchem.2c01692 (PMC10184122; doi:10.1021/acs.jmedchem.2c01692)
Supplement: Supplementary file 2 — jm2c01692_si_002.zip [file jm2c01692_si_002.zip › Figure_PDBS/Figure 3/Figure3.N39G.pdb]

CRYST1  111.884  111.884  111.884 109.47 109.47 109.47 P 1           1
ATOM      1 HH31 ACE     1      66.847  28.268  44.950  1.00  0.00           H  
ATOM      2  CH3 ACE     1      67.151  27.381  44.395  1.00  0.00           C  
ATOM      3 HH32 ACE     1      66.487  26.566  44.684  1.00  0.00           H  
ATOM      4 HH33 ACE     1      68.202  27.153  44.575  1.00  0.00           H  
ATOM      5  C   ACE     1      66.899  27.612  42.932  1.00  0.00           C  
ATOM      6  O   ACE     1      67.695  28.157  42.180  1.00  0.00           O  
ATOM      7  N   GLU     2      65.777  27.089  42.517  1.00  0.00           N  
ATOM      8  H   GLU     2      65.261  26.572  43.214  1.00  0.00           H  
ATOM      9  CA  GLU     2      65.132  27.116  41.208  1.00  0.00           C  
ATOM     10  HA  GLU     2      65.915  27.245  40.460  1.00  0.00           H  
ATOM     11  CB  GLU     2      64.441  25.834  40.890  1.00  0.00           C  
ATOM     12  HB2 GLU     2      63.437  25.777  41.309  1.00  0.00           H  
ATOM     13  HB3 GLU     2      64.269  25.836  39.813  1.00  0.00           H  
ATOM     14  CG  GLU     2      65.279  24.588  41.247  1.00  0.00           C  
ATOM     15  HG2 GLU     2      64.831  23.802  40.638  1.00  0.00           H  
ATOM     16  HG3 GLU     2      66.315  24.574  40.908  1.00  0.00           H  
ATOM     17  CD  GLU     2      65.209  24.118  42.709  1.00  0.00           C  
ATOM     18  OE1 GLU     2      65.979  23.222  43.102  1.00  0.00           O  
ATOM     19  OE2 GLU     2      64.275  24.582  43.396  1.00  0.00           O  
ATOM     20  C   GLU     2      64.178  28.331  41.000  1.00  0.00           C  
ATOM     21  O   GLU     2      63.723  28.582  39.838  1.00  0.00           O  
ATOM     22  N   PHE     3      63.780  29.065  42.084  1.00  0.00           N  
ATOM     23  H   PHE     3      64.094  28.795  43.006  1.00  0.00           H  
ATOM     24  CA  PHE     3      62.889  30.246  41.868  1.00  0.00           C  
ATOM     25  HA  PHE     3      62.095  29.898  41.207  1.00  0.00           H  
ATOM     26  CB  PHE     3      62.125  30.582  43.186  1.00  0.00           C  
ATOM     27  HB2 PHE     3      61.946  29.619  43.666  1.00  0.00           H  
ATOM     28  HB3 PHE     3      62.792  30.982  43.950  1.00  0.00           H  
ATOM     29  CG  PHE     3      60.858  31.347  43.139  1.00  0.00           C  
ATOM     30  CD1 PHE     3      60.499  32.122  42.033  1.00  0.00           C  
ATOM     31  HD1 PHE     3      61.120  32.229  41.157  1.00  0.00           H  
ATOM     32  CE1 PHE     3      59.272  32.744  41.933  1.00  0.00           C  
ATOM     33  HE1 PHE     3      59.001  33.359  41.088  1.00  0.00           H  
ATOM     34  CZ  PHE     3      58.367  32.673  43.019  1.00  0.00           C  
ATOM     35  HZ  PHE     3      57.420  33.178  43.137  1.00  0.00           H  
ATOM     36  CE2 PHE     3      58.790  32.106  44.231  1.00  0.00           C  
ATOM     37  HE2 PHE     3      58.008  32.028  44.972  1.00  0.00           H  
ATOM     38  CD2 PHE     3      60.023  31.420  44.346  1.00  0.00           C  
ATOM     39  HD2 PHE     3      60.274  30.772  45.173  1.00  0.00           H  
ATOM     40  C   PHE     3      63.616  31.431  41.243  1.00  0.00           C  
ATOM     41  O   PHE     3      64.676  31.839  41.774  1.00  0.00           O  
ATOM     42  N   ILE     4      63.206  31.904  40.059  1.00  0.00           N  
ATOM     43  H   ILE     4      62.392  31.499  39.619  1.00  0.00           H  
ATOM     44  CA  ILE     4      63.811  33.016  39.285  1.00  0.00           C  
ATOM     45  HA  ILE     4      64.347  33.582  40.048  1.00  0.00           H  
ATOM     46  CB  ILE     4      64.830  32.472  38.138  1.00  0.00           C  
ATOM     47  HB  ILE     4      64.384  31.749  37.455  1.00  0.00           H  
ATOM     48  CG2 ILE     4      65.330  33.605  37.258  1.00  0.00           C  
ATOM     49 HG21 ILE     4      64.454  34.115  36.857  1.00  0.00           H  
ATOM     50 HG22 ILE     4      65.969  34.278  37.830  1.00  0.00           H  
ATOM     51 HG23 ILE     4      65.901  33.262  36.395  1.00  0.00           H  
ATOM     52  CG1 ILE     4      65.977  31.841  38.925  1.00  0.00           C  
ATOM     53 HG12 ILE     4      66.521  32.571  39.525  1.00  0.00           H  
ATOM     54 HG13 ILE     4      65.623  30.995  39.513  1.00  0.00           H  
ATOM     55  CD1 ILE     4      67.007  31.138  38.019  1.00  0.00           C  
ATOM     56 HD11 ILE     4      67.537  31.853  37.389  1.00  0.00           H  
ATOM     57 HD12 ILE     4      67.696  30.543  38.618  1.00  0.00           H  
ATOM     58 HD13 ILE     4      66.497  30.378  37.426  1.00  0.00           H  
ATOM     59  C   ILE     4      62.626  33.736  38.618  1.00  0.00           C  
ATOM     60  O   ILE     4      61.704  33.065  38.069  1.00  0.00           O  
ATOM     61  N   VAL     5      62.655  35.064  38.647  1.00  0.00           N  
ATOM     62  H   VAL     5      63.353  35.531  39.208  1.00  0.00           H  
ATOM     63  CA  VAL     5      61.690  36.007  38.013  1.00  0.00           C  
ATOM     64  HA  VAL     5      60.913  35.449  37.491  1.00  0.00           H  
ATOM     65  CB  VAL     5      60.921  36.814  39.117  1.00  0.00           C  
ATOM     66  HB  VAL     5      60.105  37.238  38.532  1.00  0.00           H  
ATOM     67  CG1 VAL     5      60.243  35.957  40.178  1.00  0.00           C  
ATOM     68 HG11 VAL     5      59.709  35.172  39.642  1.00  0.00           H  
ATOM     69 HG12 VAL     5      60.960  35.568  40.901  1.00  0.00           H  
ATOM     70 HG13 VAL     5      59.598  36.730  40.595  1.00  0.00           H  
ATOM     71  CG2 VAL     5      61.892  37.776  39.835  1.00  0.00           C  
ATOM     72 HG21 VAL     5      61.394  38.315  40.641  1.00  0.00           H  
ATOM     73 HG22 VAL     5      62.675  37.173  40.294  1.00  0.00           H  
ATOM     74 HG23 VAL     5      62.277  38.513  39.129  1.00  0.00           H  
ATOM     75  C   VAL     5      62.410  36.795  36.913  1.00  0.00           C  
ATOM     76  O   VAL     5      63.632  37.075  36.944  1.00  0.00           O  
ATOM     77  N   GLY     6      61.621  37.415  35.925  1.00  0.00           N  
ATOM     78  H   GLY     6      60.628  37.274  36.037  1.00  0.00           H  
ATOM     79  CA  GLY     6      62.170  38.320  34.802  1.00  0.00           C  
ATOM     80  HA2 GLY     6      61.329  38.593  34.166  1.00  0.00           H  
ATOM     81  HA3 GLY     6      62.504  39.217  35.324  1.00  0.00           H  
ATOM     82  C   GLY     6      63.282  37.744  33.949  1.00  0.00           C  
ATOM     83  O   GLY     6      64.148  38.521  33.473  1.00  0.00           O  
ATOM     84  N   GLY     7      63.338  36.424  33.954  1.00  0.00           N  
ATOM     85  H   GLY     7      62.622  35.891  34.428  1.00  0.00           H  
ATOM     86  CA  GLY     7      64.438  35.584  33.481  1.00  0.00           C  
ATOM     87  HA2 GLY     7      64.295  34.522  33.683  1.00  0.00           H  
ATOM     88  HA3 GLY     7      64.502  35.659  32.395  1.00  0.00           H  
ATOM     89  C   GLY     7      65.811  35.879  34.069  1.00  0.00           C  
ATOM     90  O   GLY     7      66.873  35.457  33.553  1.00  0.00           O  
ATOM     91  N   LYS     8      65.848  36.610  35.174  1.00  0.00           N  
ATOM     92  H   LYS     8      64.980  36.972  35.541  1.00  0.00           H  
ATOM     93  CA  LYS     8      67.154  37.207  35.639  1.00  0.00           C  
ATOM     94  HA  LYS     8      67.876  36.475  35.277  1.00  0.00           H  
ATOM     95  CB  LYS     8      67.453  38.603  34.924  1.00  0.00           C  
ATOM     96  HB2 LYS     8      67.158  38.506  33.879  1.00  0.00           H  
ATOM     97  HB3 LYS     8      66.818  39.360  35.384  1.00  0.00           H  
ATOM     98  CG  LYS     8      68.897  39.064  35.120  1.00  0.00           C  
ATOM     99  HG2 LYS     8      69.157  39.108  36.177  1.00  0.00           H  
ATOM    100  HG3 LYS     8      69.508  38.371  34.541  1.00  0.00           H  
ATOM    101  CD  LYS     8      69.059  40.493  34.529  1.00  0.00           C  
ATOM    102  HD2 LYS     8      68.239  41.092  34.925  1.00  0.00           H  
ATOM    103  HD3 LYS     8      69.934  40.986  34.953  1.00  0.00           H  
ATOM    104  CE  LYS     8      69.228  40.589  33.028  1.00  0.00           C  
ATOM    105  HE2 LYS     8      68.293  40.244  32.585  1.00  0.00           H  
ATOM    106  HE3 LYS     8      69.518  41.610  32.782  1.00  0.00           H  
ATOM    107  NZ  LYS     8      70.355  39.753  32.498  1.00  0.00           N  
ATOM    108  HZ1 LYS     8      70.465  40.044  31.538  1.00  0.00           H  
ATOM    109  HZ2 LYS     8      71.236  39.967  32.943  1.00  0.00           H  
ATOM    110  HZ3 LYS     8      70.201  38.758  32.583  1.00  0.00           H  
ATOM    111  C   LYS     8      67.430  37.148  37.099  1.00  0.00           C  
ATOM    112  O   LYS     8      68.615  37.031  37.413  1.00  0.00           O  
ATOM    113  N   TYR     9      66.487  37.179  38.031  1.00  0.00           N  
ATOM    114  H   TYR     9      65.507  37.158  37.788  1.00  0.00           H  
ATOM    115  CA  TYR     9      66.641  37.319  39.489  1.00  0.00           C  
ATOM    116  HA  TYR     9      67.639  37.695  39.713  1.00  0.00           H  
ATOM    117  CB  TYR     9      65.796  38.506  40.011  1.00  0.00           C  
ATOM    118  HB2 TYR     9      64.746  38.349  39.764  1.00  0.00           H  
ATOM    119  HB3 TYR     9      65.824  38.481  41.100  1.00  0.00           H  
ATOM    120  CG  TYR     9      66.340  39.874  39.492  1.00  0.00           C  
ATOM    121  CD1 TYR     9      67.465  40.518  40.082  1.00  0.00           C  
ATOM    122  HD1 TYR     9      67.979  39.943  40.838  1.00  0.00           H  
ATOM    123  CE1 TYR     9      67.957  41.743  39.471  1.00  0.00           C  
ATOM    124  HE1 TYR     9      68.856  42.164  39.896  1.00  0.00           H  
ATOM    125  CZ  TYR     9      67.373  42.271  38.280  1.00  0.00           C  
ATOM    126  OH  TYR     9      67.894  43.318  37.557  1.00  0.00           O  
ATOM    127  HH  TYR     9      68.764  43.487  37.926  1.00  0.00           H  
ATOM    128  CE2 TYR     9      66.174  41.682  37.816  1.00  0.00           C  
ATOM    129  HE2 TYR     9      65.676  42.052  36.933  1.00  0.00           H  
ATOM    130  CD2 TYR     9      65.706  40.448  38.386  1.00  0.00           C  
ATOM    131  HD2 TYR     9      64.873  39.979  37.883  1.00  0.00           H  
ATOM    132  C   TYR     9      66.343  36.082  40.337  1.00  0.00           C  
ATOM    133  O   TYR     9      65.202  35.704  40.537  1.00  0.00           O  
ATOM    134  N   LYS    10      67.443  35.407  40.792  1.00  0.00           N  
ATOM    135  H   LYS    10      68.387  35.648  40.527  1.00  0.00           H  
ATOM    136  CA  LYS    10      67.313  34.328  41.772  1.00  0.00           C  
ATOM    137  HA  LYS    10      66.377  33.858  41.472  1.00  0.00           H  
ATOM    138  CB  LYS    10      68.501  33.400  41.528  1.00  0.00           C  
ATOM    139  HB2 LYS    10      68.373  33.068  40.497  1.00  0.00           H  
ATOM    140  HB3 LYS    10      69.451  33.933  41.498  1.00  0.00           H  
ATOM    141  CG  LYS    10      68.597  32.219  42.485  1.00  0.00           C  
ATOM    142  HG2 LYS    10      68.628  32.616  43.499  1.00  0.00           H  
ATOM    143  HG3 LYS    10      67.743  31.561  42.322  1.00  0.00           H  
ATOM    144  CD  LYS    10      69.833  31.368  42.171  1.00  0.00           C  
ATOM    145  HD2 LYS    10      69.833  31.052  41.128  1.00  0.00           H  
ATOM    146  HD3 LYS    10      70.646  32.040  42.446  1.00  0.00           H  
ATOM    147  CE  LYS    10      69.851  30.136  43.062  1.00  0.00           C  
ATOM    148  HE2 LYS    10      70.167  30.486  44.045  1.00  0.00           H  
ATOM    149  HE3 LYS    10      68.827  29.775  42.968  1.00  0.00           H  
ATOM    150  NZ  LYS    10      70.752  29.060  42.676  1.00  0.00           N  
ATOM    151  HZ1 LYS    10      70.550  28.668  41.767  1.00  0.00           H  
ATOM    152  HZ2 LYS    10      71.713  29.361  42.608  1.00  0.00           H  
ATOM    153  HZ3 LYS    10      70.762  28.348  43.392  1.00  0.00           H  
ATOM    154  C   LYS    10      67.141  34.768  43.129  1.00  0.00           C  
ATOM    155  O   LYS    10      67.940  35.545  43.653  1.00  0.00           O  
ATOM    156  N   LEU    11      66.178  34.154  43.851  1.00  0.00           N  
ATOM    157  H   LEU    11      65.669  33.387  43.437  1.00  0.00           H  
ATOM    158  CA  LEU    11      65.857  34.461  45.241  1.00  0.00           C  
ATOM    159  HA  LEU    11      66.059  35.520  45.398  1.00  0.00           H  
ATOM    160  CB  LEU    11      64.370  34.130  45.446  1.00  0.00           C  
ATOM    161  HB2 LEU    11      64.175  33.118  45.090  1.00  0.00           H  
ATOM    162  HB3 LEU    11      64.153  34.200  46.512  1.00  0.00           H  
ATOM    163  CG  LEU    11      63.381  34.971  44.591  1.00  0.00           C  
ATOM    164  HG  LEU    11      63.803  35.943  44.336  1.00  0.00           H  
ATOM    165  CD1 LEU    11      62.885  34.427  43.276  1.00  0.00           C  
ATOM    166 HD11 LEU    11      63.706  34.250  42.582  1.00  0.00           H  
ATOM    167 HD12 LEU    11      62.358  33.473  43.276  1.00  0.00           H  
ATOM    168 HD13 LEU    11      62.200  35.195  42.915  1.00  0.00           H  
ATOM    169  CD2 LEU    11      62.096  35.370  45.227  1.00  0.00           C  
ATOM    170 HD21 LEU    11      62.409  36.002  46.058  1.00  0.00           H  
ATOM    171 HD22 LEU    11      61.465  36.001  44.600  1.00  0.00           H  
ATOM    172 HD23 LEU    11      61.649  34.484  45.679  1.00  0.00           H  
ATOM    173  C   LEU    11      66.650  33.577  46.175  1.00  0.00           C  
ATOM    174  O   LEU    11      66.828  32.386  45.846  1.00  0.00           O  
ATOM    175  N   VAL    12      67.036  34.085  47.358  1.00  0.00           N  
ATOM    176  H   VAL    12      66.757  35.030  47.580  1.00  0.00           H  
ATOM    177  CA  VAL    12      68.158  33.524  48.166  1.00  0.00           C  
ATOM    178  HA  VAL    12      68.293  32.531  47.738  1.00  0.00           H  
ATOM    179  CB  VAL    12      69.392  34.401  48.036  1.00  0.00           C  
ATOM    180  HB  VAL    12      69.193  35.313  48.598  1.00  0.00           H  
ATOM    181  CG1 VAL    12      70.491  33.666  48.804  1.00  0.00           C  
ATOM    182 HG11 VAL    12      70.138  33.644  49.835  1.00  0.00           H  
ATOM    183 HG12 VAL    12      70.785  32.676  48.455  1.00  0.00           H  
ATOM    184 HG13 VAL    12      71.345  34.340  48.867  1.00  0.00           H  
ATOM    185  CG2 VAL    12      69.727  34.643  46.584  1.00  0.00           C  
ATOM    186 HG21 VAL    12      70.774  34.909  46.439  1.00  0.00           H  
ATOM    187 HG22 VAL    12      69.497  33.731  46.033  1.00  0.00           H  
ATOM    188 HG23 VAL    12      69.126  35.479  46.228  1.00  0.00           H  
ATOM    189  C   VAL    12      67.635  33.251  49.578  1.00  0.00           C  
ATOM    190  O   VAL    12      67.830  32.206  50.226  1.00  0.00           O  
ATOM    191  N   ARG    13      66.927  34.257  50.116  1.00  0.00           N  
ATOM    192  H   ARG    13      66.768  35.074  49.544  1.00  0.00           H  
ATOM    193  CA  ARG    13      66.425  34.326  51.527  1.00  0.00           C  
ATOM    194  HA  ARG    13      66.101  33.310  51.751  1.00  0.00           H  
ATOM    195  CB  ARG    13      67.547  34.444  52.569  1.00  0.00           C  
ATOM    196  HB2 ARG    13      67.167  34.601  53.579  1.00  0.00           H  
ATOM    197  HB3 ARG    13      68.224  33.592  52.507  1.00  0.00           H  
ATOM    198  CG  ARG    13      68.329  35.690  52.425  1.00  0.00           C  
ATOM    199  HG2 ARG    13      68.812  35.796  51.454  1.00  0.00           H  
ATOM    200  HG3 ARG    13      67.596  36.492  52.511  1.00  0.00           H  
ATOM    201  CD  ARG    13      69.250  35.923  53.609  1.00  0.00           C  
ATOM    202  HD2 ARG    13      68.724  36.069  54.553  1.00  0.00           H  
ATOM    203  HD3 ARG    13      69.767  34.970  53.724  1.00  0.00           H  
ATOM    204  NE  ARG    13      70.280  36.933  53.560  1.00  0.00           N  
ATOM    205  HE  ARG    13      69.964  37.792  53.987  1.00  0.00           H  
ATOM    206  CZ  ARG    13      71.309  37.044  52.727  1.00  0.00           C  
ATOM    207  NH1 ARG    13      71.766  36.036  52.028  1.00  0.00           N  
ATOM    208 HH11 ARG    13      71.418  35.108  52.220  1.00  0.00           H  
ATOM    209 HH12 ARG    13      72.627  36.175  51.519  1.00  0.00           H  
ATOM    210  NH2 ARG    13      71.821  38.252  52.563  1.00  0.00           N  
ATOM    211 HH21 ARG    13      71.466  38.999  53.142  1.00  0.00           H  
ATOM    212 HH22 ARG    13      72.406  38.480  51.772  1.00  0.00           H  
ATOM    213  C   ARG    13      65.230  35.220  51.754  1.00  0.00           C  
ATOM    214  O   ARG    13      65.154  36.233  51.122  1.00  0.00           O  
ATOM    215  N   LYS    14      64.383  34.993  52.802  1.00  0.00           N  
ATOM    216  H   LYS    14      64.533  34.174  53.374  1.00  0.00           H  
ATOM    217  CA  LYS    14      63.364  35.955  53.341  1.00  0.00           C  
ATOM    218  HA  LYS    14      62.960  36.491  52.482  1.00  0.00           H  
ATOM    219  CB  LYS    14      62.303  35.080  54.049  1.00  0.00           C  
ATOM    220  HB2 LYS    14      62.016  34.170  53.522  1.00  0.00           H  
ATOM    221  HB3 LYS    14      62.755  34.818  55.005  1.00  0.00           H  
ATOM    222  CG  LYS    14      61.156  35.986  54.382  1.00  0.00           C  
ATOM    223  HG2 LYS    14      61.539  36.771  55.034  1.00  0.00           H  
ATOM    224  HG3 LYS    14      60.621  36.424  53.540  1.00  0.00           H  
ATOM    225  CD  LYS    14      60.103  35.178  55.139  1.00  0.00           C  
ATOM    226  HD2 LYS    14      60.541  34.796  56.061  1.00  0.00           H  
ATOM    227  HD3 LYS    14      59.364  35.921  55.436  1.00  0.00           H  
ATOM    228  CE  LYS    14      59.407  34.076  54.302  1.00  0.00           C  
ATOM    229  HE2 LYS    14      59.226  34.409  53.280  1.00  0.00           H  
ATOM    230  HE3 LYS    14      60.076  33.216  54.285  1.00  0.00           H  
ATOM    231  NZ  LYS    14      58.191  33.798  54.978  1.00  0.00           N  
ATOM    232  HZ1 LYS    14      57.695  32.982  54.648  1.00  0.00           H  
ATOM    233  HZ2 LYS    14      58.399  33.555  55.936  1.00  0.00           H  
ATOM    234  HZ3 LYS    14      57.629  34.632  54.885  1.00  0.00           H  
ATOM    235  C   LYS    14      64.059  36.980  54.284  1.00  0.00           C  
ATOM    236  O   LYS    14      64.816  36.658  55.249  1.00  0.00           O  
ATOM    237  N   ILE    15      63.841  38.243  54.111  1.00  0.00           N  
ATOM    238  H   ILE    15      63.190  38.545  53.400  1.00  0.00           H  
ATOM    239  CA  ILE    15      64.279  39.338  55.052  1.00  0.00           C  
ATOM    240  HA  ILE    15      65.006  38.894  55.731  1.00  0.00           H  
ATOM    241  CB  ILE    15      65.079  40.354  54.241  1.00  0.00           C  
ATOM    242  HB  ILE    15      65.602  40.959  54.982  1.00  0.00           H  
ATOM    243  CG2 ILE    15      66.163  39.571  53.522  1.00  0.00           C  
ATOM    244 HG21 ILE    15      65.797  39.205  52.563  1.00  0.00           H  
ATOM    245 HG22 ILE    15      67.027  40.200  53.307  1.00  0.00           H  
ATOM    246 HG23 ILE    15      66.489  38.715  54.114  1.00  0.00           H  
ATOM    247  CG1 ILE    15      64.367  41.348  53.327  1.00  0.00           C  
ATOM    248 HG12 ILE    15      63.753  40.740  52.661  1.00  0.00           H  
ATOM    249 HG13 ILE    15      63.728  42.048  53.865  1.00  0.00           H  
ATOM    250  CD1 ILE    15      65.272  42.370  52.584  1.00  0.00           C  
ATOM    251 HD11 ILE    15      65.751  42.961  53.365  1.00  0.00           H  
ATOM    252 HD12 ILE    15      65.929  41.935  51.831  1.00  0.00           H  
ATOM    253 HD13 ILE    15      64.678  43.142  52.096  1.00  0.00           H  
ATOM    254  C   ILE    15      63.192  39.983  55.867  1.00  0.00           C  
ATOM    255  O   ILE    15      63.410  40.805  56.773  1.00  0.00           O  
ATOM    256  N   GLY    16      61.934  39.575  55.628  1.00  0.00           N  
ATOM    257  H   GLY    16      61.665  38.929  54.898  1.00  0.00           H  
ATOM    258  CA  GLY    16      60.760  40.151  56.271  1.00  0.00           C  
ATOM    259  HA2 GLY    16      60.833  39.850  57.316  1.00  0.00           H  
ATOM    260  HA3 GLY    16      60.774  41.235  56.163  1.00  0.00           H  
ATOM    261  C   GLY    16      59.436  39.792  55.693  1.00  0.00           C  
ATOM    262  O   GLY    16      59.325  39.079  54.677  1.00  0.00           O  
ATOM    263  N   SER    17      58.381  40.180  56.447  1.00  0.00           N  
ATOM    264  H   SER    17      58.552  40.896  57.139  1.00  0.00           H  
ATOM    265  CA  SER    17      57.011  39.721  56.131  1.00  0.00           C  
ATOM    266  HA  SER    17      56.921  39.417  55.088  1.00  0.00           H  
ATOM    267  CB  SER    17      56.585  38.529  56.957  1.00  0.00           C  
ATOM    268  HB2 SER    17      56.410  38.681  58.022  1.00  0.00           H  
ATOM    269  HB3 SER    17      55.607  38.256  56.560  1.00  0.00           H  
ATOM    270  OG  SER    17      57.496  37.402  56.760  1.00  0.00           O  
ATOM    271  HG  SER    17      57.216  37.090  55.897  1.00  0.00           H  
ATOM    272  C   SER    17      55.960  40.920  56.309  1.00  0.00           C  
ATOM    273  O   SER    17      56.279  41.884  56.973  1.00  0.00           O  
ATOM    274  N   GLY    18      54.938  40.818  55.488  1.00  0.00           N  
ATOM    275  H   GLY    18      54.909  40.020  54.869  1.00  0.00           H  
ATOM    276  CA  GLY    18      53.767  41.663  55.605  1.00  0.00           C  
ATOM    277  HA2 GLY    18      53.728  42.309  56.483  1.00  0.00           H  
ATOM    278  HA3 GLY    18      53.811  42.321  54.737  1.00  0.00           H  
ATOM    279  C   GLY    18      52.449  40.974  55.539  1.00  0.00           C  
ATOM    280  O   GLY    18      52.307  39.852  55.130  1.00  0.00           O  
ATOM    281  N   SER    19      51.392  41.737  55.808  1.00  0.00           N  
ATOM    282  H   SER    19      51.549  42.722  55.964  1.00  0.00           H  
ATOM    283  CA  SER    19      49.963  41.335  55.737  1.00  0.00           C  
ATOM    284  HA  SER    19      49.806  40.555  56.482  1.00  0.00           H  
ATOM    285  CB  SER    19      49.142  42.516  56.260  1.00  0.00           C  
ATOM    286  HB2 SER    19      48.098  42.207  56.324  1.00  0.00           H  
ATOM    287  HB3 SER    19      49.507  42.874  57.223  1.00  0.00           H  
ATOM    288  OG  SER    19      49.335  43.600  55.351  1.00  0.00           O  
ATOM    289  HG  SER    19      50.133  44.071  55.599  1.00  0.00           H  
ATOM    290  C   SER    19      49.562  40.867  54.308  1.00  0.00           C  
ATOM    291  O   SER    19      48.583  40.175  54.251  1.00  0.00           O  
ATOM    292  N   PHE    20      50.332  41.244  53.270  1.00  0.00           N  
ATOM    293  H   PHE    20      51.038  41.923  53.516  1.00  0.00           H  
ATOM    294  CA  PHE    20      50.321  40.629  51.877  1.00  0.00           C  
ATOM    295  HA  PHE    20      49.267  40.482  51.639  1.00  0.00           H  
ATOM    296  CB  PHE    20      50.934  41.638  50.957  1.00  0.00           C  
ATOM    297  HB2 PHE    20      50.852  41.251  49.941  1.00  0.00           H  
ATOM    298  HB3 PHE    20      50.268  42.501  50.974  1.00  0.00           H  
ATOM    299  CG  PHE    20      52.367  42.117  51.306  1.00  0.00           C  
ATOM    300  CD1 PHE    20      52.543  43.180  52.186  1.00  0.00           C  
ATOM    301  HD1 PHE    20      51.723  43.735  52.617  1.00  0.00           H  
ATOM    302  CE1 PHE    20      53.875  43.527  52.537  1.00  0.00           C  
ATOM    303  HE1 PHE    20      54.022  44.439  53.097  1.00  0.00           H  
ATOM    304  CZ  PHE    20      54.902  42.647  52.229  1.00  0.00           C  
ATOM    305  HZ  PHE    20      55.892  42.760  52.644  1.00  0.00           H  
ATOM    306  CE2 PHE    20      54.695  41.577  51.374  1.00  0.00           C  
ATOM    307  HE2 PHE    20      55.518  41.004  50.974  1.00  0.00           H  
ATOM    308  CD2 PHE    20      53.422  41.356  50.865  1.00  0.00           C  
ATOM    309  HD2 PHE    20      53.352  40.608  50.090  1.00  0.00           H  
ATOM    310  C   PHE    20      51.074  39.326  51.728  1.00  0.00           C  
ATOM    311  O   PHE    20      50.858  38.598  50.806  1.00  0.00           O  
ATOM    312  N   GLY    21      52.162  39.000  52.437  1.00  0.00           N  
ATOM    313  H   GLY    21      52.514  39.616  53.157  1.00  0.00           H  
ATOM    314  CA  GLY    21      53.145  38.018  51.965  1.00  0.00           C  
ATOM    315  HA2 GLY    21      52.868  37.002  52.247  1.00  0.00           H  
ATOM    316  HA3 GLY    21      53.219  38.032  50.878  1.00  0.00           H  
ATOM    317  C   GLY    21      54.480  38.266  52.600  1.00  0.00           C  
ATOM    318  O   GLY    21      54.609  38.676  53.751  1.00  0.00           O  
ATOM    319  N   ASP    22      55.565  38.182  51.796  1.00  0.00           N  
ATOM    320  H   ASP    22      55.377  38.115  50.806  1.00  0.00           H  
ATOM    321  CA  ASP    22      56.968  38.299  52.264  1.00  0.00           C  
ATOM    322  HA  ASP    22      56.994  38.613  53.308  1.00  0.00           H  
ATOM    323  CB  ASP    22      57.595  36.947  52.243  1.00  0.00           C  
ATOM    324  HB2 ASP    22      57.661  36.560  51.226  1.00  0.00           H  
ATOM    325  HB3 ASP    22      58.633  36.966  52.575  1.00  0.00           H  
ATOM    326  CG  ASP    22      56.872  35.892  53.041  1.00  0.00           C  
ATOM    327  OD1 ASP    22      56.834  36.096  54.259  1.00  0.00           O  
ATOM    328  OD2 ASP    22      56.858  34.698  52.629  1.00  0.00           O  
ATOM    329  C   ASP    22      57.767  39.398  51.460  1.00  0.00           C  
ATOM    330  O   ASP    22      57.383  39.644  50.337  1.00  0.00           O  
ATOM    331  N   ILE    23      58.939  39.754  51.933  1.00  0.00           N  
ATOM    332  H   ILE    23      59.181  39.595  52.901  1.00  0.00           H  
ATOM    333  CA  ILE    23      59.988  40.276  51.041  1.00  0.00           C  
ATOM    334  HA  ILE    23      59.645  40.214  50.008  1.00  0.00           H  
ATOM    335  CB  ILE    23      60.167  41.806  51.393  1.00  0.00           C  
ATOM    336  HB  ILE    23      60.165  41.871  52.481  1.00  0.00           H  
ATOM    337  CG2 ILE    23      61.499  42.429  50.806  1.00  0.00           C  
ATOM    338 HG21 ILE    23      61.582  43.495  51.017  1.00  0.00           H  
ATOM    339 HG22 ILE    23      62.375  41.878  51.147  1.00  0.00           H  
ATOM    340 HG23 ILE    23      61.554  42.345  49.720  1.00  0.00           H  
ATOM    341  CG1 ILE    23      59.027  42.722  50.811  1.00  0.00           C  
ATOM    342 HG12 ILE    23      59.071  42.647  49.724  1.00  0.00           H  
ATOM    343 HG13 ILE    23      58.051  42.379  51.155  1.00  0.00           H  
ATOM    344  CD1 ILE    23      59.009  44.234  51.239  1.00  0.00           C  
ATOM    345 HD11 ILE    23      59.213  44.326  52.305  1.00  0.00           H  
ATOM    346 HD12 ILE    23      59.753  44.779  50.658  1.00  0.00           H  
ATOM    347 HD13 ILE    23      58.082  44.745  50.976  1.00  0.00           H  
ATOM    348  C   ILE    23      61.278  39.477  51.160  1.00  0.00           C  
ATOM    349  O   ILE    23      61.630  38.919  52.195  1.00  0.00           O  
ATOM    350  N   TYR    24      61.915  39.210  50.041  1.00  0.00           N  
ATOM    351  H   TYR    24      61.506  39.482  49.159  1.00  0.00           H  
ATOM    352  CA  TYR    24      63.164  38.538  49.846  1.00  0.00           C  
ATOM    353  HA  TYR    24      63.604  38.212  50.789  1.00  0.00           H  
ATOM    354  CB  TYR    24      62.944  37.299  48.970  1.00  0.00           C  
ATOM    355  HB2 TYR    24      62.303  37.591  48.138  1.00  0.00           H  
ATOM    356  HB3 TYR    24      63.887  37.033  48.491  1.00  0.00           H  
ATOM    357  CG  TYR    24      62.341  36.090  49.622  1.00  0.00           C  
ATOM    358  CD1 TYR    24      61.086  36.169  50.214  1.00  0.00           C  
ATOM    359  HD1 TYR    24      60.525  37.082  50.086  1.00  0.00           H  
ATOM    360  CE1 TYR    24      60.464  35.115  50.861  1.00  0.00           C  
ATOM    361  HE1 TYR    24      59.485  35.262  51.291  1.00  0.00           H  
ATOM    362  CZ  TYR    24      61.148  33.885  50.981  1.00  0.00           C  
ATOM    363  OH  TYR    24      60.520  32.854  51.607  1.00  0.00           O  
ATOM    364  HH  TYR    24      60.853  31.984  51.375  1.00  0.00           H  
ATOM    365  CE2 TYR    24      62.458  33.783  50.440  1.00  0.00           C  
ATOM    366  HE2 TYR    24      62.832  32.771  50.401  1.00  0.00           H  
ATOM    367  CD2 TYR    24      63.046  34.839  49.741  1.00  0.00           C  
ATOM    368  HD2 TYR    24      63.957  34.748  49.168  1.00  0.00           H  
ATOM    369  C   TYR    24      64.342  39.355  49.390  1.00  0.00           C  
ATOM    370  O   TYR    24      64.128  40.367  48.792  1.00  0.00           O  
ATOM    371  N   LEU    25      65.578  38.834  49.676  1.00  0.00           N  
ATOM    372  H   LEU    25      65.639  38.019  50.271  1.00  0.00           H  
ATOM    373  CA  LEU    25      66.798  39.177  48.961  1.00  0.00           C  
ATOM    374  HA  LEU    25      66.632  40.145  48.486  1.00  0.00           H  
ATOM    375  CB  LEU    25      68.023  39.221  49.878  1.00  0.00           C  
ATOM    376  HB2 LEU    25      67.795  39.974  50.633  1.00  0.00           H  
ATOM    377  HB3 LEU    25      68.042  38.216  50.298  1.00  0.00           H  
ATOM    378  CG  LEU    25      69.312  39.581  49.194  1.00  0.00           C  
ATOM    379  HG  LEU    25      69.136  40.072  48.238  1.00  0.00           H  
ATOM    380  CD1 LEU    25      70.160  40.487  50.100  1.00  0.00           C  
ATOM    381 HD11 LEU    25      70.979  40.838  49.473  1.00  0.00           H  
ATOM    382 HD12 LEU    25      69.487  41.337  50.212  1.00  0.00           H  
ATOM    383 HD13 LEU    25      70.443  40.104  51.081  1.00  0.00           H  
ATOM    384  CD2 LEU    25      70.086  38.354  48.734  1.00  0.00           C  
ATOM    385 HD21 LEU    25      69.743  37.960  47.778  1.00  0.00           H  
ATOM    386 HD22 LEU    25      71.087  38.590  48.374  1.00  0.00           H  
ATOM    387 HD23 LEU    25      70.043  37.605  49.526  1.00  0.00           H  
ATOM    388  C   LEU    25      66.926  38.122  47.868  1.00  0.00           C  
ATOM    389  O   LEU    25      66.737  36.912  47.988  1.00  0.00           O  
ATOM    390  N   ALA    26      67.249  38.711  46.726  1.00  0.00           N  
ATOM    391  H   ALA    26      67.300  39.718  46.775  1.00  0.00           H  
ATOM    392  CA  ALA    26      67.565  38.081  45.432  1.00  0.00           C  
ATOM    393  HA  ALA    26      67.625  37.008  45.613  1.00  0.00           H  
ATOM    394  CB  ALA    26      66.426  38.229  44.400  1.00  0.00           C  
ATOM    395  HB1 ALA    26      66.291  39.278  44.135  1.00  0.00           H  
ATOM    396  HB2 ALA    26      66.788  37.682  43.529  1.00  0.00           H  
ATOM    397  HB3 ALA    26      65.516  37.756  44.768  1.00  0.00           H  
ATOM    398  C   ALA    26      68.880  38.660  44.814  1.00  0.00           C  
ATOM    399  O   ALA    26      69.329  39.721  45.177  1.00  0.00           O  
ATOM    400  N   ILE    27      69.362  38.025  43.755  1.00  0.00           N  
ATOM    401  H   ILE    27      68.907  37.198  43.394  1.00  0.00           H  
ATOM    402  CA  ILE    27      70.558  38.403  42.941  1.00  0.00           C  
ATOM    403  HA  ILE    27      70.914  39.428  43.051  1.00  0.00           H  
ATOM    404  CB  ILE    27      71.723  37.536  43.478  1.00  0.00           C  
ATOM    405  HB  ILE    27      71.829  37.727  44.546  1.00  0.00           H  
ATOM    406  CG2 ILE    27      71.568  36.034  43.412  1.00  0.00           C  
ATOM    407 HG21 ILE    27      71.192  35.671  42.456  1.00  0.00           H  
ATOM    408 HG22 ILE    27      72.549  35.604  43.611  1.00  0.00           H  
ATOM    409 HG23 ILE    27      70.855  35.941  44.231  1.00  0.00           H  
ATOM    410  CG1 ILE    27      73.079  38.037  42.895  1.00  0.00           C  
ATOM    411 HG12 ILE    27      73.044  37.637  41.882  1.00  0.00           H  
ATOM    412 HG13 ILE    27      73.071  39.123  42.987  1.00  0.00           H  
ATOM    413  CD1 ILE    27      74.371  37.663  43.654  1.00  0.00           C  
ATOM    414 HD11 ILE    27      75.188  37.965  42.999  1.00  0.00           H  
ATOM    415 HD12 ILE    27      74.396  38.153  44.627  1.00  0.00           H  
ATOM    416 HD13 ILE    27      74.452  36.603  43.894  1.00  0.00           H  
ATOM    417  C   ILE    27      70.270  38.155  41.480  1.00  0.00           C  
ATOM    418  O   ILE    27      69.775  37.138  41.055  1.00  0.00           O  
ATOM    419  N   ASN    28      70.700  39.152  40.688  1.00  0.00           N  
ATOM    420  H   ASN    28      71.140  39.931  41.158  1.00  0.00           H  
ATOM    421  CA  ASN    28      70.853  38.944  39.268  1.00  0.00           C  
ATOM    422  HA  ASN    28      69.946  38.689  38.720  1.00  0.00           H  
ATOM    423  CB  ASN    28      71.254  40.315  38.637  1.00  0.00           C  
ATOM    424  HB2 ASN    28      70.480  41.066  38.793  1.00  0.00           H  
ATOM    425  HB3 ASN    28      72.042  40.690  39.292  1.00  0.00           H  
ATOM    426  CG  ASN    28      71.629  40.492  37.213  1.00  0.00           C  
ATOM    427  OD1 ASN    28      71.729  39.521  36.523  1.00  0.00           O  
ATOM    428  ND2 ASN    28      71.838  41.702  36.696  1.00  0.00           N  
ATOM    429 HD21 ASN    28      72.018  41.748  35.703  1.00  0.00           H  
ATOM    430 HD22 ASN    28      71.601  42.541  37.206  1.00  0.00           H  
ATOM    431  C   ASN    28      71.839  37.783  38.940  1.00  0.00           C  
ATOM    432  O   ASN    28      72.983  37.837  39.255  1.00  0.00           O  
ATOM    433  N   ILE    29      71.405  36.743  38.183  1.00  0.00           N  
ATOM    434  H   ILE    29      70.466  36.715  37.814  1.00  0.00           H  
ATOM    435  CA  ILE    29      72.259  35.593  37.839  1.00  0.00           C  
ATOM    436  HA  ILE    29      72.739  35.359  38.790  1.00  0.00           H  
ATOM    437  CB  ILE    29      71.323  34.380  37.409  1.00  0.00           C  
ATOM    438  HB  ILE    29      71.952  33.490  37.427  1.00  0.00           H  
ATOM    439  CG2 ILE    29      70.126  34.172  38.326  1.00  0.00           C  
ATOM    440 HG21 ILE    29      69.937  33.115  38.134  1.00  0.00           H  
ATOM    441 HG22 ILE    29      70.389  34.315  39.374  1.00  0.00           H  
ATOM    442 HG23 ILE    29      69.242  34.727  38.012  1.00  0.00           H  
ATOM    443  CG1 ILE    29      70.844  34.431  35.931  1.00  0.00           C  
ATOM    444 HG12 ILE    29      70.228  35.285  35.650  1.00  0.00           H  
ATOM    445 HG13 ILE    29      71.768  34.451  35.353  1.00  0.00           H  
ATOM    446  CD1 ILE    29      70.052  33.189  35.504  1.00  0.00           C  
ATOM    447 HD11 ILE    29      70.557  32.267  35.793  1.00  0.00           H  
ATOM    448 HD12 ILE    29      69.068  33.030  35.944  1.00  0.00           H  
ATOM    449 HD13 ILE    29      69.945  33.165  34.419  1.00  0.00           H  
ATOM    450  C   ILE    29      73.334  35.920  36.807  1.00  0.00           C  
ATOM    451  O   ILE    29      74.379  35.259  36.729  1.00  0.00           O  
ATOM    452  N   THR    30      73.079  36.961  36.050  1.00  0.00           N  
ATOM    453  H   THR    30      72.181  37.416  36.143  1.00  0.00           H  
ATOM    454  CA  THR    30      74.001  37.445  35.006  1.00  0.00           C  
ATOM    455  HA  THR    30      74.610  36.548  34.898  1.00  0.00           H  
ATOM    456  CB  THR    30      73.320  37.726  33.640  1.00  0.00           C  
ATOM    457  HB  THR    30      74.146  37.786  32.932  1.00  0.00           H  
ATOM    458  CG2 THR    30      72.333  36.695  33.178  1.00  0.00           C  
ATOM    459 HG21 THR    30      71.898  37.044  32.241  1.00  0.00           H  
ATOM    460 HG22 THR    30      72.893  35.761  33.199  1.00  0.00           H  
ATOM    461 HG23 THR    30      71.467  36.637  33.837  1.00  0.00           H  
ATOM    462  OG1 THR    30      72.623  38.915  33.654  1.00  0.00           O  
ATOM    463  HG1 THR    30      72.981  39.576  34.252  1.00  0.00           H  
ATOM    464  C   THR    30      75.061  38.519  35.338  1.00  0.00           C  
ATOM    465  O   THR    30      76.181  38.543  34.816  1.00  0.00           O  
ATOM    466  N   GLY    31      74.673  39.459  36.169  1.00  0.00           N  
ATOM    467  H   GLY    31      73.763  39.331  36.588  1.00  0.00           H  
ATOM    468  CA  GLY    31      75.423  40.682  36.630  1.00  0.00           C  
ATOM    469  HA2 GLY    31      76.360  40.730  36.077  1.00  0.00           H  
ATOM    470  HA3 GLY    31      74.871  41.620  36.564  1.00  0.00           H  
ATOM    471  C   GLY    31      75.903  40.757  38.073  1.00  0.00           C  
ATOM    472  O   GLY    31      76.980  41.306  38.245  1.00  0.00           O  
ATOM    473  N   GLY    32      75.311  40.037  39.038  1.00  0.00           N  
ATOM    474  H   GLY    32      74.637  39.384  38.664  1.00  0.00           H  
ATOM    475  CA  GLY    32      75.748  40.007  40.446  1.00  0.00           C  
ATOM    476  HA2 GLY    32      75.362  39.063  40.831  1.00  0.00           H  
ATOM    477  HA3 GLY    32      76.819  40.160  40.574  1.00  0.00           H  
ATOM    478  C   GLY    32      75.100  41.006  41.497  1.00  0.00           C  
ATOM    479  O   GLY    32      75.099  40.674  42.644  1.00  0.00           O  
ATOM    480  N   GLU    33      74.528  42.094  41.009  1.00  0.00           N  
ATOM    481  H   GLU    33      74.688  42.318  40.037  1.00  0.00           H  
ATOM    482  CA  GLU    33      73.722  43.077  41.783  1.00  0.00           C  
ATOM    483  HA  GLU    33      74.325  43.605  42.523  1.00  0.00           H  
ATOM    484  CB  GLU    33      72.969  44.104  40.816  1.00  0.00           C  
ATOM    485  HB2 GLU    33      72.349  44.688  41.497  1.00  0.00           H  
ATOM    486  HB3 GLU    33      73.725  44.795  40.441  1.00  0.00           H  
ATOM    487  CG  GLU    33      72.049  43.549  39.716  1.00  0.00           C  
ATOM    488  HG2 GLU    33      72.673  43.121  38.931  1.00  0.00           H  
ATOM    489  HG3 GLU    33      71.409  42.725  40.032  1.00  0.00           H  
ATOM    490  CD  GLU    33      71.245  44.566  38.927  1.00  0.00           C  
ATOM    491  OE1 GLU    33      70.483  44.106  38.029  1.00  0.00           O  
ATOM    492  OE2 GLU    33      71.263  45.731  39.276  1.00  0.00           O  
ATOM    493  C   GLU    33      72.626  42.410  42.554  1.00  0.00           C  
ATOM    494  O   GLU    33      71.750  41.672  42.058  1.00  0.00           O  
ATOM    495  N   GLU    34      72.585  42.743  43.862  1.00  0.00           N  
ATOM    496  H   GLU    34      73.264  43.420  44.180  1.00  0.00           H  
ATOM    497  CA  GLU    34      71.541  42.315  44.850  1.00  0.00           C  
ATOM    498  HA  GLU    34      71.101  41.408  44.435  1.00  0.00           H  
ATOM    499  CB  GLU    34      72.110  42.052  46.254  1.00  0.00           C  
ATOM    500  HB2 GLU    34      72.641  42.946  46.580  1.00  0.00           H  
ATOM    501  HB3 GLU    34      71.380  41.775  47.015  1.00  0.00           H  
ATOM    502  CG  GLU    34      72.948  40.760  46.312  1.00  0.00           C  
ATOM    503  HG2 GLU    34      72.279  39.917  46.143  1.00  0.00           H  
ATOM    504  HG3 GLU    34      73.752  40.876  45.584  1.00  0.00           H  
ATOM    505  CD  GLU    34      73.774  40.557  47.608  1.00  0.00           C  
ATOM    506  OE1 GLU    34      74.153  39.402  47.876  1.00  0.00           O  
ATOM    507  OE2 GLU    34      74.150  41.474  48.393  1.00  0.00           O  
ATOM    508  C   GLU    34      70.376  43.315  44.957  1.00  0.00           C  
ATOM    509  O   GLU    34      70.548  44.529  45.081  1.00  0.00           O  
ATOM    510  N   VAL    35      69.182  42.755  44.986  1.00  0.00           N  
ATOM    511  H   VAL    35      69.061  41.756  45.072  1.00  0.00           H  
ATOM    512  CA  VAL    35      67.853  43.458  44.957  1.00  0.00           C  
ATOM    513  HA  VAL    35      67.997  44.493  45.267  1.00  0.00           H  
ATOM    514  CB  VAL    35      67.296  43.401  43.469  1.00  0.00           C  
ATOM    515  HB  VAL    35      66.515  44.142  43.298  1.00  0.00           H  
ATOM    516  CG1 VAL    35      68.450  43.780  42.486  1.00  0.00           C  
ATOM    517 HG11 VAL    35      69.234  43.028  42.393  1.00  0.00           H  
ATOM    518 HG12 VAL    35      68.234  44.011  41.443  1.00  0.00           H  
ATOM    519 HG13 VAL    35      68.979  44.686  42.783  1.00  0.00           H  
ATOM    520  CG2 VAL    35      66.761  42.025  43.030  1.00  0.00           C  
ATOM    521 HG21 VAL    35      65.879  41.673  43.565  1.00  0.00           H  
ATOM    522 HG22 VAL    35      66.481  42.002  41.976  1.00  0.00           H  
ATOM    523 HG23 VAL    35      67.549  41.277  43.119  1.00  0.00           H  
ATOM    524  C   VAL    35      66.812  42.859  45.916  1.00  0.00           C  
ATOM    525  O   VAL    35      66.972  41.709  46.331  1.00  0.00           O  
ATOM    526  N   ALA    36      65.748  43.613  46.211  1.00  0.00           N  
ATOM    527  H   ALA    36      65.524  44.438  45.674  1.00  0.00           H  
ATOM    528  CA  ALA    36      64.689  43.090  46.969  1.00  0.00           C  
ATOM    529  HA  ALA    36      65.030  42.245  47.567  1.00  0.00           H  
ATOM    530  CB  ALA    36      64.264  44.145  47.975  1.00  0.00           C  
ATOM    531  HB1 ALA    36      65.219  44.264  48.486  1.00  0.00           H  
ATOM    532  HB2 ALA    36      63.940  45.022  47.414  1.00  0.00           H  
ATOM    533  HB3 ALA    36      63.458  43.858  48.650  1.00  0.00           H  
ATOM    534  C   ALA    36      63.573  42.628  46.040  1.00  0.00           C  
ATOM    535  O   ALA    36      63.236  43.283  45.011  1.00  0.00           O  
ATOM    536  N   VAL    37      62.862  41.591  46.422  1.00  0.00           N  
ATOM    537  H   VAL    37      63.278  41.203  47.257  1.00  0.00           H  
ATOM    538  CA  VAL    37      61.655  41.121  45.815  1.00  0.00           C  
ATOM    539  HA  VAL    37      61.433  41.862  45.048  1.00  0.00           H  
ATOM    540  CB  VAL    37      61.889  39.751  45.156  1.00  0.00           C  
ATOM    541  HB  VAL    37      61.851  39.070  46.006  1.00  0.00           H  
ATOM    542  CG1 VAL    37      60.780  39.344  44.244  1.00  0.00           C  
ATOM    543 HG11 VAL    37      60.778  39.989  43.365  1.00  0.00           H  
ATOM    544 HG12 VAL    37      60.830  38.275  44.037  1.00  0.00           H  
ATOM    545 HG13 VAL    37      59.800  39.487  44.700  1.00  0.00           H  
ATOM    546  CG2 VAL    37      63.191  39.499  44.444  1.00  0.00           C  
ATOM    547 HG21 VAL    37      63.999  39.470  45.176  1.00  0.00           H  
ATOM    548 HG22 VAL    37      63.169  38.495  44.020  1.00  0.00           H  
ATOM    549 HG23 VAL    37      63.440  40.300  43.748  1.00  0.00           H  
ATOM    550  C   VAL    37      60.553  41.000  46.779  1.00  0.00           C  
ATOM    551  O   VAL    37      60.643  40.374  47.823  1.00  0.00           O  
ATOM    552  N   LYS    38      59.469  41.738  46.380  1.00  0.00           N  
ATOM    553  H   LYS    38      59.532  42.187  45.477  1.00  0.00           H  
ATOM    554  CA  LYS    38      58.179  41.789  47.109  1.00  0.00           C  
ATOM    555  HA  LYS    38      58.392  41.489  48.135  1.00  0.00           H  
ATOM    556  CB  LYS    38      57.585  43.176  46.993  1.00  0.00           C  
ATOM    557  HB2 LYS    38      58.376  43.869  47.280  1.00  0.00           H  
ATOM    558  HB3 LYS    38      57.320  43.191  45.936  1.00  0.00           H  
ATOM    559  CG  LYS    38      56.324  43.446  47.821  1.00  0.00           C  
ATOM    560  HG2 LYS    38      55.403  43.143  47.323  1.00  0.00           H  
ATOM    561  HG3 LYS    38      56.467  42.913  48.761  1.00  0.00           H  
ATOM    562  CD  LYS    38      56.239  44.917  48.193  1.00  0.00           C  
ATOM    563  HD2 LYS    38      57.189  45.295  48.572  1.00  0.00           H  
ATOM    564  HD3 LYS    38      56.005  45.458  47.276  1.00  0.00           H  
ATOM    565  CE  LYS    38      55.224  45.219  49.313  1.00  0.00           C  
ATOM    566  HE2 LYS    38      54.250  44.880  48.960  1.00  0.00           H  
ATOM    567  HE3 LYS    38      55.373  44.648  50.229  1.00  0.00           H  
ATOM    568  NZ  LYS    38      55.092  46.652  49.514  1.00  0.00           N  
ATOM    569  HZ1 LYS    38      54.615  47.001  48.694  1.00  0.00           H  
ATOM    570  HZ2 LYS    38      54.425  46.780  50.262  1.00  0.00           H  
ATOM    571  HZ3 LYS    38      55.924  47.215  49.613  1.00  0.00           H  
ATOM    572  C   LYS    38      57.222  40.728  46.430  1.00  0.00           C  
ATOM    573  O   LYS    38      57.149  40.643  45.203  1.00  0.00           O  
ATOM    574  N   LEU    39      56.588  39.816  47.232  1.00  0.00           N  
ATOM    575  H   LEU    39      56.538  39.894  48.238  1.00  0.00           H  
ATOM    576  CA  LEU    39      55.705  38.806  46.658  1.00  0.00           C  
ATOM    577  HA  LEU    39      55.547  39.029  45.603  1.00  0.00           H  
ATOM    578  CB  LEU    39      56.442  37.500  46.829  1.00  0.00           C  
ATOM    579  HB2 LEU    39      56.526  37.495  47.916  1.00  0.00           H  
ATOM    580  HB3 LEU    39      55.715  36.744  46.534  1.00  0.00           H  
ATOM    581  CG  LEU    39      57.849  37.144  46.235  1.00  0.00           C  
ATOM    582  HG  LEU    39      57.918  37.351  45.168  1.00  0.00           H  
ATOM    583  CD1 LEU    39      59.047  37.598  47.155  1.00  0.00           C  
ATOM    584 HD11 LEU    39      58.994  37.170  48.156  1.00  0.00           H  
ATOM    585 HD12 LEU    39      59.973  37.464  46.597  1.00  0.00           H  
ATOM    586 HD13 LEU    39      59.093  38.686  47.212  1.00  0.00           H  
ATOM    587  CD2 LEU    39      57.978  35.597  46.199  1.00  0.00           C  
ATOM    588 HD21 LEU    39      57.680  35.169  47.156  1.00  0.00           H  
ATOM    589 HD22 LEU    39      57.298  35.223  45.433  1.00  0.00           H  
ATOM    590 HD23 LEU    39      59.039  35.467  45.986  1.00  0.00           H  
ATOM    591  C   LEU    39      54.344  38.881  47.320  1.00  0.00           C  
ATOM    592  O   LEU    39      54.230  39.236  48.433  1.00  0.00           O  
ATOM    593  N   GLU    40      53.313  38.462  46.561  1.00  0.00           N  
ATOM    594  H   GLU    40      53.509  38.226  45.599  1.00  0.00           H  
ATOM    595  CA  GLU    40      51.886  38.437  46.929  1.00  0.00           C  
ATOM    596  HA  GLU    40      51.874  38.481  48.018  1.00  0.00           H  
ATOM    597  CB  GLU    40      51.190  39.697  46.477  1.00  0.00           C  
ATOM    598  HB2 GLU    40      51.873  40.527  46.658  1.00  0.00           H  
ATOM    599  HB3 GLU    40      51.024  39.563  45.409  1.00  0.00           H  
ATOM    600  CG  GLU    40      49.818  39.927  47.131  1.00  0.00           C  
ATOM    601  HG2 GLU    40      49.388  38.928  47.209  1.00  0.00           H  
ATOM    602  HG3 GLU    40      49.919  40.441  48.086  1.00  0.00           H  
ATOM    603  CD  GLU    40      48.967  40.713  46.174  1.00  0.00           C  
ATOM    604  OE1 GLU    40      47.971  40.152  45.652  1.00  0.00           O  
ATOM    605  OE2 GLU    40      49.274  41.942  45.916  1.00  0.00           O  
ATOM    606  C   GLU    40      51.295  37.146  46.264  1.00  0.00           C  
ATOM    607  O   GLU    40      51.324  37.028  45.060  1.00  0.00           O  
ATOM    608  N   SER    41      50.614  36.317  47.068  1.00  0.00           N  
ATOM    609  H   SER    41      50.708  36.537  48.049  1.00  0.00           H  
ATOM    610  CA  SER    41      49.940  35.078  46.667  1.00  0.00           C  
ATOM    611  HA  SER    41      50.628  34.364  46.214  1.00  0.00           H  
ATOM    612  CB  SER    41      49.274  34.292  47.822  1.00  0.00           C  
ATOM    613  HB2 SER    41      48.466  34.790  48.360  1.00  0.00           H  
ATOM    614  HB3 SER    41      48.922  33.338  47.431  1.00  0.00           H  
ATOM    615  OG  SER    41      50.233  33.953  48.816  1.00  0.00           O  
ATOM    616  HG  SER    41      50.419  34.791  49.247  1.00  0.00           H  
ATOM    617  C   SER    41      48.803  35.404  45.739  1.00  0.00           C  
ATOM    618  O   SER    41      47.969  36.308  45.955  1.00  0.00           O  
ATOM    619  N   GLN    42      48.648  34.658  44.647  1.00  0.00           N  
ATOM    620  H   GLN    42      49.268  33.861  44.624  1.00  0.00           H  
ATOM    621  CA  GLN    42      47.374  34.587  43.844  1.00  0.00           C  
ATOM    622  HA  GLN    42      47.207  35.536  43.336  1.00  0.00           H  
ATOM    623  CB  GLN    42      47.643  33.480  42.750  1.00  0.00           C  
ATOM    624  HB2 GLN    42      48.307  33.990  42.052  1.00  0.00           H  
ATOM    625  HB3 GLN    42      48.157  32.620  43.179  1.00  0.00           H  
ATOM    626  CG  GLN    42      46.349  33.055  42.074  1.00  0.00           C  
ATOM    627  HG2 GLN    42      46.469  32.227  41.376  1.00  0.00           H  
ATOM    628  HG3 GLN    42      45.635  32.847  42.871  1.00  0.00           H  
ATOM    629  CD  GLN    42      45.709  34.214  41.216  1.00  0.00           C  
ATOM    630  OE1 GLN    42      44.913  34.949  41.682  1.00  0.00           O  
ATOM    631  NE2 GLN    42      46.226  34.432  40.036  1.00  0.00           N  
ATOM    632 HE21 GLN    42      46.031  35.270  39.507  1.00  0.00           H  
ATOM    633 HE22 GLN    42      46.867  33.726  39.703  1.00  0.00           H  
ATOM    634  C   GLN    42      46.122  34.373  44.766  1.00  0.00           C  
ATOM    635  O   GLN    42      46.177  33.468  45.623  1.00  0.00           O  
ATOM    636  N   LYS    43      45.115  35.277  44.643  1.00  0.00           N  
ATOM    637  H   LYS    43      45.121  35.775  43.765  1.00  0.00           H  
ATOM    638  CA  LYS    43      43.979  35.395  45.587  1.00  0.00           C  
ATOM    639  HA  LYS    43      43.386  36.286  45.376  1.00  0.00           H  
ATOM    640  CB  LYS    43      42.974  34.285  45.468  1.00  0.00           C  
ATOM    641  HB2 LYS    43      43.460  33.419  45.917  1.00  0.00           H  
ATOM    642  HB3 LYS    43      42.056  34.556  45.989  1.00  0.00           H  
ATOM    643  CG  LYS    43      42.582  33.835  44.051  1.00  0.00           C  
ATOM    644  HG2 LYS    43      42.549  34.759  43.473  1.00  0.00           H  
ATOM    645  HG3 LYS    43      43.326  33.128  43.683  1.00  0.00           H  
ATOM    646  CD  LYS    43      41.150  33.297  44.100  1.00  0.00           C  
ATOM    647  HD2 LYS    43      41.054  32.718  45.018  1.00  0.00           H  
ATOM    648  HD3 LYS    43      40.402  34.089  44.059  1.00  0.00           H  
ATOM    649  CE  LYS    43      40.925  32.344  42.958  1.00  0.00           C  
ATOM    650  HE2 LYS    43      41.043  32.749  41.953  1.00  0.00           H  
ATOM    651  HE3 LYS    43      41.619  31.504  42.975  1.00  0.00           H  
ATOM    652  NZ  LYS    43      39.687  31.579  43.122  1.00  0.00           N  
ATOM    653  HZ1 LYS    43      39.670  30.904  43.873  1.00  0.00           H  
ATOM    654  HZ2 LYS    43      38.899  32.204  43.218  1.00  0.00           H  
ATOM    655  HZ3 LYS    43      39.500  31.080  42.264  1.00  0.00           H  
ATOM    656  C   LYS    43      44.362  35.702  47.044  1.00  0.00           C  
ATOM    657  O   LYS    43      43.847  35.034  47.968  1.00  0.00           O  
ATOM    658  N   ALA    44      45.108  36.752  47.232  1.00  0.00           N  
ATOM    659  H   ALA    44      45.434  37.250  46.417  1.00  0.00           H  
ATOM    660  CA  ALA    44      45.480  37.309  48.554  1.00  0.00           C  
ATOM    661  HA  ALA    44      45.664  36.450  49.200  1.00  0.00           H  
ATOM    662  CB  ALA    44      46.757  38.192  48.484  1.00  0.00           C  
ATOM    663  HB1 ALA    44      47.164  38.397  49.474  1.00  0.00           H  
ATOM    664  HB2 ALA    44      47.461  37.517  47.997  1.00  0.00           H  
ATOM    665  HB3 ALA    44      46.663  39.142  47.956  1.00  0.00           H  
ATOM    666  C   ALA    44      44.347  38.062  49.296  1.00  0.00           C  
ATOM    667  O   ALA    44      43.376  38.539  48.696  1.00  0.00           O  
ATOM    668  N   ARG    45      44.473  38.134  50.662  1.00  0.00           N  
ATOM    669  H   ARG    45      45.381  37.822  50.974  1.00  0.00           H  
ATOM    670  CA  ARG    45      43.456  38.757  51.550  1.00  0.00           C  
ATOM    671  HA  ARG    45      42.447  38.608  51.167  1.00  0.00           H  
ATOM    672  CB  ARG    45      43.680  38.035  52.894  1.00  0.00           C  
ATOM    673  HB2 ARG    45      44.120  37.060  52.683  1.00  0.00           H  
ATOM    674  HB3 ARG    45      44.397  38.637  53.452  1.00  0.00           H  
ATOM    675  CG  ARG    45      42.542  37.913  53.947  1.00  0.00           C  
ATOM    676  HG2 ARG    45      42.779  37.162  54.700  1.00  0.00           H  
ATOM    677  HG3 ARG    45      42.401  38.871  54.447  1.00  0.00           H  
ATOM    678  CD  ARG    45      41.218  37.460  53.189  1.00  0.00           C  
ATOM    679  HD2 ARG    45      40.937  38.252  52.496  1.00  0.00           H  
ATOM    680  HD3 ARG    45      41.371  36.493  52.709  1.00  0.00           H  
ATOM    681  NE  ARG    45      40.208  37.210  54.212  1.00  0.00           N  
ATOM    682  HE  ARG    45      40.462  37.359  55.179  1.00  0.00           H  
ATOM    683  CZ  ARG    45      38.944  36.908  53.861  1.00  0.00           C  
ATOM    684  NH1 ARG    45      38.428  37.059  52.693  1.00  0.00           N  
ATOM    685 HH11 ARG    45      39.051  37.393  51.972  1.00  0.00           H  
ATOM    686 HH12 ARG    45      37.458  36.867  52.492  1.00  0.00           H  
ATOM    687  NH2 ARG    45      38.039  36.452  54.689  1.00  0.00           N  
ATOM    688 HH21 ARG    45      38.279  36.234  55.646  1.00  0.00           H  
ATOM    689 HH22 ARG    45      37.092  36.399  54.341  1.00  0.00           H  
ATOM    690  C   ARG    45      43.555  40.229  51.662  1.00  0.00           C  
ATOM    691  O   ARG    45      42.642  40.881  52.064  1.00  0.00           O  
ATOM    692  N   HIE    46      44.741  40.785  51.463  1.00  0.00           N  
ATOM    693  H   HIE    46      45.440  40.117  51.171  1.00  0.00           H  
ATOM    694  CA  HIE    46      45.121  42.188  51.595  1.00  0.00           C  
ATOM    695  HA  HIE    46      44.233  42.816  51.665  1.00  0.00           H  
ATOM    696  CB  HIE    46      45.871  42.394  53.001  1.00  0.00           C  
ATOM    697  HB2 HIE    46      46.697  41.684  53.006  1.00  0.00           H  
ATOM    698  HB3 HIE    46      46.412  43.338  53.072  1.00  0.00           H  
ATOM    699  CG  HIE    46      45.106  42.072  54.223  1.00  0.00           C  
ATOM    700  ND1 HIE    46      43.839  42.558  54.590  1.00  0.00           N  
ATOM    701  CE1 HIE    46      43.390  41.891  55.634  1.00  0.00           C  
ATOM    702  HE1 HIE    46      42.398  42.005  56.046  1.00  0.00           H  
ATOM    703  NE2 HIE    46      44.236  40.873  55.934  1.00  0.00           N  
ATOM    704  HE2 HIE    46      44.033  40.102  56.554  1.00  0.00           H  
ATOM    705  CD2 HIE    46      45.290  40.964  54.964  1.00  0.00           C  
ATOM    706  HD2 HIE    46      46.057  40.226  54.785  1.00  0.00           H  
ATOM    707  C   HIE    46      46.000  42.485  50.345  1.00  0.00           C  
ATOM    708  O   HIE    46      47.145  42.851  50.443  1.00  0.00           O  
ATOM    709  N   PRO    47      45.414  42.368  49.092  1.00  0.00           N  
ATOM    710  CD  PRO    47      44.003  42.162  48.915  1.00  0.00           C  
ATOM    711  HD2 PRO    47      43.401  42.680  49.662  1.00  0.00           H  
ATOM    712  HD3 PRO    47      43.837  41.085  48.910  1.00  0.00           H  
ATOM    713  CG  PRO    47      43.638  42.569  47.493  1.00  0.00           C  
ATOM    714  HG2 PRO    47      43.566  43.657  47.474  1.00  0.00           H  
ATOM    715  HG3 PRO    47      42.784  42.042  47.067  1.00  0.00           H  
ATOM    716  CB  PRO    47      44.904  42.140  46.753  1.00  0.00           C  
ATOM    717  HB2 PRO    47      44.964  42.654  45.793  1.00  0.00           H  
ATOM    718  HB3 PRO    47      44.889  41.068  46.561  1.00  0.00           H  
ATOM    719  CA  PRO    47      46.150  42.487  47.797  1.00  0.00           C  
ATOM    720  HA  PRO    47      46.958  41.758  47.723  1.00  0.00           H  
ATOM    721  C   PRO    47      46.740  43.871  47.694  1.00  0.00           C  
ATOM    722  O   PRO    47      46.021  44.831  48.026  1.00  0.00           O  
ATOM    723  N   GLN    48      47.863  44.055  47.028  1.00  0.00           N  
ATOM    724  H   GLN    48      48.306  43.217  46.679  1.00  0.00           H  
ATOM    725  CA  GLN    48      48.497  45.378  46.710  1.00  0.00           C  
ATOM    726  HA  GLN    48      47.742  46.157  46.608  1.00  0.00           H  
ATOM    727  CB  GLN    48      49.381  45.755  47.904  1.00  0.00           C  
ATOM    728  HB2 GLN    48      49.798  46.754  47.778  1.00  0.00           H  
ATOM    729  HB3 GLN    48      48.727  45.727  48.776  1.00  0.00           H  
ATOM    730  CG  GLN    48      50.602  44.873  48.280  1.00  0.00           C  
ATOM    731  HG2 GLN    48      50.335  43.819  48.350  1.00  0.00           H  
ATOM    732  HG3 GLN    48      51.335  44.905  47.475  1.00  0.00           H  
ATOM    733  CD  GLN    48      51.188  45.418  49.598  1.00  0.00           C  
ATOM    734  OE1 GLN    48      50.689  45.304  50.707  1.00  0.00           O  
ATOM    735  NE2 GLN    48      52.140  46.279  49.521  1.00  0.00           N  
ATOM    736 HE21 GLN    48      52.485  46.610  50.411  1.00  0.00           H  
ATOM    737 HE22 GLN    48      52.415  46.494  48.573  1.00  0.00           H  
ATOM    738  C   GLN    48      49.294  45.428  45.359  1.00  0.00           C  
ATOM    739  O   GLN    48      49.214  46.459  44.688  1.00  0.00           O  
ATOM    740  N   LEU    49      50.025  44.399  44.919  1.00  0.00           N  
ATOM    741  H   LEU    49      50.032  43.585  45.516  1.00  0.00           H  
ATOM    742  CA  LEU    49      51.026  44.557  43.831  1.00  0.00           C  
ATOM    743  HA  LEU    49      51.729  45.356  44.070  1.00  0.00           H  
ATOM    744  CB  LEU    49      51.858  43.270  43.614  1.00  0.00           C  
ATOM    745  HB2 LEU    49      51.248  42.368  43.574  1.00  0.00           H  
ATOM    746  HB3 LEU    49      52.325  43.407  42.638  1.00  0.00           H  
ATOM    747  CG  LEU    49      52.993  42.907  44.653  1.00  0.00           C  
ATOM    748  HG  LEU    49      52.535  42.691  45.618  1.00  0.00           H  
ATOM    749  CD1 LEU    49      53.799  41.731  44.004  1.00  0.00           C  
ATOM    750 HD11 LEU    49      54.611  41.334  44.613  1.00  0.00           H  
ATOM    751 HD12 LEU    49      53.089  40.924  43.825  1.00  0.00           H  
ATOM    752 HD13 LEU    49      54.249  42.020  43.054  1.00  0.00           H  
ATOM    753  CD2 LEU    49      53.990  44.054  44.899  1.00  0.00           C  
ATOM    754 HD21 LEU    49      54.940  43.687  45.288  1.00  0.00           H  
ATOM    755 HD22 LEU    49      54.211  44.562  43.961  1.00  0.00           H  
ATOM    756 HD23 LEU    49      53.591  44.804  45.582  1.00  0.00           H  
ATOM    757  C   LEU    49      50.556  45.117  42.534  1.00  0.00           C  
ATOM    758  O   LEU    49      51.454  45.657  41.824  1.00  0.00           O  
ATOM    759  N   LEU    50      49.290  44.893  42.110  1.00  0.00           N  
ATOM    760  H   LEU    50      48.743  44.264  42.680  1.00  0.00           H  
ATOM    761  CA  LEU    50      48.757  45.535  40.925  1.00  0.00           C  
ATOM    762  HA  LEU    50      49.448  45.314  40.111  1.00  0.00           H  
ATOM    763  CB  LEU    50      47.400  44.864  40.584  1.00  0.00           C  
ATOM    764  HB2 LEU    50      47.474  43.788  40.427  1.00  0.00           H  
ATOM    765  HB3 LEU    50      46.616  44.955  41.336  1.00  0.00           H  
ATOM    766  CG  LEU    50      46.883  45.318  39.243  1.00  0.00           C  
ATOM    767  HG  LEU    50      46.746  46.399  39.257  1.00  0.00           H  
ATOM    768  CD1 LEU    50      47.715  44.871  38.031  1.00  0.00           C  
ATOM    769 HD11 LEU    50      47.581  43.801  37.875  1.00  0.00           H  
ATOM    770 HD12 LEU    50      47.252  45.298  37.141  1.00  0.00           H  
ATOM    771 HD13 LEU    50      48.767  45.151  38.085  1.00  0.00           H  
ATOM    772  CD2 LEU    50      45.442  44.740  39.021  1.00  0.00           C  
ATOM    773 HD21 LEU    50      44.939  45.063  38.110  1.00  0.00           H  
ATOM    774 HD22 LEU    50      45.491  43.651  38.993  1.00  0.00           H  
ATOM    775 HD23 LEU    50      44.835  45.046  39.873  1.00  0.00           H  
ATOM    776  C   LEU    50      48.560  47.076  41.080  1.00  0.00           C  
ATOM    777  O   LEU    50      48.888  47.771  40.185  1.00  0.00           O  
ATOM    778  N   TYR    51      48.179  47.564  42.240  1.00  0.00           N  
ATOM    779  H   TYR    51      48.046  46.918  43.006  1.00  0.00           H  
ATOM    780  CA  TYR    51      47.937  48.998  42.507  1.00  0.00           C  
ATOM    781  HA  TYR    51      47.714  49.401  41.519  1.00  0.00           H  
ATOM    782  CB  TYR    51      46.716  49.141  43.415  1.00  0.00           C  
ATOM    783  HB2 TYR    51      45.859  48.599  43.016  1.00  0.00           H  
ATOM    784  HB3 TYR    51      46.904  48.806  44.435  1.00  0.00           H  
ATOM    785  CG  TYR    51      46.144  50.570  43.601  1.00  0.00           C  
ATOM    786  CD1 TYR    51      45.014  51.025  42.866  1.00  0.00           C  
ATOM    787  HD1 TYR    51      44.571  50.457  42.062  1.00  0.00           H  
ATOM    788  CE1 TYR    51      44.451  52.334  43.127  1.00  0.00           C  
ATOM    789  HE1 TYR    51      43.627  52.726  42.549  1.00  0.00           H  
ATOM    790  CZ  TYR    51      45.035  53.137  44.057  1.00  0.00           C  
ATOM    791  OH  TYR    51      44.516  54.358  44.247  1.00  0.00           O  
ATOM    792  HH  TYR    51      43.651  54.512  43.861  1.00  0.00           H  
ATOM    793  CE2 TYR    51      46.185  52.677  44.796  1.00  0.00           C  
ATOM    794  HE2 TYR    51      46.597  53.310  45.567  1.00  0.00           H  
ATOM    795  CD2 TYR    51      46.731  51.405  44.594  1.00  0.00           C  
ATOM    796  HD2 TYR    51      47.598  51.120  45.171  1.00  0.00           H  
ATOM    797  C   TYR    51      49.227  49.686  42.970  1.00  0.00           C  
ATOM    798  O   TYR    51      49.487  50.882  42.614  1.00  0.00           O  
ATOM    799  N   GLU    52      50.061  48.973  43.720  1.00  0.00           N  
ATOM    800  H   GLU    52      49.715  48.091  44.069  1.00  0.00           H  
ATOM    801  CA  GLU    52      51.391  49.393  44.143  1.00  0.00           C  
ATOM    802  HA  GLU    52      51.262  50.327  44.689  1.00  0.00           H  
ATOM    803  CB  GLU    52      52.076  48.336  45.041  1.00  0.00           C  
ATOM    804  HB2 GLU    52      51.491  48.244  45.957  1.00  0.00           H  
ATOM    805  HB3 GLU    52      52.213  47.359  44.577  1.00  0.00           H  
ATOM    806  CG  GLU    52      53.445  48.760  45.628  1.00  0.00           C  
ATOM    807  HG2 GLU    52      54.162  48.531  44.840  1.00  0.00           H  
ATOM    808  HG3 GLU    52      53.445  49.848  45.702  1.00  0.00           H  
ATOM    809  CD  GLU    52      53.885  48.095  46.960  1.00  0.00           C  
ATOM    810  OE1 GLU    52      53.419  46.995  47.228  1.00  0.00           O  
ATOM    811  OE2 GLU    52      54.558  48.822  47.733  1.00  0.00           O  
ATOM    812  C   GLU    52      52.260  49.715  42.923  1.00  0.00           C  
ATOM    813  O   GLU    52      52.778  50.802  42.855  1.00  0.00           O  
ATOM    814  N   SER    53      52.465  48.778  41.942  1.00  0.00           N  
ATOM    815  H   SER    53      51.963  47.905  42.029  1.00  0.00           H  
ATOM    816  CA  SER    53      53.248  49.044  40.693  1.00  0.00           C  
ATOM    817  HA  SER    53      54.274  49.331  40.919  1.00  0.00           H  
ATOM    818  CB  SER    53      53.284  47.742  39.889  1.00  0.00           C  
ATOM    819  HB2 SER    53      53.863  47.976  38.996  1.00  0.00           H  
ATOM    820  HB3 SER    53      53.795  46.985  40.484  1.00  0.00           H  
ATOM    821  OG  SER    53      51.915  47.369  39.581  1.00  0.00           O  
ATOM    822  HG  SER    53      51.695  46.589  40.095  1.00  0.00           H  
ATOM    823  C   SER    53      52.680  50.227  39.885  1.00  0.00           C  
ATOM    824  O   SER    53      53.514  50.990  39.346  1.00  0.00           O  
ATOM    825  N   LYS    54      51.387  50.385  39.794  1.00  0.00           N  
ATOM    826  H   LYS    54      50.852  49.672  40.268  1.00  0.00           H  
ATOM    827  CA  LYS    54      50.718  51.515  39.137  1.00  0.00           C  
ATOM    828  HA  LYS    54      51.031  51.691  38.108  1.00  0.00           H  
ATOM    829  CB  LYS    54      49.255  51.101  38.995  1.00  0.00           C  
ATOM    830  HB2 LYS    54      48.857  50.609  39.882  1.00  0.00           H  
ATOM    831  HB3 LYS    54      48.654  52.005  38.895  1.00  0.00           H  
ATOM    832  CG  LYS    54      49.041  50.052  37.824  1.00  0.00           C  
ATOM    833  HG2 LYS    54      49.361  50.520  36.893  1.00  0.00           H  
ATOM    834  HG3 LYS    54      49.641  49.155  37.974  1.00  0.00           H  
ATOM    835  CD  LYS    54      47.550  49.745  37.649  1.00  0.00           C  
ATOM    836  HD2 LYS    54      47.165  49.332  38.582  1.00  0.00           H  
ATOM    837  HD3 LYS    54      47.041  50.668  37.371  1.00  0.00           H  
ATOM    838  CE  LYS    54      47.378  48.650  36.542  1.00  0.00           C  
ATOM    839  HE2 LYS    54      47.774  48.896  35.557  1.00  0.00           H  
ATOM    840  HE3 LYS    54      47.924  47.771  36.883  1.00  0.00           H  
ATOM    841  NZ  LYS    54      45.965  48.216  36.359  1.00  0.00           N  
ATOM    842  HZ1 LYS    54      45.375  48.964  36.024  1.00  0.00           H  
ATOM    843  HZ2 LYS    54      45.979  47.472  35.676  1.00  0.00           H  
ATOM    844  HZ3 LYS    54      45.534  47.850  37.195  1.00  0.00           H  
ATOM    845  C   LYS    54      51.000  52.918  39.700  1.00  0.00           C  
ATOM    846  O   LYS    54      51.103  53.909  38.928  1.00  0.00           O  
ATOM    847  N   LEU    55      51.182  53.053  40.971  1.00  0.00           N  
ATOM    848  H   LEU    55      51.060  52.207  41.508  1.00  0.00           H  
ATOM    849  CA  LEU    55      51.705  54.209  41.628  1.00  0.00           C  
ATOM    850  HA  LEU    55      51.374  55.112  41.114  1.00  0.00           H  
ATOM    851  CB  LEU    55      51.135  54.254  43.096  1.00  0.00           C  
ATOM    852  HB2 LEU    55      50.051  54.336  43.026  1.00  0.00           H  
ATOM    853  HB3 LEU    55      51.289  53.313  43.624  1.00  0.00           H  
ATOM    854  CG  LEU    55      51.783  55.340  43.974  1.00  0.00           C  
ATOM    855  HG  LEU    55      52.873  55.328  43.980  1.00  0.00           H  
ATOM    856  CD1 LEU    55      51.338  56.725  43.487  1.00  0.00           C  
ATOM    857 HD11 LEU    55      50.253  56.642  43.425  1.00  0.00           H  
ATOM    858 HD12 LEU    55      51.686  57.535  44.129  1.00  0.00           H  
ATOM    859 HD13 LEU    55      51.744  56.944  42.500  1.00  0.00           H  
ATOM    860  CD2 LEU    55      51.256  55.189  45.411  1.00  0.00           C  
ATOM    861 HD21 LEU    55      51.415  54.189  45.815  1.00  0.00           H  
ATOM    862 HD22 LEU    55      51.760  56.010  45.920  1.00  0.00           H  
ATOM    863 HD23 LEU    55      50.172  55.267  45.328  1.00  0.00           H  
ATOM    864  C   LEU    55      53.236  54.288  41.525  1.00  0.00           C  
ATOM    865  O   LEU    55      53.761  55.399  41.404  1.00  0.00           O  
ATOM    866  N   TYR    56      53.954  53.202  41.390  1.00  0.00           N  
ATOM    867  H   TYR    56      53.497  52.339  41.645  1.00  0.00           H  
ATOM    868  CA  TYR    56      55.330  53.273  41.000  1.00  0.00           C  
ATOM    869  HA  TYR    56      55.770  53.942  41.740  1.00  0.00           H  
ATOM    870  CB  TYR    56      55.983  51.896  41.169  1.00  0.00           C  
ATOM    871  HB2 TYR    56      55.251  51.089  41.145  1.00  0.00           H  
ATOM    872  HB3 TYR    56      56.841  51.745  40.514  1.00  0.00           H  
ATOM    873  CG  TYR    56      56.642  51.745  42.528  1.00  0.00           C  
ATOM    874  CD1 TYR    56      57.844  52.373  42.746  1.00  0.00           C  
ATOM    875  HD1 TYR    56      58.301  53.006  42.000  1.00  0.00           H  
ATOM    876  CE1 TYR    56      58.558  52.164  43.968  1.00  0.00           C  
ATOM    877  HE1 TYR    56      59.528  52.612  44.125  1.00  0.00           H  
ATOM    878  CZ  TYR    56      57.963  51.408  44.972  1.00  0.00           C  
ATOM    879  OH  TYR    56      58.529  51.237  46.192  1.00  0.00           O  
ATOM    880  HH  TYR    56      57.892  50.923  46.837  1.00  0.00           H  
ATOM    881  CE2 TYR    56      56.682  50.806  44.858  1.00  0.00           C  
ATOM    882  HE2 TYR    56      56.306  50.105  45.590  1.00  0.00           H  
ATOM    883  CD2 TYR    56      56.077  50.932  43.543  1.00  0.00           C  
ATOM    884  HD2 TYR    56      55.113  50.469  43.387  1.00  0.00           H  
ATOM    885  C   TYR    56      55.536  53.882  39.640  1.00  0.00           C  
ATOM    886  O   TYR    56      56.354  54.764  39.487  1.00  0.00           O  
ATOM    887  N   LYS    57      54.707  53.636  38.671  1.00  0.00           N  
ATOM    888  H   LYS    57      54.093  52.835  38.660  1.00  0.00           H  
ATOM    889  CA  LYS    57      54.724  54.422  37.384  1.00  0.00           C  
ATOM    890  HA  LYS    57      55.701  54.301  36.917  1.00  0.00           H  
ATOM    891  CB  LYS    57      53.758  53.797  36.363  1.00  0.00           C  
ATOM    892  HB2 LYS    57      52.719  53.814  36.693  1.00  0.00           H  
ATOM    893  HB3 LYS    57      53.654  54.397  35.458  1.00  0.00           H  
ATOM    894  CG  LYS    57      54.179  52.374  35.842  1.00  0.00           C  
ATOM    895  HG2 LYS    57      54.518  51.719  36.645  1.00  0.00           H  
ATOM    896  HG3 LYS    57      53.267  51.855  35.548  1.00  0.00           H  
ATOM    897  CD  LYS    57      55.151  52.363  34.653  1.00  0.00           C  
ATOM    898  HD2 LYS    57      54.784  53.085  33.923  1.00  0.00           H  
ATOM    899  HD3 LYS    57      56.093  52.786  35.000  1.00  0.00           H  
ATOM    900  CE  LYS    57      55.421  50.960  34.148  1.00  0.00           C  
ATOM    901  HE2 LYS    57      55.728  50.391  35.025  1.00  0.00           H  
ATOM    902  HE3 LYS    57      54.548  50.410  33.797  1.00  0.00           H  
ATOM    903  NZ  LYS    57      56.394  51.094  33.055  1.00  0.00           N  
ATOM    904  HZ1 LYS    57      56.147  51.842  32.423  1.00  0.00           H  
ATOM    905  HZ2 LYS    57      57.220  51.332  33.586  1.00  0.00           H  
ATOM    906  HZ3 LYS    57      56.679  50.249  32.582  1.00  0.00           H  
ATOM    907  C   LYS    57      54.543  55.931  37.471  1.00  0.00           C  
ATOM    908  O   LYS    57      55.146  56.683  36.734  1.00  0.00           O  
ATOM    909  N   ILE    58      53.723  56.414  38.403  1.00  0.00           N  
ATOM    910  H   ILE    58      53.103  55.818  38.934  1.00  0.00           H  
ATOM    911  CA  ILE    58      53.549  57.863  38.623  1.00  0.00           C  
ATOM    912  HA  ILE    58      53.674  58.367  37.664  1.00  0.00           H  
ATOM    913  CB  ILE    58      52.207  58.022  39.305  1.00  0.00           C  
ATOM    914  HB  ILE    58      52.074  57.406  40.195  1.00  0.00           H  
ATOM    915  CG2 ILE    58      51.986  59.500  39.723  1.00  0.00           C  
ATOM    916 HG21 ILE    58      52.502  60.113  38.984  1.00  0.00           H  
ATOM    917 HG22 ILE    58      50.936  59.786  39.672  1.00  0.00           H  
ATOM    918 HG23 ILE    58      52.381  59.690  40.721  1.00  0.00           H  
ATOM    919  CG1 ILE    58      51.098  57.574  38.341  1.00  0.00           C  
ATOM    920 HG12 ILE    58      50.882  58.352  37.608  1.00  0.00           H  
ATOM    921 HG13 ILE    58      51.387  56.706  37.748  1.00  0.00           H  
ATOM    922  CD1 ILE    58      49.790  57.274  39.029  1.00  0.00           C  
ATOM    923 HD11 ILE    58      49.984  56.510  39.782  1.00  0.00           H  
ATOM    924 HD12 ILE    58      49.402  58.074  39.660  1.00  0.00           H  
ATOM    925 HD13 ILE    58      49.061  56.928  38.296  1.00  0.00           H  
ATOM    926  C   ILE    58      54.736  58.466  39.511  1.00  0.00           C  
ATOM    927  O   ILE    58      55.221  59.537  39.208  1.00  0.00           O  
ATOM    928  N   LEU    59      55.227  57.749  40.514  1.00  0.00           N  
ATOM    929  H   LEU    59      54.695  56.935  40.788  1.00  0.00           H  
ATOM    930  CA  LEU    59      56.334  58.168  41.428  1.00  0.00           C  
ATOM    931  HA  LEU    59      56.213  59.226  41.660  1.00  0.00           H  
ATOM    932  CB  LEU    59      56.372  57.264  42.700  1.00  0.00           C  
ATOM    933  HB2 LEU    59      56.271  56.284  42.235  1.00  0.00           H  
ATOM    934  HB3 LEU    59      57.360  57.415  43.135  1.00  0.00           H  
ATOM    935  CG  LEU    59      55.185  57.451  43.646  1.00  0.00           C  
ATOM    936  HG  LEU    59      54.242  57.246  43.138  1.00  0.00           H  
ATOM    937  CD1 LEU    59      55.430  56.446  44.746  1.00  0.00           C  
ATOM    938 HD11 LEU    59      56.437  56.623  45.123  1.00  0.00           H  
ATOM    939 HD12 LEU    59      54.623  56.631  45.455  1.00  0.00           H  
ATOM    940 HD13 LEU    59      55.212  55.415  44.468  1.00  0.00           H  
ATOM    941  CD2 LEU    59      55.255  58.888  44.286  1.00  0.00           C  
ATOM    942 HD21 LEU    59      55.291  59.701  43.561  1.00  0.00           H  
ATOM    943 HD22 LEU    59      54.413  59.119  44.940  1.00  0.00           H  
ATOM    944 HD23 LEU    59      56.157  58.948  44.895  1.00  0.00           H  
ATOM    945  C   LEU    59      57.716  58.079  40.681  1.00  0.00           C  
ATOM    946  O   LEU    59      58.428  59.044  40.687  1.00  0.00           O  
ATOM    947  N   GLN    60      58.003  56.946  40.054  1.00  0.00           N  
ATOM    948  H   GLN    60      57.282  56.332  39.703  1.00  0.00           H  
ATOM    949  CA  GLN    60      59.342  56.659  39.555  1.00  0.00           C  
ATOM    950  HA  GLN    60      60.022  56.555  40.401  1.00  0.00           H  
ATOM    951  CB  GLN    60      59.383  55.310  38.810  1.00  0.00           C  
ATOM    952  HB2 GLN    60      58.905  54.561  39.441  1.00  0.00           H  
ATOM    953  HB3 GLN    60      58.833  55.346  37.869  1.00  0.00           H  
ATOM    954  CG  GLN    60      60.721  54.771  38.376  1.00  0.00           C  
ATOM    955  HG2 GLN    60      60.623  54.191  37.458  1.00  0.00           H  
ATOM    956  HG3 GLN    60      61.404  55.592  38.159  1.00  0.00           H  
ATOM    957  CD  GLN    60      61.364  53.880  39.417  1.00  0.00           C  
ATOM    958  OE1 GLN    60      61.726  52.761  39.200  1.00  0.00           O  
ATOM    959  NE2 GLN    60      61.528  54.301  40.637  1.00  0.00           N  
ATOM    960 HE21 GLN    60      61.736  53.618  41.351  1.00  0.00           H  
ATOM    961 HE22 GLN    60      61.508  55.292  40.831  1.00  0.00           H  
ATOM    962  C   GLN    60      59.929  57.776  38.629  1.00  0.00           C  
ATOM    963  O   GLN    60      59.224  58.194  37.746  1.00  0.00           O  
ATOM    964  N   GLY    61      61.179  58.151  38.891  1.00  0.00           N  
ATOM    965  H   GLY    61      61.619  57.673  39.664  1.00  0.00           H  
ATOM    966  CA  GLY    61      61.761  59.414  38.476  1.00  0.00           C  
ATOM    967  HA2 GLY    61      62.778  59.271  38.111  1.00  0.00           H  
ATOM    968  HA3 GLY    61      61.154  59.805  37.660  1.00  0.00           H  
ATOM    969  C   GLY    61      61.914  60.451  39.591  1.00  0.00           C  
ATOM    970  O   GLY    61      62.711  61.374  39.473  1.00  0.00           O  
ATOM    971  N   GLY    62      61.083  60.387  40.605  1.00  0.00           N  
ATOM    972  H   GLY    62      60.407  59.636  40.612  1.00  0.00           H  
ATOM    973  CA  GLY    62      61.186  61.114  41.877  1.00  0.00           C  
ATOM    974  HA2 GLY    62      61.373  62.170  41.682  1.00  0.00           H  
ATOM    975  HA3 GLY    62      60.208  61.004  42.345  1.00  0.00           H  
ATOM    976  C   GLY    62      62.319  60.509  42.643  1.00  0.00           C  
ATOM    977  O   GLY    62      62.431  59.280  42.721  1.00  0.00           O  
ATOM    978  N   VAL    63      63.066  61.338  43.409  1.00  0.00           N  
ATOM    979  H   VAL    63      62.887  62.331  43.368  1.00  0.00           H  
ATOM    980  CA  VAL    63      64.193  60.844  44.204  1.00  0.00           C  
ATOM    981  HA  VAL    63      64.648  60.115  43.533  1.00  0.00           H  
ATOM    982  CB  VAL    63      65.180  61.907  44.666  1.00  0.00           C  
ATOM    983  HB  VAL    63      65.895  61.328  45.250  1.00  0.00           H  
ATOM    984  CG1 VAL    63      65.913  62.681  43.590  1.00  0.00           C  
ATOM    985 HG11 VAL    63      66.425  61.916  43.006  1.00  0.00           H  
ATOM    986 HG12 VAL    63      65.255  63.290  42.971  1.00  0.00           H  
ATOM    987 HG13 VAL    63      66.697  63.325  43.989  1.00  0.00           H  
ATOM    988  CG2 VAL    63      64.445  62.992  45.507  1.00  0.00           C  
ATOM    989 HG21 VAL    63      65.045  63.854  45.798  1.00  0.00           H  
ATOM    990 HG22 VAL    63      63.709  63.501  44.885  1.00  0.00           H  
ATOM    991 HG23 VAL    63      64.099  62.517  46.425  1.00  0.00           H  
ATOM    992  C   VAL    63      63.637  60.104  45.441  1.00  0.00           C  
ATOM    993  O   VAL    63      62.561  60.469  45.913  1.00  0.00           O  
ATOM    994  N   GLY    64      64.398  59.177  46.031  1.00  0.00           N  
ATOM    995  H   GLY    64      65.247  58.890  45.565  1.00  0.00           H  
ATOM    996  CA  GLY    64      64.030  58.541  47.328  1.00  0.00           C  
ATOM    997  HA2 GLY    64      64.875  57.886  47.539  1.00  0.00           H  
ATOM    998  HA3 GLY    64      63.930  59.275  48.126  1.00  0.00           H  
ATOM    999  C   GLY    64      62.747  57.736  47.140  1.00  0.00           C  
ATOM   1000  O   GLY    64      62.009  57.492  48.130  1.00  0.00           O  
ATOM   1001  N   ILE    65      62.569  57.100  45.949  1.00  0.00           N  
ATOM   1002  H   ILE    65      63.332  57.193  45.294  1.00  0.00           H  
ATOM   1003  CA  ILE    65      61.604  55.980  45.746  1.00  0.00           C  
ATOM   1004  HA  ILE    65      61.211  55.598  46.688  1.00  0.00           H  
ATOM   1005  CB  ILE    65      60.577  56.587  44.809  1.00  0.00           C  
ATOM   1006  HB  ILE    65      61.041  57.187  44.026  1.00  0.00           H  
ATOM   1007  CG2 ILE    65      59.724  55.514  44.172  1.00  0.00           C  
ATOM   1008 HG21 ILE    65      59.205  54.976  44.965  1.00  0.00           H  
ATOM   1009 HG22 ILE    65      59.036  55.904  43.423  1.00  0.00           H  
ATOM   1010 HG23 ILE    65      60.293  54.795  43.583  1.00  0.00           H  
ATOM   1011  CG1 ILE    65      59.680  57.524  45.564  1.00  0.00           C  
ATOM   1012 HG12 ILE    65      58.738  57.036  45.816  1.00  0.00           H  
ATOM   1013 HG13 ILE    65      59.980  57.923  46.533  1.00  0.00           H  
ATOM   1014  CD1 ILE    65      59.413  58.776  44.705  1.00  0.00           C  
ATOM   1015 HD11 ILE    65      60.264  59.455  44.745  1.00  0.00           H  
ATOM   1016 HD12 ILE    65      59.219  58.483  43.673  1.00  0.00           H  
ATOM   1017 HD13 ILE    65      58.503  59.265  45.053  1.00  0.00           H  
ATOM   1018  C   ILE    65      62.373  54.825  45.109  1.00  0.00           C  
ATOM   1019  O   ILE    65      63.116  55.105  44.150  1.00  0.00           O  
ATOM   1020  N   PRO    66      62.303  53.559  45.576  1.00  0.00           N  
ATOM   1021  CD  PRO    66      61.510  53.010  46.613  1.00  0.00           C  
ATOM   1022  HD2 PRO    66      60.471  53.013  46.284  1.00  0.00           H  
ATOM   1023  HD3 PRO    66      61.435  53.701  47.452  1.00  0.00           H  
ATOM   1024  CG  PRO    66      62.064  51.586  46.930  1.00  0.00           C  
ATOM   1025  HG2 PRO    66      61.255  50.887  47.144  1.00  0.00           H  
ATOM   1026  HG3 PRO    66      62.892  51.649  47.636  1.00  0.00           H  
ATOM   1027  CB  PRO    66      62.702  51.142  45.622  1.00  0.00           C  
ATOM   1028  HB2 PRO    66      61.910  50.704  45.014  1.00  0.00           H  
ATOM   1029  HB3 PRO    66      63.472  50.393  45.807  1.00  0.00           H  
ATOM   1030  CA  PRO    66      63.167  52.466  45.023  1.00  0.00           C  
ATOM   1031  HA  PRO    66      64.196  52.687  45.309  1.00  0.00           H  
ATOM   1032  C   PRO    66      63.027  52.423  43.486  1.00  0.00           C  
ATOM   1033  O   PRO    66      61.931  52.696  42.993  1.00  0.00           O  
ATOM   1034  N   HIE    67      64.020  51.916  42.801  1.00  0.00           N  
ATOM   1035  H   HIE    67      64.805  51.533  43.308  1.00  0.00           H  
ATOM   1036  CA  HIE    67      64.035  51.512  41.386  1.00  0.00           C  
ATOM   1037  HA  HIE    67      63.467  52.279  40.859  1.00  0.00           H  
ATOM   1038  CB  HIE    67      65.408  51.472  40.736  1.00  0.00           C  
ATOM   1039  HB2 HIE    67      65.769  52.496  40.832  1.00  0.00           H  
ATOM   1040  HB3 HIE    67      66.060  50.693  41.133  1.00  0.00           H  
ATOM   1041  CG  HIE    67      65.303  51.159  39.318  1.00  0.00           C  
ATOM   1042  ND1 HIE    67      65.131  49.839  38.717  1.00  0.00           N  
ATOM   1043  CE1 HIE    67      64.918  50.045  37.388  1.00  0.00           C  
ATOM   1044  HE1 HIE    67      64.940  49.294  36.612  1.00  0.00           H  
ATOM   1045  NE2 HIE    67      65.137  51.354  37.117  1.00  0.00           N  
ATOM   1046  HE2 HIE    67      65.074  51.787  36.207  1.00  0.00           H  
ATOM   1047  CD2 HIE    67      65.257  52.051  38.319  1.00  0.00           C  
ATOM   1048  HD2 HIE    67      65.230  53.124  38.441  1.00  0.00           H  
ATOM   1049  C   HIE    67      63.300  50.153  41.253  1.00  0.00           C  
ATOM   1050  O   HIE    67      63.764  49.135  41.815  1.00  0.00           O  
ATOM   1051  N   ILE    68      62.304  50.180  40.385  1.00  0.00           N  
ATOM   1052  H   ILE    68      61.933  51.066  40.074  1.00  0.00           H  
ATOM   1053  CA  ILE    68      61.624  49.013  39.908  1.00  0.00           C  
ATOM   1054  HA  ILE    68      61.725  48.217  40.645  1.00  0.00           H  
ATOM   1055  CB  ILE    68      60.192  49.319  39.614  1.00  0.00           C  
ATOM   1056  HB  ILE    68      60.184  50.050  38.806  1.00  0.00           H  
ATOM   1057  CG2 ILE    68      59.649  47.948  39.097  1.00  0.00           C  
ATOM   1058 HG21 ILE    68      60.087  47.111  39.642  1.00  0.00           H  
ATOM   1059 HG22 ILE    68      58.573  47.869  39.252  1.00  0.00           H  
ATOM   1060 HG23 ILE    68      59.949  47.794  38.061  1.00  0.00           H  
ATOM   1061  CG1 ILE    68      59.381  49.851  40.767  1.00  0.00           C  
ATOM   1062 HG12 ILE    68      59.594  50.905  40.943  1.00  0.00           H  
ATOM   1063 HG13 ILE    68      58.366  49.932  40.376  1.00  0.00           H  
ATOM   1064  CD1 ILE    68      59.402  49.039  42.093  1.00  0.00           C  
ATOM   1065 HD11 ILE    68      59.640  48.012  41.816  1.00  0.00           H  
ATOM   1066 HD12 ILE    68      60.176  49.365  42.788  1.00  0.00           H  
ATOM   1067 HD13 ILE    68      58.440  49.211  42.575  1.00  0.00           H  
ATOM   1068  C   ILE    68      62.293  48.397  38.664  1.00  0.00           C  
ATOM   1069  O   ILE    68      62.095  48.813  37.483  1.00  0.00           O  
ATOM   1070  N   ARG    69      63.021  47.258  38.896  1.00  0.00           N  
ATOM   1071  H   ARG    69      63.066  47.055  39.884  1.00  0.00           H  
ATOM   1072  CA  ARG    69      63.746  46.454  37.913  1.00  0.00           C  
ATOM   1073  HA  ARG    69      64.336  47.171  37.343  1.00  0.00           H  
ATOM   1074  CB  ARG    69      64.669  45.454  38.647  1.00  0.00           C  
ATOM   1075  HB2 ARG    69      64.119  44.894  39.403  1.00  0.00           H  
ATOM   1076  HB3 ARG    69      65.006  44.720  37.916  1.00  0.00           H  
ATOM   1077  CG  ARG    69      65.939  46.196  39.261  1.00  0.00           C  
ATOM   1078  HG2 ARG    69      65.601  47.084  39.795  1.00  0.00           H  
ATOM   1079  HG3 ARG    69      66.350  45.448  39.939  1.00  0.00           H  
ATOM   1080  CD  ARG    69      67.028  46.590  38.224  1.00  0.00           C  
ATOM   1081  HD2 ARG    69      67.012  45.893  37.387  1.00  0.00           H  
ATOM   1082  HD3 ARG    69      66.720  47.531  37.768  1.00  0.00           H  
ATOM   1083  NE  ARG    69      68.315  46.826  38.922  1.00  0.00           N  
ATOM   1084  HE  ARG    69      69.081  46.226  38.650  1.00  0.00           H  
ATOM   1085  CZ  ARG    69      68.464  47.600  39.928  1.00  0.00           C  
ATOM   1086  NH1 ARG    69      67.505  48.348  40.489  1.00  0.00           N  
ATOM   1087 HH11 ARG    69      66.689  48.629  39.964  1.00  0.00           H  
ATOM   1088 HH12 ARG    69      67.651  48.898  41.323  1.00  0.00           H  
ATOM   1089  NH2 ARG    69      69.637  47.557  40.506  1.00  0.00           N  
ATOM   1090 HH21 ARG    69      70.338  47.011  40.026  1.00  0.00           H  
ATOM   1091 HH22 ARG    69      69.901  48.149  41.280  1.00  0.00           H  
ATOM   1092  C   ARG    69      62.846  45.754  36.904  1.00  0.00           C  
ATOM   1093  O   ARG    69      63.036  45.896  35.713  1.00  0.00           O  
ATOM   1094  N   TRP    70      61.824  45.018  37.468  1.00  0.00           N  
ATOM   1095  H   TRP    70      61.844  44.958  38.476  1.00  0.00           H  
ATOM   1096  CA  TRP    70      60.855  44.174  36.714  1.00  0.00           C  
ATOM   1097  HA  TRP    70      60.451  44.623  35.807  1.00  0.00           H  
ATOM   1098  CB  TRP    70      61.527  42.826  36.398  1.00  0.00           C  
ATOM   1099  HB2 TRP    70      62.410  43.057  35.802  1.00  0.00           H  
ATOM   1100  HB3 TRP    70      61.937  42.329  37.277  1.00  0.00           H  
ATOM   1101  CG  TRP    70      60.661  41.842  35.660  1.00  0.00           C  
ATOM   1102  CD1 TRP    70      60.500  41.777  34.299  1.00  0.00           C  
ATOM   1103  HD1 TRP    70      60.999  42.424  33.592  1.00  0.00           H  
ATOM   1104  NE1 TRP    70      59.727  40.708  33.967  1.00  0.00           N  
ATOM   1105  HE1 TRP    70      59.704  40.331  33.031  1.00  0.00           H  
ATOM   1106  CE2 TRP    70      59.257  40.039  35.083  1.00  0.00           C  
ATOM   1107  CZ2 TRP    70      58.482  38.885  35.267  1.00  0.00           C  
ATOM   1108  HZ2 TRP    70      58.233  38.373  34.349  1.00  0.00           H  
ATOM   1109  CH2 TRP    70      57.959  38.616  36.524  1.00  0.00           C  
ATOM   1110  HH2 TRP    70      57.272  37.803  36.710  1.00  0.00           H  
ATOM   1111  CZ3 TRP    70      58.419  39.392  37.638  1.00  0.00           C  
ATOM   1112  HZ3 TRP    70      58.000  39.143  38.602  1.00  0.00           H  
ATOM   1113  CE3 TRP    70      59.325  40.451  37.468  1.00  0.00           C  
ATOM   1114  HE3 TRP    70      59.672  40.903  38.386  1.00  0.00           H  
ATOM   1115  CD2 TRP    70      59.731  40.841  36.184  1.00  0.00           C  
ATOM   1116  C   TRP    70      59.609  43.861  37.619  1.00  0.00           C  
ATOM   1117  O   TRP    70      59.699  43.864  38.879  1.00  0.00           O  
ATOM   1118  N   TYR    71      58.487  43.571  37.000  1.00  0.00           N  
ATOM   1119  H   TYR    71      58.469  43.745  36.005  1.00  0.00           H  
ATOM   1120  CA  TYR    71      57.276  43.159  37.589  1.00  0.00           C  
ATOM   1121  HA  TYR    71      57.469  42.755  38.583  1.00  0.00           H  
ATOM   1122  CB  TYR    71      56.414  44.427  37.724  1.00  0.00           C  
ATOM   1123  HB2 TYR    71      56.860  45.066  38.487  1.00  0.00           H  
ATOM   1124  HB3 TYR    71      56.497  45.020  36.814  1.00  0.00           H  
ATOM   1125  CG  TYR    71      54.923  44.170  38.132  1.00  0.00           C  
ATOM   1126  CD1 TYR    71      54.637  43.679  39.343  1.00  0.00           C  
ATOM   1127  HD1 TYR    71      55.411  43.528  40.081  1.00  0.00           H  
ATOM   1128  CE1 TYR    71      53.279  43.540  39.732  1.00  0.00           C  
ATOM   1129  HE1 TYR    71      53.124  43.123  40.716  1.00  0.00           H  
ATOM   1130  CZ  TYR    71      52.241  43.868  38.841  1.00  0.00           C  
ATOM   1131  OH  TYR    71      50.944  43.709  39.258  1.00  0.00           O  
ATOM   1132  HH  TYR    71      50.303  43.704  38.543  1.00  0.00           H  
ATOM   1133  CE2 TYR    71      52.546  44.496  37.652  1.00  0.00           C  
ATOM   1134  HE2 TYR    71      51.718  44.823  37.039  1.00  0.00           H  
ATOM   1135  CD2 TYR    71      53.884  44.677  37.280  1.00  0.00           C  
ATOM   1136  HD2 TYR    71      54.062  45.141  36.322  1.00  0.00           H  
ATOM   1137  C   TYR    71      56.526  42.142  36.753  1.00  0.00           C  
ATOM   1138  O   TYR    71      56.635  42.173  35.554  1.00  0.00           O  
ATOM   1139  N   GLY    72      55.763  41.291  37.344  1.00  0.00           N  
ATOM   1140  H   GLY    72      55.773  41.167  38.347  1.00  0.00           H  
ATOM   1141  CA  GLY    72      55.022  40.181  36.638  1.00  0.00           C  
ATOM   1142  HA2 GLY    72      54.050  40.467  36.236  1.00  0.00           H  
ATOM   1143  HA3 GLY    72      55.587  39.867  35.760  1.00  0.00           H  
ATOM   1144  C   GLY    72      54.907  38.956  37.462  1.00  0.00           C  
ATOM   1145  O   GLY    72      55.220  38.991  38.681  1.00  0.00           O  
ATOM   1146  N   GLN    73      54.118  38.027  36.938  1.00  0.00           N  
ATOM   1147  H   GLN    73      53.741  38.206  36.018  1.00  0.00           H  
ATOM   1148  CA  GLN    73      53.604  36.898  37.717  1.00  0.00           C  
ATOM   1149  HA  GLN    73      53.585  37.143  38.779  1.00  0.00           H  
ATOM   1150  CB  GLN    73      52.134  36.534  37.352  1.00  0.00           C  
ATOM   1151  HB2 GLN    73      52.064  36.253  36.301  1.00  0.00           H  
ATOM   1152  HB3 GLN    73      51.728  35.735  37.973  1.00  0.00           H  
ATOM   1153  CG  GLN    73      51.162  37.685  37.489  1.00  0.00           C  
ATOM   1154  HG2 GLN    73      50.150  37.293  37.388  1.00  0.00           H  
ATOM   1155  HG3 GLN    73      51.200  37.973  38.539  1.00  0.00           H  
ATOM   1156  CD  GLN    73      51.256  38.943  36.603  1.00  0.00           C  
ATOM   1157  OE1 GLN    73      51.293  38.930  35.352  1.00  0.00           O  
ATOM   1158  NE2 GLN    73      51.532  40.045  37.237  1.00  0.00           N  
ATOM   1159 HE21 GLN    73      51.681  40.858  36.656  1.00  0.00           H  
ATOM   1160 HE22 GLN    73      51.675  40.004  38.236  1.00  0.00           H  
ATOM   1161  C   GLN    73      54.482  35.584  37.587  1.00  0.00           C  
ATOM   1162  O   GLN    73      54.842  35.247  36.455  1.00  0.00           O  
ATOM   1163  N   GLU    74      54.758  34.956  38.730  1.00  0.00           N  
ATOM   1164  H   GLU    74      54.307  35.316  39.559  1.00  0.00           H  
ATOM   1165  CA  GLU    74      55.536  33.672  38.881  1.00  0.00           C  
ATOM   1166  HA  GLU    74      55.267  33.075  38.010  1.00  0.00           H  
ATOM   1167  CB  GLU    74      57.009  34.133  38.744  1.00  0.00           C  
ATOM   1168  HB2 GLU    74      57.149  34.789  37.885  1.00  0.00           H  
ATOM   1169  HB3 GLU    74      57.221  34.566  39.722  1.00  0.00           H  
ATOM   1170  CG  GLU    74      57.950  32.974  38.628  1.00  0.00           C  
ATOM   1171  HG2 GLU    74      58.979  33.311  38.748  1.00  0.00           H  
ATOM   1172  HG3 GLU    74      57.827  32.332  39.500  1.00  0.00           H  
ATOM   1173  CD  GLU    74      57.801  32.289  37.308  1.00  0.00           C  
ATOM   1174  OE1 GLU    74      58.198  32.886  36.237  1.00  0.00           O  
ATOM   1175  OE2 GLU    74      57.211  31.202  37.186  1.00  0.00           O  
ATOM   1176  C   GLU    74      55.239  32.737  40.011  1.00  0.00           C  
ATOM   1177  O   GLU    74      54.842  33.098  41.151  1.00  0.00           O  
ATOM   1178  N   LYS    75      55.239  31.434  39.677  1.00  0.00           N  
ATOM   1179  H   LYS    75      55.585  31.193  38.760  1.00  0.00           H  
ATOM   1180  CA  LYS    75      54.810  30.330  40.484  1.00  0.00           C  
ATOM   1181  HA  LYS    75      54.768  29.422  39.882  1.00  0.00           H  
ATOM   1182  CB  LYS    75      55.950  29.904  41.496  1.00  0.00           C  
ATOM   1183  HB2 LYS    75      56.144  30.768  42.130  1.00  0.00           H  
ATOM   1184  HB3 LYS    75      55.626  29.131  42.193  1.00  0.00           H  
ATOM   1185  CG  LYS    75      57.232  29.377  40.848  1.00  0.00           C  
ATOM   1186  HG2 LYS    75      56.946  28.513  40.249  1.00  0.00           H  
ATOM   1187  HG3 LYS    75      57.695  30.220  40.334  1.00  0.00           H  
ATOM   1188  CD  LYS    75      58.369  28.910  41.708  1.00  0.00           C  
ATOM   1189  HD2 LYS    75      58.587  29.683  42.445  1.00  0.00           H  
ATOM   1190  HD3 LYS    75      57.975  28.094  42.314  1.00  0.00           H  
ATOM   1191  CE  LYS    75      59.751  28.511  41.175  1.00  0.00           C  
ATOM   1192  HE2 LYS    75      60.259  29.391  40.782  1.00  0.00           H  
ATOM   1193  HE3 LYS    75      60.387  28.135  41.976  1.00  0.00           H  
ATOM   1194  NZ  LYS    75      59.597  27.588  40.075  1.00  0.00           N  
ATOM   1195  HZ1 LYS    75      59.307  26.687  40.428  1.00  0.00           H  
ATOM   1196  HZ2 LYS    75      58.834  27.845  39.465  1.00  0.00           H  
ATOM   1197  HZ3 LYS    75      60.430  27.501  39.510  1.00  0.00           H  
ATOM   1198  C   LYS    75      53.336  30.545  41.010  1.00  0.00           C  
ATOM   1199  O   LYS    75      52.406  30.699  40.215  1.00  0.00           O  
ATOM   1200  N   ASP    76      53.185  30.604  42.351  1.00  0.00           N  
ATOM   1201  H   ASP    76      53.950  30.339  42.954  1.00  0.00           H  
ATOM   1202  CA  ASP    76      51.998  30.909  43.016  1.00  0.00           C  
ATOM   1203  HA  ASP    76      51.188  30.383  42.510  1.00  0.00           H  
ATOM   1204  CB  ASP    76      52.036  30.261  44.470  1.00  0.00           C  
ATOM   1205  HB2 ASP    76      52.882  30.743  44.961  1.00  0.00           H  
ATOM   1206  HB3 ASP    76      51.085  30.451  44.966  1.00  0.00           H  
ATOM   1207  CG  ASP    76      52.385  28.752  44.738  1.00  0.00           C  
ATOM   1208  OD1 ASP    76      52.800  28.080  43.765  1.00  0.00           O  
ATOM   1209  OD2 ASP    76      52.255  28.253  45.875  1.00  0.00           O  
ATOM   1210  C   ASP    76      51.621  32.455  43.078  1.00  0.00           C  
ATOM   1211  O   ASP    76      50.675  32.705  43.825  1.00  0.00           O  
ATOM   1212  N   TYR    77      52.410  33.333  42.527  1.00  0.00           N  
ATOM   1213  H   TYR    77      53.131  33.013  41.896  1.00  0.00           H  
ATOM   1214  CA  TYR    77      52.495  34.704  43.070  1.00  0.00           C  
ATOM   1215  HA  TYR    77      51.733  34.871  43.830  1.00  0.00           H  
ATOM   1216  CB  TYR    77      53.850  34.944  43.761  1.00  0.00           C  
ATOM   1217  HB2 TYR    77      54.738  34.918  43.129  1.00  0.00           H  
ATOM   1218  HB3 TYR    77      53.948  35.932  44.211  1.00  0.00           H  
ATOM   1219  CG  TYR    77      54.161  34.068  44.917  1.00  0.00           C  
ATOM   1220  CD1 TYR    77      53.749  34.520  46.191  1.00  0.00           C  
ATOM   1221  HD1 TYR    77      53.265  35.474  46.341  1.00  0.00           H  
ATOM   1222  CE1 TYR    77      53.939  33.713  47.298  1.00  0.00           C  
ATOM   1223  HE1 TYR    77      53.563  34.055  48.251  1.00  0.00           H  
ATOM   1224  CZ  TYR    77      54.732  32.549  47.222  1.00  0.00           C  
ATOM   1225  OH  TYR    77      55.023  31.812  48.281  1.00  0.00           O  
ATOM   1226  HH  TYR    77      54.297  32.028  48.870  1.00  0.00           H  
ATOM   1227  CE2 TYR    77      55.060  32.079  45.914  1.00  0.00           C  
ATOM   1228  HE2 TYR    77      55.644  31.176  45.810  1.00  0.00           H  
ATOM   1229  CD2 TYR    77      54.874  32.851  44.817  1.00  0.00           C  
ATOM   1230  HD2 TYR    77      55.017  32.483  43.812  1.00  0.00           H  
ATOM   1231  C   TYR    77      52.455  35.793  42.019  1.00  0.00           C  
ATOM   1232  O   TYR    77      52.899  35.581  40.871  1.00  0.00           O  
ATOM   1233  N   ASN    78      52.042  36.995  42.474  1.00  0.00           N  
ATOM   1234  H   ASN    78      51.894  37.079  43.469  1.00  0.00           H  
ATOM   1235  CA  ASN    78      52.354  38.260  41.796  1.00  0.00           C  
ATOM   1236  HA  ASN    78      52.498  38.024  40.741  1.00  0.00           H  
ATOM   1237  CB  ASN    78      51.202  39.197  41.944  1.00  0.00           C  
ATOM   1238  HB2 ASN    78      50.350  38.523  42.026  1.00  0.00           H  
ATOM   1239  HB3 ASN    78      51.290  39.654  42.930  1.00  0.00           H  
ATOM   1240  CG  ASN    78      51.091  40.270  40.875  1.00  0.00           C  
ATOM   1241  OD1 ASN    78      51.929  40.447  40.063  1.00  0.00           O  
ATOM   1242  ND2 ASN    78      50.129  41.211  40.984  1.00  0.00           N  
ATOM   1243 HD21 ASN    78      50.336  42.074  40.501  1.00  0.00           H  
ATOM   1244 HD22 ASN    78      49.475  41.172  41.753  1.00  0.00           H  
ATOM   1245  C   ASN    78      53.653  38.757  42.385  1.00  0.00           C  
ATOM   1246  O   ASN    78      53.947  38.593  43.563  1.00  0.00           O  
ATOM   1247  N   VAL    79      54.601  39.289  41.545  1.00  0.00           N  
ATOM   1248  H   VAL    79      54.374  39.369  40.564  1.00  0.00           H  
ATOM   1249  CA  VAL    79      55.964  39.568  42.029  1.00  0.00           C  
ATOM   1250  HA  VAL    79      55.911  39.540  43.118  1.00  0.00           H  
ATOM   1251  CB  VAL    79      56.869  38.330  41.710  1.00  0.00           C  
ATOM   1252  HB  VAL    79      56.994  38.179  40.637  1.00  0.00           H  
ATOM   1253  CG1 VAL    79      58.287  38.555  42.306  1.00  0.00           C  
ATOM   1254 HG11 VAL    79      58.827  37.612  42.219  1.00  0.00           H  
ATOM   1255 HG12 VAL    79      58.849  39.380  41.869  1.00  0.00           H  
ATOM   1256 HG13 VAL    79      58.181  38.626  43.388  1.00  0.00           H  
ATOM   1257  CG2 VAL    79      56.314  37.023  42.203  1.00  0.00           C  
ATOM   1258 HG21 VAL    79      57.115  36.293  42.091  1.00  0.00           H  
ATOM   1259 HG22 VAL    79      56.025  37.095  43.251  1.00  0.00           H  
ATOM   1260 HG23 VAL    79      55.470  36.772  41.559  1.00  0.00           H  
ATOM   1261  C   VAL    79      56.447  40.945  41.621  1.00  0.00           C  
ATOM   1262  O   VAL    79      56.307  41.310  40.429  1.00  0.00           O  
ATOM   1263  N   LEU    80      57.047  41.722  42.531  1.00  0.00           N  
ATOM   1264  H   LEU    80      57.059  41.448  43.503  1.00  0.00           H  
ATOM   1265  CA  LEU    80      57.681  42.998  42.146  1.00  0.00           C  
ATOM   1266  HA  LEU    80      57.704  43.112  41.062  1.00  0.00           H  
ATOM   1267  CB  LEU    80      56.824  44.171  42.695  1.00  0.00           C  
ATOM   1268  HB2 LEU    80      55.872  44.074  42.173  1.00  0.00           H  
ATOM   1269  HB3 LEU    80      56.744  44.023  43.772  1.00  0.00           H  
ATOM   1270  CG  LEU    80      57.356  45.617  42.476  1.00  0.00           C  
ATOM   1271  HG  LEU    80      58.436  45.718  42.591  1.00  0.00           H  
ATOM   1272  CD1 LEU    80      57.034  46.162  41.076  1.00  0.00           C  
ATOM   1273 HD11 LEU    80      55.989  45.949  40.851  1.00  0.00           H  
ATOM   1274 HD12 LEU    80      57.105  47.250  41.080  1.00  0.00           H  
ATOM   1275 HD13 LEU    80      57.704  45.686  40.360  1.00  0.00           H  
ATOM   1276  CD2 LEU    80      56.692  46.552  43.462  1.00  0.00           C  
ATOM   1277 HD21 LEU    80      55.610  46.440  43.394  1.00  0.00           H  
ATOM   1278 HD22 LEU    80      56.995  46.310  44.480  1.00  0.00           H  
ATOM   1279 HD23 LEU    80      57.034  47.567  43.259  1.00  0.00           H  
ATOM   1280  C   LEU    80      59.155  43.162  42.665  1.00  0.00           C  
ATOM   1281  O   LEU    80      59.386  43.121  43.887  1.00  0.00           O  
ATOM   1282  N   VAL    81      60.082  43.372  41.696  1.00  0.00           N  
ATOM   1283  H   VAL    81      59.884  43.428  40.708  1.00  0.00           H  
ATOM   1284  CA  VAL    81      61.540  43.524  41.972  1.00  0.00           C  
ATOM   1285  HA  VAL    81      61.727  43.003  42.911  1.00  0.00           H  
ATOM   1286  CB  VAL    81      62.352  42.784  40.911  1.00  0.00           C  
ATOM   1287  HB  VAL    81      62.229  43.277  39.946  1.00  0.00           H  
ATOM   1288  CG1 VAL    81      63.863  42.821  41.241  1.00  0.00           C  
ATOM   1289 HG11 VAL    81      64.109  43.852  41.495  1.00  0.00           H  
ATOM   1290 HG12 VAL    81      64.029  42.168  42.097  1.00  0.00           H  
ATOM   1291 HG13 VAL    81      64.447  42.463  40.393  1.00  0.00           H  
ATOM   1292  CG2 VAL    81      61.987  41.331  40.734  1.00  0.00           C  
ATOM   1293 HG21 VAL    81      62.643  41.006  39.926  1.00  0.00           H  
ATOM   1294 HG22 VAL    81      62.312  40.712  41.571  1.00  0.00           H  
ATOM   1295 HG23 VAL    81      60.959  41.215  40.392  1.00  0.00           H  
ATOM   1296  C   VAL    81      61.928  44.982  42.151  1.00  0.00           C  
ATOM   1297  O   VAL    81      61.888  45.734  41.207  1.00  0.00           O  
ATOM   1298  N   MET    82      62.312  45.357  43.368  1.00  0.00           N  
ATOM   1299  H   MET    82      62.367  44.705  44.138  1.00  0.00           H  
ATOM   1300  CA  MET    82      62.705  46.745  43.702  1.00  0.00           C  
ATOM   1301  HA  MET    82      62.328  47.437  42.949  1.00  0.00           H  
ATOM   1302  CB  MET    82      61.850  47.116  44.940  1.00  0.00           C  
ATOM   1303  HB2 MET    82      62.385  46.698  45.792  1.00  0.00           H  
ATOM   1304  HB3 MET    82      62.018  48.190  45.018  1.00  0.00           H  
ATOM   1305  CG  MET    82      60.311  46.831  44.962  1.00  0.00           C  
ATOM   1306  HG2 MET    82      59.886  47.311  44.080  1.00  0.00           H  
ATOM   1307  HG3 MET    82      60.133  45.769  44.796  1.00  0.00           H  
ATOM   1308  SD  MET    82      59.433  47.392  46.404  1.00  0.00           S  
ATOM   1309  CE  MET    82      60.217  46.270  47.606  1.00  0.00           C  
ATOM   1310  HE1 MET    82      60.398  45.306  47.130  1.00  0.00           H  
ATOM   1311  HE2 MET    82      61.209  46.713  47.697  1.00  0.00           H  
ATOM   1312  HE3 MET    82      59.603  46.217  48.505  1.00  0.00           H  
ATOM   1313  C   MET    82      64.251  46.807  43.958  1.00  0.00           C  
ATOM   1314  O   MET    82      64.908  45.798  43.855  1.00  0.00           O  
ATOM   1315  N   ASP    83      64.829  47.981  44.326  1.00  0.00           N  
ATOM   1316  H   ASP    83      64.220  48.773  44.175  1.00  0.00           H  
ATOM   1317  CA  ASP    83      66.146  48.040  45.040  1.00  0.00           C  
ATOM   1318  HA  ASP    83      66.956  47.593  44.464  1.00  0.00           H  
ATOM   1319  CB  ASP    83      66.668  49.464  45.225  1.00  0.00           C  
ATOM   1320  HB2 ASP    83      65.993  50.031  45.866  1.00  0.00           H  
ATOM   1321  HB3 ASP    83      67.629  49.359  45.727  1.00  0.00           H  
ATOM   1322  CG  ASP    83      66.881  50.313  43.990  1.00  0.00           C  
ATOM   1323  OD1 ASP    83      67.483  49.859  42.981  1.00  0.00           O  
ATOM   1324  OD2 ASP    83      66.562  51.506  44.058  1.00  0.00           O  
ATOM   1325  C   ASP    83      66.108  47.355  46.422  1.00  0.00           C  
ATOM   1326  O   ASP    83      65.092  47.572  47.103  1.00  0.00           O  
ATOM   1327  N   LEU    84      67.216  46.685  46.780  1.00  0.00           N  
ATOM   1328  H   LEU    84      67.823  46.538  45.986  1.00  0.00           H  
ATOM   1329  CA  LEU    84      67.627  46.343  48.100  1.00  0.00           C  
ATOM   1330  HA  LEU    84      66.789  45.856  48.600  1.00  0.00           H  
ATOM   1331  CB  LEU    84      68.712  45.269  48.098  1.00  0.00           C  
ATOM   1332  HB2 LEU    84      68.415  44.344  47.604  1.00  0.00           H  
ATOM   1333  HB3 LEU    84      69.612  45.751  47.715  1.00  0.00           H  
ATOM   1334  CG  LEU    84      68.934  44.757  49.523  1.00  0.00           C  
ATOM   1335  HG  LEU    84      69.132  45.633  50.140  1.00  0.00           H  
ATOM   1336  CD1 LEU    84      67.706  43.991  50.140  1.00  0.00           C  
ATOM   1337 HD11 LEU    84      68.022  43.878  51.178  1.00  0.00           H  
ATOM   1338 HD12 LEU    84      66.796  44.587  50.216  1.00  0.00           H  
ATOM   1339 HD13 LEU    84      67.553  43.047  49.619  1.00  0.00           H  
ATOM   1340  CD2 LEU    84      70.215  43.943  49.636  1.00  0.00           C  
ATOM   1341 HD21 LEU    84      70.178  43.083  48.968  1.00  0.00           H  
ATOM   1342 HD22 LEU    84      71.160  44.471  49.504  1.00  0.00           H  
ATOM   1343 HD23 LEU    84      70.306  43.576  50.658  1.00  0.00           H  
ATOM   1344  C   LEU    84      68.032  47.579  48.933  1.00  0.00           C  
ATOM   1345  O   LEU    84      69.180  48.086  48.773  1.00  0.00           O  
ATOM   1346  N   LEU    85      67.014  48.089  49.659  1.00  0.00           N  
ATOM   1347  H   LEU    85      66.080  47.703  49.654  1.00  0.00           H  
ATOM   1348  CA  LEU    85      67.335  49.096  50.667  1.00  0.00           C  
ATOM   1349  HA  LEU    85      67.992  49.831  50.202  1.00  0.00           H  
ATOM   1350  CB  LEU    85      66.059  49.856  51.069  1.00  0.00           C  
ATOM   1351  HB2 LEU    85      65.323  49.288  51.638  1.00  0.00           H  
ATOM   1352  HB3 LEU    85      66.255  50.698  51.734  1.00  0.00           H  
ATOM   1353  CG  LEU    85      65.277  50.522  49.916  1.00  0.00           C  
ATOM   1354  HG  LEU    85      64.924  49.839  49.144  1.00  0.00           H  
ATOM   1355  CD1 LEU    85      64.106  51.173  50.555  1.00  0.00           C  
ATOM   1356 HD11 LEU    85      64.480  51.839  51.333  1.00  0.00           H  
ATOM   1357 HD12 LEU    85      63.503  51.763  49.864  1.00  0.00           H  
ATOM   1358 HD13 LEU    85      63.411  50.506  51.064  1.00  0.00           H  
ATOM   1359  CD2 LEU    85      66.118  51.580  49.226  1.00  0.00           C  
ATOM   1360 HD21 LEU    85      66.876  51.117  48.594  1.00  0.00           H  
ATOM   1361 HD22 LEU    85      65.471  52.297  48.720  1.00  0.00           H  
ATOM   1362 HD23 LEU    85      66.683  52.260  49.864  1.00  0.00           H  
ATOM   1363  C   LEU    85      68.071  48.495  51.875  1.00  0.00           C  
ATOM   1364  O   LEU    85      68.313  47.324  51.917  1.00  0.00           O  
ATOM   1365  N   GLY    86      68.497  49.383  52.772  1.00  0.00           N  
ATOM   1366  H   GLY    86      68.362  50.345  52.495  1.00  0.00           H  
ATOM   1367  CA  GLY    86      69.164  49.015  54.014  1.00  0.00           C  
ATOM   1368  HA2 GLY    86      69.771  48.115  53.914  1.00  0.00           H  
ATOM   1369  HA3 GLY    86      69.859  49.793  54.331  1.00  0.00           H  
ATOM   1370  C   GLY    86      67.990  48.791  55.017  1.00  0.00           C  
ATOM   1371  O   GLY    86      66.974  48.182  54.670  1.00  0.00           O  
ATOM   1372  N   PRO    87      68.195  49.178  56.287  1.00  0.00           N  
ATOM   1373  CD  PRO    87      69.447  49.746  56.881  1.00  0.00           C  
ATOM   1374  HD2 PRO    87      69.802  50.656  56.397  1.00  0.00           H  
ATOM   1375  HD3 PRO    87      70.177  48.958  56.695  1.00  0.00           H  
ATOM   1376  CG  PRO    87      69.164  49.999  58.377  1.00  0.00           C  
ATOM   1377  HG2 PRO    87      68.720  50.991  58.459  1.00  0.00           H  
ATOM   1378  HG3 PRO    87      70.035  49.785  58.997  1.00  0.00           H  
ATOM   1379  CB  PRO    87      68.114  48.912  58.630  1.00  0.00           C  
ATOM   1380  HB2 PRO    87      67.505  49.091  59.517  1.00  0.00           H  
ATOM   1381  HB3 PRO    87      68.559  47.928  58.775  1.00  0.00           H  
ATOM   1382  CA  PRO    87      67.265  48.954  57.400  1.00  0.00           C  
ATOM   1383  HA  PRO    87      66.814  47.966  57.317  1.00  0.00           H  
ATOM   1384  C   PRO    87      66.160  50.054  57.614  1.00  0.00           C  
ATOM   1385  O   PRO    87      66.274  51.118  57.010  1.00  0.00           O  
ATOM   1386  N   SER    88      65.207  49.877  58.509  1.00  0.00           N  
ATOM   1387  H   SER    88      65.219  49.048  59.085  1.00  0.00           H  
ATOM   1388  CA  SER    88      64.165  50.913  58.832  1.00  0.00           C  
ATOM   1389  HA  SER    88      63.898  51.498  57.952  1.00  0.00           H  
ATOM   1390  CB  SER    88      62.863  50.154  59.137  1.00  0.00           C  
ATOM   1391  HB2 SER    88      62.018  50.814  58.945  1.00  0.00           H  
ATOM   1392  HB3 SER    88      62.681  49.317  58.462  1.00  0.00           H  
ATOM   1393  OG  SER    88      62.920  49.536  60.453  1.00  0.00           O  
ATOM   1394  HG  SER    88      63.499  48.771  60.411  1.00  0.00           H  
ATOM   1395  C   SER    88      64.531  51.824  59.982  1.00  0.00           C  
ATOM   1396  O   SER    88      65.319  51.473  60.880  1.00  0.00           O  
ATOM   1397  N   LEU    89      63.859  52.994  60.105  1.00  0.00           N  
ATOM   1398  H   LEU    89      63.248  53.239  59.339  1.00  0.00           H  
ATOM   1399  CA  LEU    89      63.846  53.875  61.324  1.00  0.00           C  
ATOM   1400  HA  LEU    89      64.882  54.095  61.582  1.00  0.00           H  
ATOM   1401  CB  LEU    89      63.011  55.187  61.131  1.00  0.00           C  
ATOM   1402  HB2 LEU    89      62.031  54.748  60.945  1.00  0.00           H  
ATOM   1403  HB3 LEU    89      63.067  55.686  62.099  1.00  0.00           H  
ATOM   1404  CG  LEU    89      63.451  56.158  60.043  1.00  0.00           C  
ATOM   1405  HG  LEU    89      63.219  55.728  59.069  1.00  0.00           H  
ATOM   1406  CD1 LEU    89      62.463  57.363  60.211  1.00  0.00           C  
ATOM   1407 HD11 LEU    89      62.680  57.903  61.133  1.00  0.00           H  
ATOM   1408 HD12 LEU    89      62.713  58.015  59.374  1.00  0.00           H  
ATOM   1409 HD13 LEU    89      61.449  56.965  60.225  1.00  0.00           H  
ATOM   1410  CD2 LEU    89      64.884  56.552  60.122  1.00  0.00           C  
ATOM   1411 HD21 LEU    89      64.983  57.442  59.500  1.00  0.00           H  
ATOM   1412 HD22 LEU    89      65.180  56.750  61.152  1.00  0.00           H  
ATOM   1413 HD23 LEU    89      65.533  55.773  59.723  1.00  0.00           H  
ATOM   1414  C   LEU    89      63.318  53.213  62.537  1.00  0.00           C  
ATOM   1415  O   LEU    89      63.827  53.537  63.594  1.00  0.00           O  
ATOM   1416  N   GLU    90      62.544  52.108  62.433  1.00  0.00           N  
ATOM   1417  H   GLU    90      62.236  51.790  61.525  1.00  0.00           H  
ATOM   1418  CA  GLU    90      62.273  51.215  63.605  1.00  0.00           C  
ATOM   1419  HA  GLU    90      61.952  51.871  64.413  1.00  0.00           H  
ATOM   1420  CB  GLU    90      61.126  50.246  63.293  1.00  0.00           C  
ATOM   1421  HB2 GLU    90      60.198  50.693  62.936  1.00  0.00           H  
ATOM   1422  HB3 GLU    90      61.503  49.605  62.496  1.00  0.00           H  
ATOM   1423  CG  GLU    90      60.880  49.357  64.495  1.00  0.00           C  
ATOM   1424  HG2 GLU    90      60.257  48.521  64.179  1.00  0.00           H  
ATOM   1425  HG3 GLU    90      61.803  48.881  64.825  1.00  0.00           H  
ATOM   1426  CD  GLU    90      60.247  49.932  65.833  1.00  0.00           C  
ATOM   1427  OE1 GLU    90      59.602  50.986  65.890  1.00  0.00           O  
ATOM   1428  OE2 GLU    90      60.284  49.226  66.895  1.00  0.00           O  
ATOM   1429  C   GLU    90      63.595  50.447  63.993  1.00  0.00           C  
ATOM   1430  O   GLU    90      64.011  50.433  65.185  1.00  0.00           O  
ATOM   1431  N   ASP    91      64.274  49.793  63.070  1.00  0.00           N  
ATOM   1432  H   ASP    91      63.888  49.881  62.141  1.00  0.00           H  
ATOM   1433  CA  ASP    91      65.435  48.968  63.233  1.00  0.00           C  
ATOM   1434  HA  ASP    91      65.209  48.158  63.927  1.00  0.00           H  
ATOM   1435  CB  ASP    91      65.833  48.304  61.920  1.00  0.00           C  
ATOM   1436  HB2 ASP    91      65.959  49.098  61.185  1.00  0.00           H  
ATOM   1437  HB3 ASP    91      66.704  47.650  61.963  1.00  0.00           H  
ATOM   1438  CG  ASP    91      64.792  47.334  61.526  1.00  0.00           C  
ATOM   1439  OD1 ASP    91      64.522  46.347  62.320  1.00  0.00           O  
ATOM   1440  OD2 ASP    91      64.232  47.376  60.459  1.00  0.00           O  
ATOM   1441  C   ASP    91      66.658  49.641  63.850  1.00  0.00           C  
ATOM   1442  O   ASP    91      67.248  49.232  64.816  1.00  0.00           O  
ATOM   1443  N   LEU    92      66.976  50.843  63.330  1.00  0.00           N  
ATOM   1444  H   LEU    92      66.334  51.153  62.615  1.00  0.00           H  
ATOM   1445  CA  LEU    92      67.965  51.771  63.776  1.00  0.00           C  
ATOM   1446  HA  LEU    92      68.899  51.244  63.970  1.00  0.00           H  
ATOM   1447  CB  LEU    92      68.125  52.839  62.703  1.00  0.00           C  
ATOM   1448  HB2 LEU    92      67.111  53.234  62.652  1.00  0.00           H  
ATOM   1449  HB3 LEU    92      68.738  53.607  63.175  1.00  0.00           H  
ATOM   1450  CG  LEU    92      68.698  52.336  61.400  1.00  0.00           C  
ATOM   1451  HG  LEU    92      68.221  51.421  61.049  1.00  0.00           H  
ATOM   1452  CD1 LEU    92      68.462  53.298  60.229  1.00  0.00           C  
ATOM   1453 HD11 LEU    92      68.334  54.317  60.594  1.00  0.00           H  
ATOM   1454 HD12 LEU    92      69.330  53.310  59.569  1.00  0.00           H  
ATOM   1455 HD13 LEU    92      67.480  53.044  59.832  1.00  0.00           H  
ATOM   1456  CD2 LEU    92      70.198  52.014  61.627  1.00  0.00           C  
ATOM   1457 HD21 LEU    92      70.327  51.108  62.221  1.00  0.00           H  
ATOM   1458 HD22 LEU    92      70.645  51.884  60.642  1.00  0.00           H  
ATOM   1459 HD23 LEU    92      70.663  52.873  62.110  1.00  0.00           H  
ATOM   1460  C   LEU    92      67.667  52.413  65.094  1.00  0.00           C  
ATOM   1461  O   LEU    92      68.593  52.775  65.811  1.00  0.00           O  
ATOM   1462  N   PHE    93      66.396  52.634  65.376  1.00  0.00           N  
ATOM   1463  H   PHE    93      65.668  52.334  64.744  1.00  0.00           H  
ATOM   1464  CA  PHE    93      66.002  53.140  66.715  1.00  0.00           C  
ATOM   1465  HA  PHE    93      66.708  53.902  67.044  1.00  0.00           H  
ATOM   1466  CB  PHE    93      64.606  53.676  66.600  1.00  0.00           C  
ATOM   1467  HB2 PHE    93      64.584  54.463  65.846  1.00  0.00           H  
ATOM   1468  HB3 PHE    93      63.937  52.842  66.388  1.00  0.00           H  
ATOM   1469  CG  PHE    93      63.975  54.376  67.850  1.00  0.00           C  
ATOM   1470  CD1 PHE    93      64.476  55.576  68.313  1.00  0.00           C  
ATOM   1471  HD1 PHE    93      65.244  56.161  67.829  1.00  0.00           H  
ATOM   1472  CE1 PHE    93      63.801  56.206  69.374  1.00  0.00           C  
ATOM   1473  HE1 PHE    93      64.206  57.165  69.663  1.00  0.00           H  
ATOM   1474  CZ  PHE    93      62.585  55.703  69.886  1.00  0.00           C  
ATOM   1475  HZ  PHE    93      62.049  56.295  70.613  1.00  0.00           H  
ATOM   1476  CE2 PHE    93      62.048  54.507  69.393  1.00  0.00           C  
ATOM   1477  HE2 PHE    93      61.061  54.187  69.693  1.00  0.00           H  
ATOM   1478  CD2 PHE    93      62.734  53.808  68.338  1.00  0.00           C  
ATOM   1479  HD2 PHE    93      62.283  53.011  67.765  1.00  0.00           H  
ATOM   1480  C   PHE    93      66.103  52.004  67.801  1.00  0.00           C  
ATOM   1481  O   PHE    93      66.339  52.276  68.904  1.00  0.00           O  
ATOM   1482  N   ASN    94      65.844  50.734  67.395  1.00  0.00           N  
ATOM   1483  H   ASN    94      65.654  50.534  66.423  1.00  0.00           H  
ATOM   1484  CA  ASN    94      66.102  49.616  68.272  1.00  0.00           C  
ATOM   1485  HA  ASN    94      65.719  49.948  69.238  1.00  0.00           H  
ATOM   1486  CB  ASN    94      65.512  48.239  67.825  1.00  0.00           C  
ATOM   1487  HB2 ASN    94      65.686  48.309  66.751  1.00  0.00           H  
ATOM   1488  HB3 ASN    94      66.023  47.376  68.252  1.00  0.00           H  
ATOM   1489  CG  ASN    94      64.018  48.051  68.044  1.00  0.00           C  
ATOM   1490  OD1 ASN    94      63.549  47.229  68.841  1.00  0.00           O  
ATOM   1491  ND2 ASN    94      63.214  48.699  67.322  1.00  0.00           N  
ATOM   1492 HD21 ASN    94      62.253  48.424  67.463  1.00  0.00           H  
ATOM   1493 HD22 ASN    94      63.547  49.191  66.505  1.00  0.00           H  
ATOM   1494  C   ASN    94      67.580  49.315  68.532  1.00  0.00           C  
ATOM   1495  O   ASN    94      67.968  49.001  69.681  1.00  0.00           O  
ATOM   1496  N   PHE    95      68.446  49.611  67.579  1.00  0.00           N  
ATOM   1497  H   PHE    95      67.977  49.877  66.725  1.00  0.00           H  
ATOM   1498  CA  PHE    95      69.898  49.584  67.714  1.00  0.00           C  
ATOM   1499  HA  PHE    95      70.235  48.732  68.305  1.00  0.00           H  
ATOM   1500  CB  PHE    95      70.638  49.717  66.411  1.00  0.00           C  
ATOM   1501  HB2 PHE    95      70.362  48.868  65.785  1.00  0.00           H  
ATOM   1502  HB3 PHE    95      70.314  50.625  65.902  1.00  0.00           H  
ATOM   1503  CG  PHE    95      72.151  49.724  66.433  1.00  0.00           C  
ATOM   1504  CD1 PHE    95      72.910  48.538  66.653  1.00  0.00           C  
ATOM   1505  HD1 PHE    95      72.387  47.636  66.934  1.00  0.00           H  
ATOM   1506  CE1 PHE    95      74.261  48.544  66.467  1.00  0.00           C  
ATOM   1507  HE1 PHE    95      74.781  47.600  66.541  1.00  0.00           H  
ATOM   1508  CZ  PHE    95      74.923  49.785  66.240  1.00  0.00           C  
ATOM   1509  HZ  PHE    95      76.002  49.754  66.217  1.00  0.00           H  
ATOM   1510  CE2 PHE    95      74.205  50.993  66.102  1.00  0.00           C  
ATOM   1511  HE2 PHE    95      74.716  51.915  65.870  1.00  0.00           H  
ATOM   1512  CD2 PHE    95      72.827  50.975  66.313  1.00  0.00           C  
ATOM   1513  HD2 PHE    95      72.245  51.880  66.215  1.00  0.00           H  
ATOM   1514  C   PHE    95      70.401  50.770  68.566  1.00  0.00           C  
ATOM   1515  O   PHE    95      71.383  50.668  69.349  1.00  0.00           O  
ATOM   1516  N   CYS    96      69.781  51.892  68.404  1.00  0.00           N  
ATOM   1517  H   CYS    96      68.936  51.984  67.859  1.00  0.00           H  
ATOM   1518  CA  CYS    96      69.925  53.040  69.300  1.00  0.00           C  
ATOM   1519  HA  CYS    96      70.923  52.973  69.733  1.00  0.00           H  
ATOM   1520  CB  CYS    96      69.902  54.425  68.458  1.00  0.00           C  
ATOM   1521  HB2 CYS    96      68.830  54.552  68.303  1.00  0.00           H  
ATOM   1522  HB3 CYS    96      70.228  55.200  69.151  1.00  0.00           H  
ATOM   1523  SG  CYS    96      70.871  54.458  66.884  1.00  0.00           S  
ATOM   1524  HG  CYS    96      69.807  53.850  66.354  1.00  0.00           H  
ATOM   1525  C   CYS    96      69.013  53.017  70.518  1.00  0.00           C  
ATOM   1526  O   CYS    96      68.856  54.050  71.201  1.00  0.00           O  
ATOM   1527  N   SER    97      68.538  51.872  70.872  1.00  0.00           N  
ATOM   1528  H   SER    97      68.672  51.094  70.242  1.00  0.00           H  
ATOM   1529  CA  SER    97      67.862  51.528  72.094  1.00  0.00           C  
ATOM   1530  HA  SER    97      67.357  50.614  71.780  1.00  0.00           H  
ATOM   1531  CB  SER    97      68.821  51.186  73.245  1.00  0.00           C  
ATOM   1532  HB2 SER    97      69.275  52.105  73.616  1.00  0.00           H  
ATOM   1533  HB3 SER    97      68.188  50.721  74.001  1.00  0.00           H  
ATOM   1534  OG  SER    97      69.949  50.334  72.836  1.00  0.00           O  
ATOM   1535  HG  SER    97      70.663  50.975  72.821  1.00  0.00           H  
ATOM   1536  C   SER    97      66.722  52.423  72.508  1.00  0.00           C  
ATOM   1537  O   SER    97      66.544  52.782  73.677  1.00  0.00           O  
ATOM   1538  N   ARG    98      65.749  52.570  71.636  1.00  0.00           N  
ATOM   1539  H   ARG    98      65.987  52.205  70.725  1.00  0.00           H  
ATOM   1540  CA  ARG    98      64.578  53.366  71.882  1.00  0.00           C  
ATOM   1541  HA  ARG    98      64.132  53.514  70.898  1.00  0.00           H  
ATOM   1542  CB  ARG    98      63.503  52.530  72.618  1.00  0.00           C  
ATOM   1543  HB2 ARG    98      63.855  52.391  73.641  1.00  0.00           H  
ATOM   1544  HB3 ARG    98      62.639  53.190  72.688  1.00  0.00           H  
ATOM   1545  CG  ARG    98      63.078  51.238  71.834  1.00  0.00           C  
ATOM   1546  HG2 ARG    98      62.933  51.640  70.832  1.00  0.00           H  
ATOM   1547  HG3 ARG    98      63.837  50.471  71.990  1.00  0.00           H  
ATOM   1548  CD  ARG    98      61.744  50.695  72.357  1.00  0.00           C  
ATOM   1549  HD2 ARG    98      61.973  50.397  73.380  1.00  0.00           H  
ATOM   1550  HD3 ARG    98      60.859  51.325  72.264  1.00  0.00           H  
ATOM   1551  NE  ARG    98      61.325  49.431  71.640  1.00  0.00           N  
ATOM   1552  HE  ARG    98      61.459  48.619  72.225  1.00  0.00           H  
ATOM   1553  CZ  ARG    98      60.965  49.145  70.355  1.00  0.00           C  
ATOM   1554  NH1 ARG    98      60.891  50.068  69.429  1.00  0.00           N  
ATOM   1555 HH11 ARG    98      61.069  51.009  69.749  1.00  0.00           H  
ATOM   1556 HH12 ARG    98      60.557  49.830  68.506  1.00  0.00           H  
ATOM   1557  NH2 ARG    98      60.500  47.974  70.034  1.00  0.00           N  
ATOM   1558 HH21 ARG    98      60.552  47.268  70.754  1.00  0.00           H  
ATOM   1559 HH22 ARG    98      60.369  47.607  69.102  1.00  0.00           H  
ATOM   1560  C   ARG    98      64.896  54.839  72.240  1.00  0.00           C  
ATOM   1561  O   ARG    98      64.296  55.395  73.169  1.00  0.00           O  
ATOM   1562  N   ARG    99      65.824  55.443  71.503  1.00  0.00           N  
ATOM   1563  H   ARG    99      66.220  54.794  70.838  1.00  0.00           H  
ATOM   1564  CA  ARG    99      66.417  56.744  71.766  1.00  0.00           C  
ATOM   1565  HA  ARG    99      65.731  57.590  71.806  1.00  0.00           H  
ATOM   1566  CB  ARG    99      67.368  56.666  72.925  1.00  0.00           C  
ATOM   1567  HB2 ARG    99      66.873  56.165  73.757  1.00  0.00           H  
ATOM   1568  HB3 ARG    99      68.246  56.055  72.713  1.00  0.00           H  
ATOM   1569  CG  ARG    99      67.835  58.085  73.327  1.00  0.00           C  
ATOM   1570  HG2 ARG    99      68.617  58.447  72.660  1.00  0.00           H  
ATOM   1571  HG3 ARG    99      66.992  58.759  73.480  1.00  0.00           H  
ATOM   1572  CD  ARG    99      68.486  58.049  74.721  1.00  0.00           C  
ATOM   1573  HD2 ARG    99      67.962  57.393  75.417  1.00  0.00           H  
ATOM   1574  HD3 ARG    99      69.529  57.753  74.611  1.00  0.00           H  
ATOM   1575  NE  ARG    99      68.405  59.362  75.371  1.00  0.00           N  
ATOM   1576  HE  ARG    99      67.473  59.746  75.324  1.00  0.00           H  
ATOM   1577  CZ  ARG    99      69.346  60.050  75.971  1.00  0.00           C  
ATOM   1578  NH1 ARG    99      70.543  59.773  76.048  1.00  0.00           N  
ATOM   1579 HH11 ARG    99      70.950  58.979  75.575  1.00  0.00           H  
ATOM   1580 HH12 ARG    99      71.236  60.243  76.613  1.00  0.00           H  
ATOM   1581  NH2 ARG    99      68.990  61.170  76.486  1.00  0.00           N  
ATOM   1582 HH21 ARG    99      67.985  61.251  76.545  1.00  0.00           H  
ATOM   1583 HH22 ARG    99      69.676  61.742  76.958  1.00  0.00           H  
ATOM   1584  C   ARG    99      67.121  57.214  70.463  1.00  0.00           C  
ATOM   1585  O   ARG    99      67.762  56.426  69.812  1.00  0.00           O  
ATOM   1586  N   PHE   100      66.967  58.504  70.127  1.00  0.00           N  
ATOM   1587  H   PHE   100      66.572  59.114  70.828  1.00  0.00           H  
ATOM   1588  CA  PHE   100      67.655  59.247  69.079  1.00  0.00           C  
ATOM   1589  HA  PHE   100      68.528  58.660  68.795  1.00  0.00           H  
ATOM   1590  CB  PHE   100      66.831  59.468  67.787  1.00  0.00           C  
ATOM   1591  HB2 PHE   100      65.866  59.868  68.098  1.00  0.00           H  
ATOM   1592  HB3 PHE   100      67.241  60.258  67.158  1.00  0.00           H  
ATOM   1593  CG  PHE   100      66.561  58.333  66.829  1.00  0.00           C  
ATOM   1594  CD1 PHE   100      67.580  57.310  66.724  1.00  0.00           C  
ATOM   1595  HD1 PHE   100      68.407  57.325  67.418  1.00  0.00           H  
ATOM   1596  CE1 PHE   100      67.520  56.369  65.665  1.00  0.00           C  
ATOM   1597  HE1 PHE   100      68.370  55.712  65.548  1.00  0.00           H  
ATOM   1598  CZ  PHE   100      66.474  56.435  64.743  1.00  0.00           C  
ATOM   1599  HZ  PHE   100      66.628  55.811  63.875  1.00  0.00           H  
ATOM   1600  CE2 PHE   100      65.532  57.421  64.810  1.00  0.00           C  
ATOM   1601  HE2 PHE   100      64.812  57.443  64.006  1.00  0.00           H  
ATOM   1602  CD2 PHE   100      65.596  58.403  65.818  1.00  0.00           C  
ATOM   1603  HD2 PHE   100      64.947  59.265  65.761  1.00  0.00           H  
ATOM   1604  C   PHE   100      68.170  60.637  69.632  1.00  0.00           C  
ATOM   1605  O   PHE   100      67.531  61.270  70.465  1.00  0.00           O  
ATOM   1606  N   THR   101      69.325  61.128  69.138  1.00  0.00           N  
ATOM   1607  H   THR   101      69.888  60.611  68.477  1.00  0.00           H  
ATOM   1608  CA  THR   101      69.612  62.635  69.277  1.00  0.00           C  
ATOM   1609  HA  THR   101      69.526  62.874  70.337  1.00  0.00           H  
ATOM   1610  CB  THR   101      70.946  63.171  68.765  1.00  0.00           C  
ATOM   1611  HB  THR   101      71.114  64.241  68.885  1.00  0.00           H  
ATOM   1612  CG2 THR   101      72.107  62.521  69.546  1.00  0.00           C  
ATOM   1613 HG21 THR   101      72.339  61.555  69.098  1.00  0.00           H  
ATOM   1614 HG22 THR   101      72.994  63.155  69.547  1.00  0.00           H  
ATOM   1615 HG23 THR   101      71.880  62.449  70.609  1.00  0.00           H  
ATOM   1616  OG1 THR   101      71.015  62.854  67.396  1.00  0.00           O  
ATOM   1617  HG1 THR   101      71.125  61.902  67.336  1.00  0.00           H  
ATOM   1618  C   THR   101      68.473  63.415  68.622  1.00  0.00           C  
ATOM   1619  O   THR   101      67.864  63.073  67.615  1.00  0.00           O  
ATOM   1620  N   MET   102      68.224  64.615  69.123  1.00  0.00           N  
ATOM   1621  H   MET   102      68.898  65.004  69.766  1.00  0.00           H  
ATOM   1622  CA  MET   102      67.335  65.609  68.412  1.00  0.00           C  
ATOM   1623  HA  MET   102      66.447  65.029  68.163  1.00  0.00           H  
ATOM   1624  CB  MET   102      67.159  66.901  69.307  1.00  0.00           C  
ATOM   1625  HB2 MET   102      66.608  66.663  70.217  1.00  0.00           H  
ATOM   1626  HB3 MET   102      68.183  67.173  69.564  1.00  0.00           H  
ATOM   1627  CG  MET   102      66.404  68.178  68.766  1.00  0.00           C  
ATOM   1628  HG2 MET   102      66.554  69.009  69.455  1.00  0.00           H  
ATOM   1629  HG3 MET   102      66.890  68.440  67.827  1.00  0.00           H  
ATOM   1630  SD  MET   102      64.640  67.824  68.532  1.00  0.00           S  
ATOM   1631  CE  MET   102      64.263  67.930  70.329  1.00  0.00           C  
ATOM   1632  HE1 MET   102      63.234  68.226  70.534  1.00  0.00           H  
ATOM   1633  HE2 MET   102      64.461  66.933  70.722  1.00  0.00           H  
ATOM   1634  HE3 MET   102      64.957  68.629  70.797  1.00  0.00           H  
ATOM   1635  C   MET   102      67.993  66.054  67.090  1.00  0.00           C  
ATOM   1636  O   MET   102      67.240  66.246  66.106  1.00  0.00           O  
ATOM   1637  N   LYS   103      69.330  66.126  66.962  1.00  0.00           N  
ATOM   1638  H   LYS   103      69.847  66.044  67.825  1.00  0.00           H  
ATOM   1639  CA  LYS   103      70.085  66.452  65.702  1.00  0.00           C  
ATOM   1640  HA  LYS   103      69.874  67.440  65.294  1.00  0.00           H  
ATOM   1641  CB  LYS   103      71.607  66.346  65.908  1.00  0.00           C  
ATOM   1642  HB2 LYS   103      71.814  67.108  66.659  1.00  0.00           H  
ATOM   1643  HB3 LYS   103      71.834  65.324  66.211  1.00  0.00           H  
ATOM   1644  CG  LYS   103      72.303  66.772  64.564  1.00  0.00           C  
ATOM   1645  HG2 LYS   103      71.900  66.066  63.838  1.00  0.00           H  
ATOM   1646  HG3 LYS   103      72.057  67.804  64.313  1.00  0.00           H  
ATOM   1647  CD  LYS   103      73.798  66.670  64.647  1.00  0.00           C  
ATOM   1648  HD2 LYS   103      74.151  67.502  65.255  1.00  0.00           H  
ATOM   1649  HD3 LYS   103      74.122  65.672  64.944  1.00  0.00           H  
ATOM   1650  CE  LYS   103      74.328  66.856  63.191  1.00  0.00           C  
ATOM   1651  HE2 LYS   103      74.129  65.987  62.565  1.00  0.00           H  
ATOM   1652  HE3 LYS   103      73.811  67.671  62.684  1.00  0.00           H  
ATOM   1653  NZ  LYS   103      75.733  67.228  63.189  1.00  0.00           N  
ATOM   1654  HZ1 LYS   103      76.286  66.586  63.738  1.00  0.00           H  
ATOM   1655  HZ2 LYS   103      76.195  67.066  62.306  1.00  0.00           H  
ATOM   1656  HZ3 LYS   103      75.926  68.172  63.493  1.00  0.00           H  
ATOM   1657  C   LYS   103      69.596  65.414  64.664  1.00  0.00           C  
ATOM   1658  O   LYS   103      69.131  65.749  63.584  1.00  0.00           O  
ATOM   1659  N   THR   104      69.539  64.112  64.979  1.00  0.00           N  
ATOM   1660  H   THR   104      70.035  63.868  65.824  1.00  0.00           H  
ATOM   1661  CA  THR   104      69.019  63.003  64.082  1.00  0.00           C  
ATOM   1662  HA  THR   104      69.682  62.956  63.218  1.00  0.00           H  
ATOM   1663  CB  THR   104      69.062  61.692  64.805  1.00  0.00           C  
ATOM   1664  HB  THR   104      68.663  61.737  65.818  1.00  0.00           H  
ATOM   1665  CG2 THR   104      68.379  60.534  64.118  1.00  0.00           C  
ATOM   1666 HG21 THR   104      69.009  59.714  64.461  1.00  0.00           H  
ATOM   1667 HG22 THR   104      67.303  60.491  64.290  1.00  0.00           H  
ATOM   1668 HG23 THR   104      68.456  60.718  63.046  1.00  0.00           H  
ATOM   1669  OG1 THR   104      70.427  61.262  64.982  1.00  0.00           O  
ATOM   1670  HG1 THR   104      70.496  60.864  65.852  1.00  0.00           H  
ATOM   1671  C   THR   104      67.542  63.235  63.702  1.00  0.00           C  
ATOM   1672  O   THR   104      67.306  63.280  62.491  1.00  0.00           O  
ATOM   1673  N   VAL   105      66.695  63.583  64.675  1.00  0.00           N  
ATOM   1674  H   VAL   105      67.009  63.793  65.611  1.00  0.00           H  
ATOM   1675  CA  VAL   105      65.321  63.903  64.367  1.00  0.00           C  
ATOM   1676  HA  VAL   105      65.066  62.956  63.891  1.00  0.00           H  
ATOM   1677  CB  VAL   105      64.405  64.116  65.611  1.00  0.00           C  
ATOM   1678  HB  VAL   105      64.718  65.011  66.148  1.00  0.00           H  
ATOM   1679  CG1 VAL   105      62.991  64.485  65.221  1.00  0.00           C  
ATOM   1680 HG11 VAL   105      62.850  65.410  64.661  1.00  0.00           H  
ATOM   1681 HG12 VAL   105      62.678  63.650  64.594  1.00  0.00           H  
ATOM   1682 HG13 VAL   105      62.373  64.454  66.119  1.00  0.00           H  
ATOM   1683  CG2 VAL   105      64.406  62.957  66.628  1.00  0.00           C  
ATOM   1684 HG21 VAL   105      65.427  62.797  66.975  1.00  0.00           H  
ATOM   1685 HG22 VAL   105      63.821  63.185  67.519  1.00  0.00           H  
ATOM   1686 HG23 VAL   105      63.941  62.050  66.242  1.00  0.00           H  
ATOM   1687  C   VAL   105      65.151  64.977  63.263  1.00  0.00           C  
ATOM   1688  O   VAL   105      64.633  64.720  62.168  1.00  0.00           O  
ATOM   1689  N   LEU   106      65.591  66.268  63.598  1.00  0.00           N  
ATOM   1690  H   LEU   106      65.912  66.465  64.536  1.00  0.00           H  
ATOM   1691  CA  LEU   106      65.533  67.354  62.642  1.00  0.00           C  
ATOM   1692  HA  LEU   106      64.469  67.582  62.574  1.00  0.00           H  
ATOM   1693  CB  LEU   106      66.274  68.530  63.343  1.00  0.00           C  
ATOM   1694  HB2 LEU   106      67.280  68.224  63.629  1.00  0.00           H  
ATOM   1695  HB3 LEU   106      66.202  69.347  62.624  1.00  0.00           H  
ATOM   1696  CG  LEU   106      65.451  68.857  64.663  1.00  0.00           C  
ATOM   1697  HG  LEU   106      65.273  67.966  65.266  1.00  0.00           H  
ATOM   1698  CD1 LEU   106      66.319  69.795  65.485  1.00  0.00           C  
ATOM   1699 HD11 LEU   106      65.846  70.150  66.400  1.00  0.00           H  
ATOM   1700 HD12 LEU   106      67.226  69.276  65.796  1.00  0.00           H  
ATOM   1701 HD13 LEU   106      66.582  70.646  64.856  1.00  0.00           H  
ATOM   1702  CD2 LEU   106      64.121  69.566  64.355  1.00  0.00           C  
ATOM   1703 HD21 LEU   106      64.137  70.307  63.556  1.00  0.00           H  
ATOM   1704 HD22 LEU   106      63.312  68.853  64.192  1.00  0.00           H  
ATOM   1705 HD23 LEU   106      63.772  70.017  65.284  1.00  0.00           H  
ATOM   1706  C   LEU   106      66.095  67.141  61.291  1.00  0.00           C  
ATOM   1707  O   LEU   106      65.538  67.594  60.312  1.00  0.00           O  
ATOM   1708  N   MET   107      67.135  66.249  61.166  1.00  0.00           N  
ATOM   1709  H   MET   107      67.577  65.890  62.000  1.00  0.00           H  
ATOM   1710  CA  MET   107      67.685  65.909  59.870  1.00  0.00           C  
ATOM   1711  HA  MET   107      67.586  66.756  59.191  1.00  0.00           H  
ATOM   1712  CB  MET   107      69.132  65.487  60.052  1.00  0.00           C  
ATOM   1713  HB2 MET   107      69.119  64.697  60.802  1.00  0.00           H  
ATOM   1714  HB3 MET   107      69.409  65.031  59.101  1.00  0.00           H  
ATOM   1715  CG  MET   107      70.020  66.589  60.445  1.00  0.00           C  
ATOM   1716  HG2 MET   107      69.786  67.515  59.919  1.00  0.00           H  
ATOM   1717  HG3 MET   107      69.701  66.836  61.458  1.00  0.00           H  
ATOM   1718  SD  MET   107      71.836  66.340  60.368  1.00  0.00           S  
ATOM   1719  CE  MET   107      71.882  64.715  61.181  1.00  0.00           C  
ATOM   1720  HE1 MET   107      72.916  64.561  61.489  1.00  0.00           H  
ATOM   1721  HE2 MET   107      71.254  64.751  62.071  1.00  0.00           H  
ATOM   1722  HE3 MET   107      71.402  64.047  60.466  1.00  0.00           H  
ATOM   1723  C   MET   107      66.800  64.967  59.145  1.00  0.00           C  
ATOM   1724  O   MET   107      66.651  65.012  57.912  1.00  0.00           O  
ATOM   1725  N   LEU   108      66.161  64.016  59.867  1.00  0.00           N  
ATOM   1726  H   LEU   108      66.257  63.997  60.873  1.00  0.00           H  
ATOM   1727  CA  LEU   108      65.245  63.068  59.226  1.00  0.00           C  
ATOM   1728  HA  LEU   108      65.718  62.765  58.292  1.00  0.00           H  
ATOM   1729  CB  LEU   108      65.069  61.838  60.140  1.00  0.00           C  
ATOM   1730  HB2 LEU   108      64.667  62.023  61.137  1.00  0.00           H  
ATOM   1731  HB3 LEU   108      64.327  61.198  59.663  1.00  0.00           H  
ATOM   1732  CG  LEU   108      66.350  61.026  60.252  1.00  0.00           C  
ATOM   1733  HG  LEU   108      67.135  61.572  60.775  1.00  0.00           H  
ATOM   1734  CD1 LEU   108      66.057  59.893  61.274  1.00  0.00           C  
ATOM   1735 HD11 LEU   108      65.278  59.254  60.858  1.00  0.00           H  
ATOM   1736 HD12 LEU   108      67.002  59.404  61.512  1.00  0.00           H  
ATOM   1737 HD13 LEU   108      65.636  60.237  62.219  1.00  0.00           H  
ATOM   1738  CD2 LEU   108      66.850  60.377  58.929  1.00  0.00           C  
ATOM   1739 HD21 LEU   108      65.880  60.033  58.572  1.00  0.00           H  
ATOM   1740 HD22 LEU   108      67.303  61.065  58.214  1.00  0.00           H  
ATOM   1741 HD23 LEU   108      67.464  59.484  59.048  1.00  0.00           H  
ATOM   1742  C   LEU   108      63.952  63.705  58.892  1.00  0.00           C  
ATOM   1743  O   LEU   108      63.226  63.231  58.026  1.00  0.00           O  
ATOM   1744  N   ALA   109      63.527  64.711  59.674  1.00  0.00           N  
ATOM   1745  H   ALA   109      64.054  64.905  60.514  1.00  0.00           H  
ATOM   1746  CA  ALA   109      62.292  65.534  59.506  1.00  0.00           C  
ATOM   1747  HA  ALA   109      61.412  64.892  59.490  1.00  0.00           H  
ATOM   1748  CB  ALA   109      62.163  66.416  60.742  1.00  0.00           C  
ATOM   1749  HB1 ALA   109      61.280  67.055  60.704  1.00  0.00           H  
ATOM   1750  HB2 ALA   109      62.115  65.800  61.640  1.00  0.00           H  
ATOM   1751  HB3 ALA   109      63.023  67.084  60.793  1.00  0.00           H  
ATOM   1752  C   ALA   109      62.203  66.210  58.159  1.00  0.00           C  
ATOM   1753  O   ALA   109      61.247  66.135  57.389  1.00  0.00           O  
ATOM   1754  N   ASP   110      63.394  66.756  57.742  1.00  0.00           N  
ATOM   1755  H   ASP   110      64.259  66.629  58.247  1.00  0.00           H  
ATOM   1756  CA  ASP   110      63.327  67.497  56.463  1.00  0.00           C  
ATOM   1757  HA  ASP   110      62.448  68.138  56.534  1.00  0.00           H  
ATOM   1758  CB  ASP   110      64.598  68.349  56.251  1.00  0.00           C  
ATOM   1759  HB2 ASP   110      64.874  68.828  57.190  1.00  0.00           H  
ATOM   1760  HB3 ASP   110      65.325  67.635  55.862  1.00  0.00           H  
ATOM   1761  CG  ASP   110      64.312  69.478  55.305  1.00  0.00           C  
ATOM   1762  OD1 ASP   110      63.747  70.527  55.787  1.00  0.00           O  
ATOM   1763  OD2 ASP   110      64.645  69.406  54.094  1.00  0.00           O  
ATOM   1764  C   ASP   110      63.195  66.547  55.243  1.00  0.00           C  
ATOM   1765  O   ASP   110      62.667  66.953  54.189  1.00  0.00           O  
ATOM   1766  N   GLN   111      63.660  65.283  55.307  1.00  0.00           N  
ATOM   1767  H   GLN   111      64.159  65.068  56.158  1.00  0.00           H  
ATOM   1768  CA  GLN   111      63.442  64.269  54.310  1.00  0.00           C  
ATOM   1769  HA  GLN   111      63.412  64.855  53.391  1.00  0.00           H  
ATOM   1770  CB  GLN   111      64.576  63.274  54.216  1.00  0.00           C  
ATOM   1771  HB2 GLN   111      64.584  62.697  55.141  1.00  0.00           H  
ATOM   1772  HB3 GLN   111      64.351  62.548  53.435  1.00  0.00           H  
ATOM   1773  CG  GLN   111      66.000  63.844  53.952  1.00  0.00           C  
ATOM   1774  HG2 GLN   111      65.927  64.505  53.088  1.00  0.00           H  
ATOM   1775  HG3 GLN   111      66.427  64.415  54.777  1.00  0.00           H  
ATOM   1776  CD  GLN   111      67.103  62.852  53.555  1.00  0.00           C  
ATOM   1777  OE1 GLN   111      66.932  62.104  52.682  1.00  0.00           O  
ATOM   1778  NE2 GLN   111      68.264  62.871  54.219  1.00  0.00           N  
ATOM   1779 HE21 GLN   111      68.837  62.053  54.068  1.00  0.00           H  
ATOM   1780 HE22 GLN   111      68.462  63.593  54.897  1.00  0.00           H  
ATOM   1781  C   GLN   111      62.066  63.589  54.395  1.00  0.00           C  
ATOM   1782  O   GLN   111      61.392  63.421  53.411  1.00  0.00           O  
ATOM   1783  N   MET   112      61.654  63.233  55.588  1.00  0.00           N  
ATOM   1784  H   MET   112      62.202  63.413  56.417  1.00  0.00           H  
ATOM   1785  CA  MET   112      60.316  62.687  55.828  1.00  0.00           C  
ATOM   1786  HA  MET   112      60.273  61.757  55.263  1.00  0.00           H  
ATOM   1787  CB  MET   112      60.083  62.350  57.338  1.00  0.00           C  
ATOM   1788  HB2 MET   112      60.274  63.183  58.014  1.00  0.00           H  
ATOM   1789  HB3 MET   112      59.035  62.067  57.432  1.00  0.00           H  
ATOM   1790  CG  MET   112      60.885  61.099  57.853  1.00  0.00           C  
ATOM   1791  HG2 MET   112      60.957  60.275  57.143  1.00  0.00           H  
ATOM   1792  HG3 MET   112      61.922  61.381  58.034  1.00  0.00           H  
ATOM   1793  SD  MET   112      60.292  60.346  59.366  1.00  0.00           S  
ATOM   1794  CE  MET   112      60.995  61.397  60.723  1.00  0.00           C  
ATOM   1795  HE1 MET   112      60.752  62.434  60.494  1.00  0.00           H  
ATOM   1796  HE2 MET   112      60.597  61.120  61.699  1.00  0.00           H  
ATOM   1797  HE3 MET   112      62.074  61.285  60.619  1.00  0.00           H  
ATOM   1798  C   MET   112      59.153  63.508  55.372  1.00  0.00           C  
ATOM   1799  O   MET   112      58.139  63.023  54.846  1.00  0.00           O  
ATOM   1800  N   ILE   113      59.279  64.836  55.471  1.00  0.00           N  
ATOM   1801  H   ILE   113      60.049  65.191  56.020  1.00  0.00           H  
ATOM   1802  CA  ILE   113      58.389  65.859  55.044  1.00  0.00           C  
ATOM   1803  HA  ILE   113      57.390  65.495  55.284  1.00  0.00           H  
ATOM   1804  CB  ILE   113      58.655  67.277  55.667  1.00  0.00           C  
ATOM   1805  HB  ILE   113      59.698  67.555  55.509  1.00  0.00           H  
ATOM   1806  CG2 ILE   113      57.726  68.233  54.977  1.00  0.00           C  
ATOM   1807 HG21 ILE   113      58.168  68.504  54.019  1.00  0.00           H  
ATOM   1808 HG22 ILE   113      56.754  67.771  54.808  1.00  0.00           H  
ATOM   1809 HG23 ILE   113      57.620  69.158  55.546  1.00  0.00           H  
ATOM   1810  CG1 ILE   113      58.308  67.197  57.179  1.00  0.00           C  
ATOM   1811 HG12 ILE   113      57.241  67.024  57.317  1.00  0.00           H  
ATOM   1812 HG13 ILE   113      58.704  66.318  57.687  1.00  0.00           H  
ATOM   1813  CD1 ILE   113      58.779  68.416  57.898  1.00  0.00           C  
ATOM   1814 HD11 ILE   113      58.358  68.365  58.901  1.00  0.00           H  
ATOM   1815 HD12 ILE   113      59.847  68.424  58.117  1.00  0.00           H  
ATOM   1816 HD13 ILE   113      58.487  69.345  57.409  1.00  0.00           H  
ATOM   1817  C   ILE   113      58.402  65.862  53.526  1.00  0.00           C  
ATOM   1818  O   ILE   113      57.399  66.089  52.903  1.00  0.00           O  
ATOM   1819  N   SER   114      59.572  65.619  52.875  1.00  0.00           N  
ATOM   1820  H   SER   114      60.386  65.453  53.450  1.00  0.00           H  
ATOM   1821  CA  SER   114      59.774  65.790  51.459  1.00  0.00           C  
ATOM   1822  HA  SER   114      59.196  66.630  51.075  1.00  0.00           H  
ATOM   1823  CB  SER   114      61.181  66.187  51.151  1.00  0.00           C  
ATOM   1824  HB2 SER   114      61.770  65.301  51.390  1.00  0.00           H  
ATOM   1825  HB3 SER   114      61.346  66.353  50.086  1.00  0.00           H  
ATOM   1826  OG  SER   114      61.548  67.387  51.824  1.00  0.00           O  
ATOM   1827  HG  SER   114      61.971  67.167  52.658  1.00  0.00           H  
ATOM   1828  C   SER   114      59.375  64.601  50.613  1.00  0.00           C  
ATOM   1829  O   SER   114      58.945  64.797  49.457  1.00  0.00           O  
ATOM   1830  N   ARG   115      59.418  63.384  51.182  1.00  0.00           N  
ATOM   1831  H   ARG   115      59.785  63.304  52.120  1.00  0.00           H  
ATOM   1832  CA  ARG   115      58.956  62.140  50.624  1.00  0.00           C  
ATOM   1833  HA  ARG   115      59.297  62.122  49.589  1.00  0.00           H  
ATOM   1834  CB  ARG   115      59.495  60.824  51.273  1.00  0.00           C  
ATOM   1835  HB2 ARG   115      59.008  60.616  52.226  1.00  0.00           H  
ATOM   1836  HB3 ARG   115      59.157  60.009  50.633  1.00  0.00           H  
ATOM   1837  CG  ARG   115      61.022  60.595  51.448  1.00  0.00           C  
ATOM   1838  HG2 ARG   115      61.547  61.318  52.072  1.00  0.00           H  
ATOM   1839  HG3 ARG   115      60.975  59.626  51.945  1.00  0.00           H  
ATOM   1840  CD  ARG   115      61.741  60.430  50.093  1.00  0.00           C  
ATOM   1841  HD2 ARG   115      62.580  59.774  50.327  1.00  0.00           H  
ATOM   1842  HD3 ARG   115      61.047  59.951  49.402  1.00  0.00           H  
ATOM   1843  NE  ARG   115      62.280  61.627  49.470  1.00  0.00           N  
ATOM   1844  HE  ARG   115      61.661  62.042  48.789  1.00  0.00           H  
ATOM   1845  CZ  ARG   115      63.509  62.168  49.684  1.00  0.00           C  
ATOM   1846  NH1 ARG   115      64.368  61.505  50.441  1.00  0.00           N  
ATOM   1847 HH11 ARG   115      64.222  60.596  50.856  1.00  0.00           H  
ATOM   1848 HH12 ARG   115      65.234  62.000  50.599  1.00  0.00           H  
ATOM   1849  NH2 ARG   115      63.828  63.285  49.184  1.00  0.00           N  
ATOM   1850 HH21 ARG   115      63.102  63.890  48.829  1.00  0.00           H  
ATOM   1851 HH22 ARG   115      64.781  63.608  49.274  1.00  0.00           H  
ATOM   1852  C   ARG   115      57.451  62.240  50.474  1.00  0.00           C  
ATOM   1853  O   ARG   115      56.927  61.832  49.441  1.00  0.00           O  
ATOM   1854  N   ILE   116      56.825  62.749  51.552  1.00  0.00           N  
ATOM   1855  H   ILE   116      57.315  63.090  52.367  1.00  0.00           H  
ATOM   1856  CA  ILE   116      55.326  62.751  51.746  1.00  0.00           C  
ATOM   1857  HA  ILE   116      54.832  61.861  51.358  1.00  0.00           H  
ATOM   1858  CB  ILE   116      54.948  62.825  53.299  1.00  0.00           C  
ATOM   1859  HB  ILE   116      55.629  63.532  53.772  1.00  0.00           H  
ATOM   1860  CG2 ILE   116      53.526  63.418  53.360  1.00  0.00           C  
ATOM   1861 HG21 ILE   116      53.414  64.482  53.154  1.00  0.00           H  
ATOM   1862 HG22 ILE   116      52.854  62.958  52.636  1.00  0.00           H  
ATOM   1863 HG23 ILE   116      53.189  63.389  54.396  1.00  0.00           H  
ATOM   1864  CG1 ILE   116      55.144  61.459  54.001  1.00  0.00           C  
ATOM   1865 HG12 ILE   116      54.445  60.701  53.648  1.00  0.00           H  
ATOM   1866 HG13 ILE   116      56.129  61.059  53.760  1.00  0.00           H  
ATOM   1867  CD1 ILE   116      54.859  61.636  55.502  1.00  0.00           C  
ATOM   1868 HD11 ILE   116      55.325  60.812  56.042  1.00  0.00           H  
ATOM   1869 HD12 ILE   116      55.258  62.569  55.901  1.00  0.00           H  
ATOM   1870 HD13 ILE   116      53.780  61.639  55.654  1.00  0.00           H  
ATOM   1871  C   ILE   116      54.757  63.869  50.902  1.00  0.00           C  
ATOM   1872  O   ILE   116      53.887  63.572  50.132  1.00  0.00           O  
ATOM   1873  N   GLU   117      55.425  65.023  50.804  1.00  0.00           N  
ATOM   1874  H   GLU   117      56.047  65.347  51.531  1.00  0.00           H  
ATOM   1875  CA  GLU   117      55.086  66.027  49.761  1.00  0.00           C  
ATOM   1876  HA  GLU   117      54.034  66.271  49.909  1.00  0.00           H  
ATOM   1877  CB  GLU   117      55.983  67.263  49.929  1.00  0.00           C  
ATOM   1878  HB2 GLU   117      55.845  67.687  50.924  1.00  0.00           H  
ATOM   1879  HB3 GLU   117      57.020  66.935  49.856  1.00  0.00           H  
ATOM   1880  CG  GLU   117      55.852  68.471  48.993  1.00  0.00           C  
ATOM   1881  HG2 GLU   117      55.884  68.189  47.941  1.00  0.00           H  
ATOM   1882  HG3 GLU   117      54.863  68.829  49.280  1.00  0.00           H  
ATOM   1883  CD  GLU   117      56.971  69.448  49.328  1.00  0.00           C  
ATOM   1884  OE1 GLU   117      58.178  69.074  49.484  1.00  0.00           O  
ATOM   1885  OE2 GLU   117      56.652  70.630  49.423  1.00  0.00           O  
ATOM   1886  C   GLU   117      55.134  65.621  48.272  1.00  0.00           C  
ATOM   1887  O   GLU   117      54.363  66.234  47.558  1.00  0.00           O  
ATOM   1888  N   TYR   118      55.901  64.636  47.875  1.00  0.00           N  
ATOM   1889  H   TYR   118      56.253  64.050  48.618  1.00  0.00           H  
ATOM   1890  CA  TYR   118      56.183  64.203  46.498  1.00  0.00           C  
ATOM   1891  HA  TYR   118      56.063  65.065  45.841  1.00  0.00           H  
ATOM   1892  CB  TYR   118      57.662  63.719  46.270  1.00  0.00           C  
ATOM   1893  HB2 TYR   118      58.345  64.549  46.450  1.00  0.00           H  
ATOM   1894  HB3 TYR   118      57.759  62.885  46.965  1.00  0.00           H  
ATOM   1895  CG  TYR   118      57.830  63.279  44.910  1.00  0.00           C  
ATOM   1896  CD1 TYR   118      58.105  64.263  43.953  1.00  0.00           C  
ATOM   1897  HD1 TYR   118      58.095  65.309  44.222  1.00  0.00           H  
ATOM   1898  CE1 TYR   118      58.196  63.878  42.594  1.00  0.00           C  
ATOM   1899  HE1 TYR   118      58.276  64.625  41.819  1.00  0.00           H  
ATOM   1900  CZ  TYR   118      57.990  62.524  42.230  1.00  0.00           C  
ATOM   1901  OH  TYR   118      58.263  62.125  40.950  1.00  0.00           O  
ATOM   1902  HH  TYR   118      58.670  61.256  40.966  1.00  0.00           H  
ATOM   1903  CE2 TYR   118      57.749  61.544  43.181  1.00  0.00           C  
ATOM   1904  HE2 TYR   118      57.695  60.513  42.863  1.00  0.00           H  
ATOM   1905  CD2 TYR   118      57.593  61.925  44.528  1.00  0.00           C  
ATOM   1906  HD2 TYR   118      57.232  61.202  45.245  1.00  0.00           H  
ATOM   1907  C   TYR   118      55.062  63.144  46.061  1.00  0.00           C  
ATOM   1908  O   TYR   118      54.387  63.354  45.107  1.00  0.00           O  
ATOM   1909  N   VAL   119      54.662  62.139  46.971  1.00  0.00           N  
ATOM   1910  H   VAL   119      55.294  61.928  47.730  1.00  0.00           H  
ATOM   1911  CA  VAL   119      53.398  61.421  46.878  1.00  0.00           C  
ATOM   1912  HA  VAL   119      53.329  60.779  46.000  1.00  0.00           H  
ATOM   1913  CB  VAL   119      53.364  60.364  47.960  1.00  0.00           C  
ATOM   1914  HB  VAL   119      53.577  60.932  48.866  1.00  0.00           H  
ATOM   1915  CG1 VAL   119      51.985  59.672  48.149  1.00  0.00           C  
ATOM   1916 HG11 VAL   119      51.163  60.373  48.292  1.00  0.00           H  
ATOM   1917 HG12 VAL   119      51.822  59.159  47.201  1.00  0.00           H  
ATOM   1918 HG13 VAL   119      51.921  59.010  49.012  1.00  0.00           H  
ATOM   1919  CG2 VAL   119      54.418  59.236  47.783  1.00  0.00           C  
ATOM   1920 HG21 VAL   119      54.042  58.650  46.944  1.00  0.00           H  
ATOM   1921 HG22 VAL   119      55.400  59.665  47.579  1.00  0.00           H  
ATOM   1922 HG23 VAL   119      54.478  58.639  48.693  1.00  0.00           H  
ATOM   1923  C   VAL   119      52.208  62.294  46.761  1.00  0.00           C  
ATOM   1924  O   VAL   119      51.275  62.028  45.996  1.00  0.00           O  
ATOM   1925  N   HIE   120      52.100  63.367  47.580  1.00  0.00           N  
ATOM   1926  H   HIE   120      52.970  63.639  48.015  1.00  0.00           H  
ATOM   1927  CA  HIE   120      50.846  64.158  47.769  1.00  0.00           C  
ATOM   1928  HA  HIE   120      49.955  63.532  47.723  1.00  0.00           H  
ATOM   1929  CB  HIE   120      50.899  65.047  49.047  1.00  0.00           C  
ATOM   1930  HB2 HIE   120      51.912  65.442  49.124  1.00  0.00           H  
ATOM   1931  HB3 HIE   120      50.167  65.835  48.867  1.00  0.00           H  
ATOM   1932  CG  HIE   120      50.652  64.313  50.356  1.00  0.00           C  
ATOM   1933  ND1 HIE   120      50.655  64.939  51.594  1.00  0.00           N  
ATOM   1934  CE1 HIE   120      50.388  63.982  52.511  1.00  0.00           C  
ATOM   1935  HE1 HIE   120      50.212  64.267  53.537  1.00  0.00           H  
ATOM   1936  NE2 HIE   120      50.355  62.783  51.910  1.00  0.00           N  
ATOM   1937  HE2 HIE   120      50.182  61.913  52.393  1.00  0.00           H  
ATOM   1938  CD2 HIE   120      50.512  62.967  50.535  1.00  0.00           C  
ATOM   1939  HD2 HIE   120      50.639  62.258  49.730  1.00  0.00           H  
ATOM   1940  C   HIE   120      50.633  65.060  46.509  1.00  0.00           C  
ATOM   1941  O   HIE   120      49.553  65.150  45.912  1.00  0.00           O  
ATOM   1942  N   THR   121      51.719  65.666  46.056  1.00  0.00           N  
ATOM   1943  H   THR   121      52.598  65.530  46.535  1.00  0.00           H  
ATOM   1944  CA  THR   121      51.727  66.438  44.781  1.00  0.00           C  
ATOM   1945  HA  THR   121      50.827  67.053  44.819  1.00  0.00           H  
ATOM   1946  CB  THR   121      52.969  67.394  44.631  1.00  0.00           C  
ATOM   1947  HB  THR   121      52.930  67.958  43.699  1.00  0.00           H  
ATOM   1948  CG2 THR   121      52.999  68.424  45.744  1.00  0.00           C  
ATOM   1949 HG21 THR   121      52.330  69.273  45.609  1.00  0.00           H  
ATOM   1950 HG22 THR   121      52.866  67.948  46.715  1.00  0.00           H  
ATOM   1951 HG23 THR   121      53.960  68.923  45.620  1.00  0.00           H  
ATOM   1952  OG1 THR   121      54.176  66.682  44.866  1.00  0.00           O  
ATOM   1953  HG1 THR   121      54.101  66.465  45.798  1.00  0.00           H  
ATOM   1954  C   THR   121      51.671  65.491  43.454  1.00  0.00           C  
ATOM   1955  O   THR   121      51.218  65.984  42.413  1.00  0.00           O  
ATOM   1956  N   LYS   122      51.958  64.186  43.515  1.00  0.00           N  
ATOM   1957  H   LYS   122      52.501  63.839  44.292  1.00  0.00           H  
ATOM   1958  CA  LYS   122      51.534  63.180  42.546  1.00  0.00           C  
ATOM   1959  HA  LYS   122      51.559  63.505  41.506  1.00  0.00           H  
ATOM   1960  CB  LYS   122      52.520  61.950  42.640  1.00  0.00           C  
ATOM   1961  HB2 LYS   122      52.611  61.627  43.677  1.00  0.00           H  
ATOM   1962  HB3 LYS   122      52.076  61.134  42.070  1.00  0.00           H  
ATOM   1963  CG  LYS   122      53.911  62.144  42.093  1.00  0.00           C  
ATOM   1964  HG2 LYS   122      54.459  62.837  42.732  1.00  0.00           H  
ATOM   1965  HG3 LYS   122      54.493  61.243  41.899  1.00  0.00           H  
ATOM   1966  CD  LYS   122      53.857  62.787  40.647  1.00  0.00           C  
ATOM   1967  HD2 LYS   122      53.220  62.357  39.874  1.00  0.00           H  
ATOM   1968  HD3 LYS   122      53.374  63.759  40.747  1.00  0.00           H  
ATOM   1969  CE  LYS   122      55.296  63.107  40.222  1.00  0.00           C  
ATOM   1970  HE2 LYS   122      55.767  63.955  40.720  1.00  0.00           H  
ATOM   1971  HE3 LYS   122      55.895  62.270  40.580  1.00  0.00           H  
ATOM   1972  NZ  LYS   122      55.302  63.210  38.749  1.00  0.00           N  
ATOM   1973  HZ1 LYS   122      54.773  62.484  38.288  1.00  0.00           H  
ATOM   1974  HZ2 LYS   122      55.096  64.138  38.407  1.00  0.00           H  
ATOM   1975  HZ3 LYS   122      56.247  63.105  38.409  1.00  0.00           H  
ATOM   1976  C   LYS   122      50.072  62.772  42.719  1.00  0.00           C  
ATOM   1977  O   LYS   122      49.710  61.818  42.029  1.00  0.00           O  
ATOM   1978  N   ASN   123      49.310  63.291  43.636  1.00  0.00           N  
ATOM   1979  H   ASN   123      49.773  64.068  44.085  1.00  0.00           H  
ATOM   1980  CA  ASN   123      47.884  63.128  43.917  1.00  0.00           C  
ATOM   1981  HA  ASN   123      47.469  63.890  44.578  1.00  0.00           H  
ATOM   1982  CB  ASN   123      47.002  63.434  42.699  1.00  0.00           C  
ATOM   1983  HB2 ASN   123      47.220  62.773  41.861  1.00  0.00           H  
ATOM   1984  HB3 ASN   123      45.992  63.201  43.034  1.00  0.00           H  
ATOM   1985  CG  ASN   123      47.028  64.841  42.213  1.00  0.00           C  
ATOM   1986  OD1 ASN   123      47.105  65.742  43.039  1.00  0.00           O  
ATOM   1987  ND2 ASN   123      46.990  65.038  40.927  1.00  0.00           N  
ATOM   1988 HD21 ASN   123      47.117  65.986  40.602  1.00  0.00           H  
ATOM   1989 HD22 ASN   123      46.976  64.268  40.273  1.00  0.00           H  
ATOM   1990  C   ASN   123      47.463  61.807  44.683  1.00  0.00           C  
ATOM   1991  O   ASN   123      46.270  61.436  44.668  1.00  0.00           O  
ATOM   1992  N   PHE   124      48.327  61.144  45.485  1.00  0.00           N  
ATOM   1993  H   PHE   124      49.266  61.515  45.461  1.00  0.00           H  
ATOM   1994  CA  PHE   124      48.085  60.033  46.414  1.00  0.00           C  
ATOM   1995  HA  PHE   124      47.051  59.710  46.287  1.00  0.00           H  
ATOM   1996  CB  PHE   124      48.946  58.838  45.917  1.00  0.00           C  
ATOM   1997  HB2 PHE   124      49.914  59.251  45.633  1.00  0.00           H  
ATOM   1998  HB3 PHE   124      49.192  58.160  46.734  1.00  0.00           H  
ATOM   1999  CG  PHE   124      48.212  58.166  44.775  1.00  0.00           C  
ATOM   2000  CD1 PHE   124      48.274  58.735  43.461  1.00  0.00           C  
ATOM   2001  HD1 PHE   124      48.706  59.716  43.330  1.00  0.00           H  
ATOM   2002  CE1 PHE   124      47.794  58.003  42.329  1.00  0.00           C  
ATOM   2003  HE1 PHE   124      47.775  58.446  41.344  1.00  0.00           H  
ATOM   2004  CZ  PHE   124      47.337  56.693  42.472  1.00  0.00           C  
ATOM   2005  HZ  PHE   124      47.097  56.209  41.537  1.00  0.00           H  
ATOM   2006  CE2 PHE   124      47.321  56.141  43.781  1.00  0.00           C  
ATOM   2007  HE2 PHE   124      47.151  55.077  43.846  1.00  0.00           H  
ATOM   2008  CD2 PHE   124      47.641  56.868  44.942  1.00  0.00           C  
ATOM   2009  HD2 PHE   124      47.670  56.458  45.940  1.00  0.00           H  
ATOM   2010  C   PHE   124      48.387  60.433  47.854  1.00  0.00           C  
ATOM   2011  O   PHE   124      48.878  61.569  48.147  1.00  0.00           O  
ATOM   2012  N   ILE   125      47.914  59.557  48.661  1.00  0.00           N  
ATOM   2013  H   ILE   125      47.348  58.803  48.297  1.00  0.00           H  
ATOM   2014  CA  ILE   125      48.149  59.573  50.139  1.00  0.00           C  
ATOM   2015  HA  ILE   125      48.946  60.307  50.254  1.00  0.00           H  
ATOM   2016  CB  ILE   125      46.892  60.027  50.915  1.00  0.00           C  
ATOM   2017  HB  ILE   125      46.910  59.929  52.001  1.00  0.00           H  
ATOM   2018  CG2 ILE   125      46.669  61.580  50.632  1.00  0.00           C  
ATOM   2019 HG21 ILE   125      47.616  62.044  50.909  1.00  0.00           H  
ATOM   2020 HG22 ILE   125      46.467  61.753  49.575  1.00  0.00           H  
ATOM   2021 HG23 ILE   125      45.845  61.952  51.240  1.00  0.00           H  
ATOM   2022  CG1 ILE   125      45.616  59.286  50.354  1.00  0.00           C  
ATOM   2023 HG12 ILE   125      45.305  59.565  49.347  1.00  0.00           H  
ATOM   2024 HG13 ILE   125      45.727  58.207  50.462  1.00  0.00           H  
ATOM   2025  CD1 ILE   125      44.312  59.558  51.161  1.00  0.00           C  
ATOM   2026 HD11 ILE   125      44.556  59.698  52.214  1.00  0.00           H  
ATOM   2027 HD12 ILE   125      43.886  60.465  50.731  1.00  0.00           H  
ATOM   2028 HD13 ILE   125      43.535  58.842  50.896  1.00  0.00           H  
ATOM   2029  C   ILE   125      48.595  58.107  50.531  1.00  0.00           C  
ATOM   2030  O   ILE   125      48.106  57.124  49.909  1.00  0.00           O  
ATOM   2031  N   HIE   126      49.510  58.017  51.487  1.00  0.00           N  
ATOM   2032  H   HIE   126      49.665  58.843  52.048  1.00  0.00           H  
ATOM   2033  CA  HIE   126      50.043  56.727  51.966  1.00  0.00           C  
ATOM   2034  HA  HIE   126      50.034  56.083  51.086  1.00  0.00           H  
ATOM   2035  CB  HIE   126      51.470  56.957  52.433  1.00  0.00           C  
ATOM   2036  HB2 HIE   126      52.064  57.403  51.634  1.00  0.00           H  
ATOM   2037  HB3 HIE   126      51.461  57.591  53.319  1.00  0.00           H  
ATOM   2038  CG  HIE   126      52.191  55.722  52.835  1.00  0.00           C  
ATOM   2039  ND1 HIE   126      51.867  54.906  53.942  1.00  0.00           N  
ATOM   2040  CE1 HIE   126      52.710  53.888  53.838  1.00  0.00           C  
ATOM   2041  HE1 HIE   126      52.736  53.011  54.468  1.00  0.00           H  
ATOM   2042  NE2 HIE   126      53.528  54.066  52.776  1.00  0.00           N  
ATOM   2043  HE2 HIE   126      54.214  53.348  52.592  1.00  0.00           H  
ATOM   2044  CD2 HIE   126      53.366  55.351  52.269  1.00  0.00           C  
ATOM   2045  HD2 HIE   126      53.939  55.698  51.422  1.00  0.00           H  
ATOM   2046  C   HIE   126      49.198  56.017  52.998  1.00  0.00           C  
ATOM   2047  O   HIE   126      48.998  54.854  52.893  1.00  0.00           O  
ATOM   2048  N   ARG   127      48.581  56.732  53.910  1.00  0.00           N  
ATOM   2049  H   ARG   127      48.783  57.716  53.804  1.00  0.00           H  
ATOM   2050  CA  ARG   127      47.711  56.378  54.976  1.00  0.00           C  
ATOM   2051  HA  ARG   127      47.447  57.316  55.466  1.00  0.00           H  
ATOM   2052  CB  ARG   127      46.354  55.857  54.372  1.00  0.00           C  
ATOM   2053  HB2 ARG   127      46.511  54.862  53.955  1.00  0.00           H  
ATOM   2054  HB3 ARG   127      45.690  55.745  55.230  1.00  0.00           H  
ATOM   2055  CG  ARG   127      45.647  56.742  53.369  1.00  0.00           C  
ATOM   2056  HG2 ARG   127      45.681  57.763  53.751  1.00  0.00           H  
ATOM   2057  HG3 ARG   127      46.208  56.586  52.447  1.00  0.00           H  
ATOM   2058  CD  ARG   127      44.190  56.269  53.129  1.00  0.00           C  
ATOM   2059  HD2 ARG   127      43.661  56.327  54.080  1.00  0.00           H  
ATOM   2060  HD3 ARG   127      43.698  56.891  52.382  1.00  0.00           H  
ATOM   2061  NE  ARG   127      44.178  54.891  52.588  1.00  0.00           N  
ATOM   2062  HE  ARG   127      45.057  54.418  52.434  1.00  0.00           H  
ATOM   2063  CZ  ARG   127      43.177  54.193  52.106  1.00  0.00           C  
ATOM   2064  NH1 ARG   127      41.969  54.618  52.130  1.00  0.00           N  
ATOM   2065 HH11 ARG   127      41.662  55.517  52.475  1.00  0.00           H  
ATOM   2066 HH12 ARG   127      41.295  54.129  51.559  1.00  0.00           H  
ATOM   2067  NH2 ARG   127      43.453  53.082  51.464  1.00  0.00           N  
ATOM   2068 HH21 ARG   127      44.407  52.800  51.292  1.00  0.00           H  
ATOM   2069 HH22 ARG   127      42.695  52.552  51.058  1.00  0.00           H  
ATOM   2070  C   ARG   127      48.233  55.639  56.230  1.00  0.00           C  
ATOM   2071  O   ARG   127      47.639  55.790  57.284  1.00  0.00           O  
ATOM   2072  N   ASP   128      49.445  55.019  56.132  1.00  0.00           N  
ATOM   2073  H   ASP   128      49.903  55.174  55.245  1.00  0.00           H  
ATOM   2074  CA  ASP   128      50.059  54.216  57.158  1.00  0.00           C  
ATOM   2075  HA  ASP   128      49.576  54.497  58.095  1.00  0.00           H  
ATOM   2076  CB  ASP   128      49.565  52.739  56.997  1.00  0.00           C  
ATOM   2077  HB2 ASP   128      48.492  52.866  56.849  1.00  0.00           H  
ATOM   2078  HB3 ASP   128      50.010  52.359  56.077  1.00  0.00           H  
ATOM   2079  CG  ASP   128      49.721  51.789  58.169  1.00  0.00           C  
ATOM   2080  OD1 ASP   128      50.170  52.268  59.274  1.00  0.00           O  
ATOM   2081  OD2 ASP   128      49.749  50.580  57.837  1.00  0.00           O  
ATOM   2082  C   ASP   128      51.542  54.435  57.428  1.00  0.00           C  
ATOM   2083  O   ASP   128      52.399  53.532  57.447  1.00  0.00           O  
ATOM   2084  N   ILE   129      51.830  55.720  57.678  1.00  0.00           N  
ATOM   2085  H   ILE   129      51.019  56.307  57.816  1.00  0.00           H  
ATOM   2086  CA  ILE   129      53.070  56.350  58.057  1.00  0.00           C  
ATOM   2087  HA  ILE   129      53.768  56.091  57.261  1.00  0.00           H  
ATOM   2088  CB  ILE   129      53.090  57.919  58.085  1.00  0.00           C  
ATOM   2089  HB  ILE   129      52.447  58.249  58.901  1.00  0.00           H  
ATOM   2090  CG2 ILE   129      54.543  58.381  58.339  1.00  0.00           C  
ATOM   2091 HG21 ILE   129      54.716  59.415  58.042  1.00  0.00           H  
ATOM   2092 HG22 ILE   129      54.611  58.317  59.425  1.00  0.00           H  
ATOM   2093 HG23 ILE   129      55.201  57.777  57.715  1.00  0.00           H  
ATOM   2094  CG1 ILE   129      52.537  58.481  56.765  1.00  0.00           C  
ATOM   2095 HG12 ILE   129      51.525  58.079  56.708  1.00  0.00           H  
ATOM   2096 HG13 ILE   129      52.371  59.550  56.897  1.00  0.00           H  
ATOM   2097  CD1 ILE   129      53.343  58.203  55.473  1.00  0.00           C  
ATOM   2098 HD11 ILE   129      54.364  58.585  55.503  1.00  0.00           H  
ATOM   2099 HD12 ILE   129      53.475  57.131  55.328  1.00  0.00           H  
ATOM   2100 HD13 ILE   129      52.844  58.647  54.611  1.00  0.00           H  
ATOM   2101  C   ILE   129      53.627  55.782  59.344  1.00  0.00           C  
ATOM   2102  O   ILE   129      52.896  55.729  60.368  1.00  0.00           O  
ATOM   2103  N   LYS   130      54.849  55.213  59.299  1.00  0.00           N  
ATOM   2104  H   LYS   130      55.322  55.033  58.425  1.00  0.00           H  
ATOM   2105  CA  LYS   130      55.381  54.564  60.492  1.00  0.00           C  
ATOM   2106  HA  LYS   130      55.163  55.252  61.310  1.00  0.00           H  
ATOM   2107  CB  LYS   130      54.699  53.233  60.903  1.00  0.00           C  
ATOM   2108  HB2 LYS   130      55.055  52.871  61.868  1.00  0.00           H  
ATOM   2109  HB3 LYS   130      53.669  53.448  61.186  1.00  0.00           H  
ATOM   2110  CG  LYS   130      54.691  52.204  59.694  1.00  0.00           C  
ATOM   2111  HG2 LYS   130      54.497  52.632  58.710  1.00  0.00           H  
ATOM   2112  HG3 LYS   130      55.706  51.807  59.676  1.00  0.00           H  
ATOM   2113  CD  LYS   130      53.742  51.084  59.948  1.00  0.00           C  
ATOM   2114  HD2 LYS   130      54.131  50.505  60.786  1.00  0.00           H  
ATOM   2115  HD3 LYS   130      52.749  51.466  60.185  1.00  0.00           H  
ATOM   2116  CE  LYS   130      53.510  50.196  58.687  1.00  0.00           C  
ATOM   2117  HE2 LYS   130      54.480  50.079  58.204  1.00  0.00           H  
ATOM   2118  HE3 LYS   130      53.248  49.199  59.044  1.00  0.00           H  
ATOM   2119  NZ  LYS   130      52.607  50.789  57.692  1.00  0.00           N  
ATOM   2120  HZ1 LYS   130      52.567  50.246  56.841  1.00  0.00           H  
ATOM   2121  HZ2 LYS   130      51.691  50.982  58.071  1.00  0.00           H  
ATOM   2122  HZ3 LYS   130      52.909  51.697  57.368  1.00  0.00           H  
ATOM   2123  C   LYS   130      56.938  54.405  60.350  1.00  0.00           C  
ATOM   2124  O   LYS   130      57.399  54.343  59.235  1.00  0.00           O  
ATOM   2125  N   PRO   131      57.746  54.380  61.406  1.00  0.00           N  
ATOM   2126  CD  PRO   131      57.212  54.631  62.722  1.00  0.00           C  
ATOM   2127  HD2 PRO   131      56.678  53.767  63.118  1.00  0.00           H  
ATOM   2128  HD3 PRO   131      56.534  55.478  62.815  1.00  0.00           H  
ATOM   2129  CG  PRO   131      58.461  54.908  63.641  1.00  0.00           C  
ATOM   2130  HG2 PRO   131      58.269  54.584  64.664  1.00  0.00           H  
ATOM   2131  HG3 PRO   131      58.908  55.895  63.526  1.00  0.00           H  
ATOM   2132  CB  PRO   131      59.416  53.880  62.919  1.00  0.00           C  
ATOM   2133  HB2 PRO   131      59.127  52.859  63.170  1.00  0.00           H  
ATOM   2134  HB3 PRO   131      60.421  54.091  63.285  1.00  0.00           H  
ATOM   2135  CA  PRO   131      59.219  54.028  61.420  1.00  0.00           C  
ATOM   2136  HA  PRO   131      59.729  54.863  60.940  1.00  0.00           H  
ATOM   2137  C   PRO   131      59.465  52.748  60.685  1.00  0.00           C  
ATOM   2138  O   PRO   131      60.514  52.589  60.103  1.00  0.00           O  
ATOM   2139  N   ASP   132      58.540  51.828  60.605  1.00  0.00           N  
ATOM   2140  H   ASP   132      57.719  51.967  61.177  1.00  0.00           H  
ATOM   2141  CA  ASP   132      58.703  50.586  59.840  1.00  0.00           C  
ATOM   2142  HA  ASP   132      59.699  50.177  60.011  1.00  0.00           H  
ATOM   2143  CB  ASP   132      57.707  49.523  60.422  1.00  0.00           C  
ATOM   2144  HB2 ASP   132      56.763  49.870  60.000  1.00  0.00           H  
ATOM   2145  HB3 ASP   132      57.994  48.512  60.134  1.00  0.00           H  
ATOM   2146  CG  ASP   132      57.493  49.645  61.879  1.00  0.00           C  
ATOM   2147  OD1 ASP   132      57.822  48.623  62.569  1.00  0.00           O  
ATOM   2148  OD2 ASP   132      56.831  50.572  62.359  1.00  0.00           O  
ATOM   2149  C   ASP   132      58.496  50.777  58.321  1.00  0.00           C  
ATOM   2150  O   ASP   132      58.755  49.816  57.623  1.00  0.00           O  
ATOM   2151  N   ASN   133      58.141  51.980  57.816  1.00  0.00           N  
ATOM   2152  H   ASN   133      57.904  52.727  58.453  1.00  0.00           H  
ATOM   2153  CA  ASN   133      58.116  52.264  56.395  1.00  0.00           C  
ATOM   2154  HA  ASN   133      58.316  51.348  55.840  1.00  0.00           H  
ATOM   2155  CB  ASN   133      56.618  52.559  56.000  1.00  0.00           C  
ATOM   2156  HB2 ASN   133      56.259  53.403  56.588  1.00  0.00           H  
ATOM   2157  HB3 ASN   133      56.616  52.916  54.969  1.00  0.00           H  
ATOM   2158  CG  ASN   133      55.599  51.407  55.933  1.00  0.00           C  
ATOM   2159  OD1 ASN   133      54.401  51.622  55.779  1.00  0.00           O  
ATOM   2160  ND2 ASN   133      56.022  50.212  56.223  1.00  0.00           N  
ATOM   2161 HD21 ASN   133      55.375  49.445  56.106  1.00  0.00           H  
ATOM   2162 HD22 ASN   133      56.958  50.025  56.551  1.00  0.00           H  
ATOM   2163  C   ASN   133      59.050  53.405  55.948  1.00  0.00           C  
ATOM   2164  O   ASN   133      59.213  53.535  54.727  1.00  0.00           O  
ATOM   2165  N   PHE   134      59.700  54.034  56.880  1.00  0.00           N  
ATOM   2166  H   PHE   134      59.584  53.707  57.829  1.00  0.00           H  
ATOM   2167  CA  PHE   134      60.826  54.886  56.576  1.00  0.00           C  
ATOM   2168  HA  PHE   134      60.734  55.243  55.551  1.00  0.00           H  
ATOM   2169  CB  PHE   134      60.910  56.098  57.434  1.00  0.00           C  
ATOM   2170  HB2 PHE   134      60.670  55.859  58.470  1.00  0.00           H  
ATOM   2171  HB3 PHE   134      61.916  56.507  57.345  1.00  0.00           H  
ATOM   2172  CG  PHE   134      59.939  57.281  57.029  1.00  0.00           C  
ATOM   2173  CD1 PHE   134      60.314  58.141  55.998  1.00  0.00           C  
ATOM   2174  HD1 PHE   134      61.215  57.977  55.426  1.00  0.00           H  
ATOM   2175  CE1 PHE   134      59.457  59.105  55.496  1.00  0.00           C  
ATOM   2176  HE1 PHE   134      59.711  59.772  54.685  1.00  0.00           H  
ATOM   2177  CZ  PHE   134      58.285  59.310  56.278  1.00  0.00           C  
ATOM   2178  HZ  PHE   134      57.584  60.076  55.979  1.00  0.00           H  
ATOM   2179  CE2 PHE   134      58.001  58.536  57.461  1.00  0.00           C  
ATOM   2180  HE2 PHE   134      57.246  58.750  58.203  1.00  0.00           H  
ATOM   2181  CD2 PHE   134      58.715  57.388  57.715  1.00  0.00           C  
ATOM   2182  HD2 PHE   134      58.463  56.739  58.541  1.00  0.00           H  
ATOM   2183  C   PHE   134      62.150  54.122  56.668  1.00  0.00           C  
ATOM   2184  O   PHE   134      62.494  53.709  57.744  1.00  0.00           O  
ATOM   2185  N   LEU   135      62.866  53.854  55.566  1.00  0.00           N  
ATOM   2186  H   LEU   135      62.502  54.262  54.716  1.00  0.00           H  
ATOM   2187  CA  LEU   135      64.123  53.204  55.470  1.00  0.00           C  
ATOM   2188  HA  LEU   135      64.563  52.990  56.444  1.00  0.00           H  
ATOM   2189  CB  LEU   135      63.801  52.001  54.643  1.00  0.00           C  
ATOM   2190  HB2 LEU   135      63.153  52.286  53.815  1.00  0.00           H  
ATOM   2191  HB3 LEU   135      64.762  51.707  54.220  1.00  0.00           H  
ATOM   2192  CG  LEU   135      63.220  50.715  55.204  1.00  0.00           C  
ATOM   2193  HG  LEU   135      63.823  50.371  56.045  1.00  0.00           H  
ATOM   2194  CD1 LEU   135      61.761  50.808  55.600  1.00  0.00           C  
ATOM   2195 HD11 LEU   135      61.355  49.815  55.792  1.00  0.00           H  
ATOM   2196 HD12 LEU   135      61.663  51.388  56.518  1.00  0.00           H  
ATOM   2197 HD13 LEU   135      61.263  51.254  54.739  1.00  0.00           H  
ATOM   2198  CD2 LEU   135      63.272  49.542  54.183  1.00  0.00           C  
ATOM   2199 HD21 LEU   135      62.879  48.638  54.647  1.00  0.00           H  
ATOM   2200 HD22 LEU   135      62.788  49.836  53.251  1.00  0.00           H  
ATOM   2201 HD23 LEU   135      64.329  49.465  53.929  1.00  0.00           H  
ATOM   2202  C   LEU   135      65.146  54.053  54.759  1.00  0.00           C  
ATOM   2203  O   LEU   135      64.902  54.925  54.015  1.00  0.00           O  
ATOM   2204  N   MET   136      66.428  53.704  55.055  1.00  0.00           N  
ATOM   2205  H   MET   136      66.537  52.787  55.464  1.00  0.00           H  
ATOM   2206  CA  MET   136      67.604  54.252  54.293  1.00  0.00           C  
ATOM   2207  HA  MET   136      67.330  55.245  53.934  1.00  0.00           H  
ATOM   2208  CB  MET   136      68.781  54.520  55.282  1.00  0.00           C  
ATOM   2209  HB2 MET   136      69.389  53.622  55.393  1.00  0.00           H  
ATOM   2210  HB3 MET   136      69.538  55.202  54.895  1.00  0.00           H  
ATOM   2211  CG  MET   136      68.600  55.051  56.688  1.00  0.00           C  
ATOM   2212  HG2 MET   136      67.862  54.391  57.144  1.00  0.00           H  
ATOM   2213  HG3 MET   136      69.534  55.060  57.249  1.00  0.00           H  
ATOM   2214  SD  MET   136      67.993  56.750  56.882  1.00  0.00           S  
ATOM   2215  CE  MET   136      69.341  57.860  56.259  1.00  0.00           C  
ATOM   2216  HE1 MET   136      69.323  57.928  55.171  1.00  0.00           H  
ATOM   2217  HE2 MET   136      69.073  58.860  56.599  1.00  0.00           H  
ATOM   2218  HE3 MET   136      70.279  57.538  56.710  1.00  0.00           H  
ATOM   2219  C   MET   136      68.026  53.343  53.117  1.00  0.00           C  
ATOM   2220  O   MET   136      67.838  52.146  53.165  1.00  0.00           O  
ATOM   2221  N   GLY   137      68.669  53.908  52.044  1.00  0.00           N  
ATOM   2222  H   GLY   137      68.681  54.918  52.049  1.00  0.00           H  
ATOM   2223  CA  GLY   137      69.424  53.092  50.989  1.00  0.00           C  
ATOM   2224  HA2 GLY   137      68.827  52.227  50.702  1.00  0.00           H  
ATOM   2225  HA3 GLY   137      69.537  53.714  50.101  1.00  0.00           H  
ATOM   2226  C   GLY   137      70.822  52.479  51.475  1.00  0.00           C  
ATOM   2227  O   GLY   137      71.043  52.393  52.699  1.00  0.00           O  
ATOM   2228  N   ILE   138      71.650  52.154  50.436  1.00  0.00           N  
ATOM   2229  H   ILE   138      71.319  52.241  49.486  1.00  0.00           H  
ATOM   2230  CA  ILE   138      72.976  51.504  50.718  1.00  0.00           C  
ATOM   2231  HA  ILE   138      73.201  51.664  51.772  1.00  0.00           H  
ATOM   2232  CB  ILE   138      72.898  49.972  50.294  1.00  0.00           C  
ATOM   2233  HB  ILE   138      72.729  50.006  49.218  1.00  0.00           H  
ATOM   2234  CG2 ILE   138      74.294  49.331  50.580  1.00  0.00           C  
ATOM   2235 HG21 ILE   138      75.138  49.904  50.195  1.00  0.00           H  
ATOM   2236 HG22 ILE   138      74.445  49.400  51.657  1.00  0.00           H  
ATOM   2237 HG23 ILE   138      74.279  48.359  50.086  1.00  0.00           H  
ATOM   2238  CG1 ILE   138      71.737  49.223  50.972  1.00  0.00           C  
ATOM   2239 HG12 ILE   138      71.973  49.306  52.033  1.00  0.00           H  
ATOM   2240 HG13 ILE   138      70.828  49.770  50.722  1.00  0.00           H  
ATOM   2241  CD1 ILE   138      71.698  47.751  50.521  1.00  0.00           C  
ATOM   2242 HD11 ILE   138      71.697  47.617  49.439  1.00  0.00           H  
ATOM   2243 HD12 ILE   138      72.548  47.306  51.038  1.00  0.00           H  
ATOM   2244 HD13 ILE   138      70.732  47.265  50.651  1.00  0.00           H  
ATOM   2245  C   ILE   138      74.068  52.220  49.906  1.00  0.00           C  
ATOM   2246  O   ILE   138      73.774  52.488  48.701  1.00  0.00           O  
ATOM   2247  N   GLY   139      75.205  52.505  50.472  1.00  0.00           N  
ATOM   2248  H   GLY   139      75.312  52.338  51.462  1.00  0.00           H  
ATOM   2249  CA  GLY   139      76.368  53.229  49.796  1.00  0.00           C  
ATOM   2250  HA2 GLY   139      77.097  53.443  50.577  1.00  0.00           H  
ATOM   2251  HA3 GLY   139      76.896  52.613  49.069  1.00  0.00           H  
ATOM   2252  C   GLY   139      75.943  54.580  49.264  1.00  0.00           C  
ATOM   2253  O   GLY   139      75.620  55.468  50.044  1.00  0.00           O  
ATOM   2254  N   ARG   140      75.903  54.744  47.939  1.00  0.00           N  
ATOM   2255  H   ARG   140      76.073  53.959  47.327  1.00  0.00           H  
ATOM   2256  CA  ARG   140      75.434  55.970  47.306  1.00  0.00           C  
ATOM   2257  HA  ARG   140      76.282  56.642  47.437  1.00  0.00           H  
ATOM   2258  CB  ARG   140      75.103  55.655  45.773  1.00  0.00           C  
ATOM   2259  HB2 ARG   140      74.851  56.600  45.292  1.00  0.00           H  
ATOM   2260  HB3 ARG   140      75.982  55.253  45.270  1.00  0.00           H  
ATOM   2261  CG  ARG   140      74.012  54.634  45.467  1.00  0.00           C  
ATOM   2262  HG2 ARG   140      74.001  53.952  46.316  1.00  0.00           H  
ATOM   2263  HG3 ARG   140      73.077  55.195  45.481  1.00  0.00           H  
ATOM   2264  CD  ARG   140      74.097  53.838  44.131  1.00  0.00           C  
ATOM   2265  HD2 ARG   140      74.046  54.559  43.315  1.00  0.00           H  
ATOM   2266  HD3 ARG   140      75.008  53.244  44.062  1.00  0.00           H  
ATOM   2267  NE  ARG   140      73.024  52.852  44.113  1.00  0.00           N  
ATOM   2268  HE  ARG   140      73.054  51.952  44.570  1.00  0.00           H  
ATOM   2269  CZ  ARG   140      71.923  52.993  43.429  1.00  0.00           C  
ATOM   2270  NH1 ARG   140      71.629  54.084  42.740  1.00  0.00           N  
ATOM   2271 HH11 ARG   140      72.198  54.902  42.903  1.00  0.00           H  
ATOM   2272 HH12 ARG   140      70.687  54.069  42.373  1.00  0.00           H  
ATOM   2273  NH2 ARG   140      70.994  52.063  43.372  1.00  0.00           N  
ATOM   2274 HH21 ARG   140      71.176  51.180  43.828  1.00  0.00           H  
ATOM   2275 HH22 ARG   140      70.172  52.159  42.794  1.00  0.00           H  
ATOM   2276  C   ARG   140      74.180  56.691  47.863  1.00  0.00           C  
ATOM   2277  O   ARG   140      74.136  57.921  47.905  1.00  0.00           O  
ATOM   2278  N   HIE   141      73.174  55.890  48.323  1.00  0.00           N  
ATOM   2279  H   HIE   141      73.220  54.896  48.148  1.00  0.00           H  
ATOM   2280  CA  HIE   141      71.955  56.291  49.011  1.00  0.00           C  
ATOM   2281  HA  HIE   141      71.857  57.377  48.988  1.00  0.00           H  
ATOM   2282  CB  HIE   141      70.673  55.636  48.352  1.00  0.00           C  
ATOM   2283  HB2 HIE   141      70.729  54.547  48.364  1.00  0.00           H  
ATOM   2284  HB3 HIE   141      69.857  55.972  48.991  1.00  0.00           H  
ATOM   2285  CG  HIE   141      70.531  55.971  46.897  1.00  0.00           C  
ATOM   2286  ND1 HIE   141      70.535  57.224  46.304  1.00  0.00           N  
ATOM   2287  CE1 HIE   141      70.028  57.092  45.103  1.00  0.00           C  
ATOM   2288  HE1 HIE   141      69.754  57.908  44.450  1.00  0.00           H  
ATOM   2289  NE2 HIE   141      69.845  55.799  44.885  1.00  0.00           N  
ATOM   2290  HE2 HIE   141      69.364  55.497  44.050  1.00  0.00           H  
ATOM   2291  CD2 HIE   141      70.082  55.075  45.968  1.00  0.00           C  
ATOM   2292  HD2 HIE   141      69.955  54.009  46.092  1.00  0.00           H  
ATOM   2293  C   HIE   141      71.983  56.063  50.560  1.00  0.00           C  
ATOM   2294  O   HIE   141      70.948  55.930  51.171  1.00  0.00           O  
ATOM   2295  N   CYS   142      73.154  56.052  51.257  1.00  0.00           N  
ATOM   2296  H   CYS   142      74.015  56.239  50.764  1.00  0.00           H  
ATOM   2297  CA  CYS   142      73.274  55.951  52.736  1.00  0.00           C  
ATOM   2298  HA  CYS   142      72.544  55.222  53.087  1.00  0.00           H  
ATOM   2299  CB  CYS   142      74.644  55.482  53.223  1.00  0.00           C  
ATOM   2300  HB2 CYS   142      74.590  55.537  54.311  1.00  0.00           H  
ATOM   2301  HB3 CYS   142      74.957  54.516  52.827  1.00  0.00           H  
ATOM   2302  SG  CYS   142      75.968  56.704  52.691  1.00  0.00           S  
ATOM   2303  HG  CYS   142      76.155  56.369  51.411  1.00  0.00           H  
ATOM   2304  C   CYS   142      72.855  57.190  53.533  1.00  0.00           C  
ATOM   2305  O   CYS   142      72.519  57.061  54.696  1.00  0.00           O  
ATOM   2306  N   ASN   143      72.795  58.365  52.865  1.00  0.00           N  
ATOM   2307  H   ASN   143      72.849  58.357  51.856  1.00  0.00           H  
ATOM   2308  CA  ASN   143      72.245  59.575  53.431  1.00  0.00           C  
ATOM   2309  HA  ASN   143      72.137  59.578  54.515  1.00  0.00           H  
ATOM   2310  CB  ASN   143      73.154  60.791  53.036  1.00  0.00           C  
ATOM   2311  HB2 ASN   143      73.487  60.632  52.011  1.00  0.00           H  
ATOM   2312  HB3 ASN   143      72.628  61.745  52.999  1.00  0.00           H  
ATOM   2313  CG  ASN   143      74.429  60.873  53.985  1.00  0.00           C  
ATOM   2314  OD1 ASN   143      74.588  60.244  54.995  1.00  0.00           O  
ATOM   2315  ND2 ASN   143      75.437  61.671  53.613  1.00  0.00           N  
ATOM   2316 HD21 ASN   143      76.248  61.749  54.210  1.00  0.00           H  
ATOM   2317 HD22 ASN   143      75.399  62.218  52.764  1.00  0.00           H  
ATOM   2318  C   ASN   143      70.766  59.855  53.003  1.00  0.00           C  
ATOM   2319  O   ASN   143      70.133  60.689  53.677  1.00  0.00           O  
ATOM   2320  N   LYS   144      70.281  59.221  51.956  1.00  0.00           N  
ATOM   2321  H   LYS   144      70.898  58.525  51.562  1.00  0.00           H  
ATOM   2322  CA  LYS   144      68.954  59.356  51.353  1.00  0.00           C  
ATOM   2323  HA  LYS   144      68.654  60.397  51.475  1.00  0.00           H  
ATOM   2324  CB  LYS   144      68.911  59.091  49.838  1.00  0.00           C  
ATOM   2325  HB2 LYS   144      69.815  59.441  49.339  1.00  0.00           H  
ATOM   2326  HB3 LYS   144      69.016  58.033  49.594  1.00  0.00           H  
ATOM   2327  CG  LYS   144      67.635  59.562  49.143  1.00  0.00           C  
ATOM   2328  HG2 LYS   144      66.849  58.825  49.310  1.00  0.00           H  
ATOM   2329  HG3 LYS   144      67.225  60.512  49.488  1.00  0.00           H  
ATOM   2330  CD  LYS   144      67.876  59.653  47.589  1.00  0.00           C  
ATOM   2331  HD2 LYS   144      68.041  58.608  47.324  1.00  0.00           H  
ATOM   2332  HD3 LYS   144      66.915  59.986  47.197  1.00  0.00           H  
ATOM   2333  CE  LYS   144      69.027  60.454  46.969  1.00  0.00           C  
ATOM   2334  HE2 LYS   144      69.959  59.998  47.302  1.00  0.00           H  
ATOM   2335  HE3 LYS   144      69.123  60.366  45.887  1.00  0.00           H  
ATOM   2336  NZ  LYS   144      68.944  61.879  47.323  1.00  0.00           N  
ATOM   2337  HZ1 LYS   144      68.110  62.270  46.909  1.00  0.00           H  
ATOM   2338  HZ2 LYS   144      69.047  62.077  48.308  1.00  0.00           H  
ATOM   2339  HZ3 LYS   144      69.731  62.312  46.862  1.00  0.00           H  
ATOM   2340  C   LYS   144      68.000  58.411  52.106  1.00  0.00           C  
ATOM   2341  O   LYS   144      67.981  57.188  51.934  1.00  0.00           O  
ATOM   2342  N   LEU   145      67.009  59.102  52.722  1.00  0.00           N  
ATOM   2343  H   LEU   145      67.070  60.110  52.742  1.00  0.00           H  
ATOM   2344  CA  LEU   145      65.852  58.433  53.338  1.00  0.00           C  
ATOM   2345  HA  LEU   145      66.199  57.466  53.702  1.00  0.00           H  
ATOM   2346  CB  LEU   145      65.482  59.273  54.564  1.00  0.00           C  
ATOM   2347  HB2 LEU   145      66.390  59.232  55.166  1.00  0.00           H  
ATOM   2348  HB3 LEU   145      65.250  60.289  54.244  1.00  0.00           H  
ATOM   2349  CG  LEU   145      64.237  58.761  55.323  1.00  0.00           C  
ATOM   2350  HG  LEU   145      63.371  58.588  54.683  1.00  0.00           H  
ATOM   2351  CD1 LEU   145      64.563  57.631  56.290  1.00  0.00           C  
ATOM   2352 HD11 LEU   145      63.789  57.404  57.022  1.00  0.00           H  
ATOM   2353 HD12 LEU   145      64.944  56.765  55.749  1.00  0.00           H  
ATOM   2354 HD13 LEU   145      65.324  58.095  56.918  1.00  0.00           H  
ATOM   2355  CD2 LEU   145      63.849  59.955  56.155  1.00  0.00           C  
ATOM   2356 HD21 LEU   145      64.714  60.386  56.658  1.00  0.00           H  
ATOM   2357 HD22 LEU   145      63.288  60.660  55.541  1.00  0.00           H  
ATOM   2358 HD23 LEU   145      63.193  59.552  56.927  1.00  0.00           H  
ATOM   2359  C   LEU   145      64.704  58.150  52.409  1.00  0.00           C  
ATOM   2360  O   LEU   145      64.248  59.071  51.790  1.00  0.00           O  
ATOM   2361  N   PHE   146      64.251  56.914  52.333  1.00  0.00           N  
ATOM   2362  H   PHE   146      64.535  56.174  52.960  1.00  0.00           H  
ATOM   2363  CA  PHE   146      63.067  56.513  51.549  1.00  0.00           C  
ATOM   2364  HA  PHE   146      62.778  57.254  50.805  1.00  0.00           H  
ATOM   2365  CB  PHE   146      63.408  55.184  50.869  1.00  0.00           C  
ATOM   2366  HB2 PHE   146      63.616  54.516  51.705  1.00  0.00           H  
ATOM   2367  HB3 PHE   146      62.592  54.684  50.347  1.00  0.00           H  
ATOM   2368  CG  PHE   146      64.612  55.168  49.861  1.00  0.00           C  
ATOM   2369  CD1 PHE   146      65.971  55.210  50.397  1.00  0.00           C  
ATOM   2370  HD1 PHE   146      66.172  55.213  51.458  1.00  0.00           H  
ATOM   2371  CE1 PHE   146      67.046  55.350  49.459  1.00  0.00           C  
ATOM   2372  HE1 PHE   146      68.056  55.530  49.797  1.00  0.00           H  
ATOM   2373  CZ  PHE   146      66.806  55.240  48.071  1.00  0.00           C  
ATOM   2374  HZ  PHE   146      67.636  55.325  47.385  1.00  0.00           H  
ATOM   2375  CE2 PHE   146      65.507  55.116  47.586  1.00  0.00           C  
ATOM   2376  HE2 PHE   146      65.414  55.108  46.510  1.00  0.00           H  
ATOM   2377  CD2 PHE   146      64.442  55.109  48.489  1.00  0.00           C  
ATOM   2378  HD2 PHE   146      63.482  54.941  48.025  1.00  0.00           H  
ATOM   2379  C   PHE   146      61.793  56.389  52.340  1.00  0.00           C  
ATOM   2380  O   PHE   146      61.823  56.314  53.553  1.00  0.00           O  
ATOM   2381  N   LEU   147      60.639  56.214  51.618  1.00  0.00           N  
ATOM   2382  H   LEU   147      60.674  56.100  50.615  1.00  0.00           H  
ATOM   2383  CA  LEU   147      59.362  55.815  52.203  1.00  0.00           C  
ATOM   2384  HA  LEU   147      59.509  55.345  53.176  1.00  0.00           H  
ATOM   2385  CB  LEU   147      58.552  57.149  52.385  1.00  0.00           C  
ATOM   2386  HB2 LEU   147      59.125  57.732  53.106  1.00  0.00           H  
ATOM   2387  HB3 LEU   147      58.582  57.696  51.443  1.00  0.00           H  
ATOM   2388  CG  LEU   147      57.093  56.961  52.831  1.00  0.00           C  
ATOM   2389  HG  LEU   147      56.552  56.381  52.084  1.00  0.00           H  
ATOM   2390  CD1 LEU   147      56.943  56.233  54.217  1.00  0.00           C  
ATOM   2391 HD11 LEU   147      57.407  56.762  55.049  1.00  0.00           H  
ATOM   2392 HD12 LEU   147      55.867  56.179  54.383  1.00  0.00           H  
ATOM   2393 HD13 LEU   147      57.249  55.186  54.235  1.00  0.00           H  
ATOM   2394  CD2 LEU   147      56.374  58.279  52.993  1.00  0.00           C  
ATOM   2395 HD21 LEU   147      56.580  58.883  52.109  1.00  0.00           H  
ATOM   2396 HD22 LEU   147      55.302  58.078  52.979  1.00  0.00           H  
ATOM   2397 HD23 LEU   147      56.658  58.799  53.908  1.00  0.00           H  
ATOM   2398  C   LEU   147      58.695  54.769  51.376  1.00  0.00           C  
ATOM   2399  O   LEU   147      58.605  54.909  50.140  1.00  0.00           O  
ATOM   2400  N   ILE   148      58.230  53.697  52.010  1.00  0.00           N  
ATOM   2401  H   ILE   148      58.387  53.529  52.993  1.00  0.00           H  
ATOM   2402  CA  ILE   148      57.796  52.544  51.225  1.00  0.00           C  
ATOM   2403  HA  ILE   148      57.413  52.862  50.256  1.00  0.00           H  
ATOM   2404  CB  ILE   148      59.019  51.594  51.149  1.00  0.00           C  
ATOM   2405  HB  ILE   148      58.678  50.663  50.695  1.00  0.00           H  
ATOM   2406  CG2 ILE   148      60.065  52.163  50.231  1.00  0.00           C  
ATOM   2407 HG21 ILE   148      60.739  52.939  50.593  1.00  0.00           H  
ATOM   2408 HG22 ILE   148      60.666  51.322  49.886  1.00  0.00           H  
ATOM   2409 HG23 ILE   148      59.611  52.564  49.324  1.00  0.00           H  
ATOM   2410  CG1 ILE   148      59.651  51.132  52.496  1.00  0.00           C  
ATOM   2411 HG12 ILE   148      60.446  50.421  52.272  1.00  0.00           H  
ATOM   2412 HG13 ILE   148      60.057  51.955  53.084  1.00  0.00           H  
ATOM   2413  CD1 ILE   148      58.704  50.217  53.345  1.00  0.00           C  
ATOM   2414 HD11 ILE   148      58.296  49.494  52.639  1.00  0.00           H  
ATOM   2415 HD12 ILE   148      59.199  49.694  54.163  1.00  0.00           H  
ATOM   2416 HD13 ILE   148      57.872  50.796  53.748  1.00  0.00           H  
ATOM   2417  C   ILE   148      56.531  51.915  51.708  1.00  0.00           C  
ATOM   2418  O   ILE   148      55.784  52.344  52.554  1.00  0.00           O  
ATOM   2419  N   ASP   149      56.241  50.800  51.050  1.00  0.00           N  
ATOM   2420  H   ASP   149      56.929  50.498  50.374  1.00  0.00           H  
ATOM   2421  CA  ASP   149      55.124  49.820  51.277  1.00  0.00           C  
ATOM   2422  HA  ASP   149      55.154  49.082  50.476  1.00  0.00           H  
ATOM   2423  CB  ASP   149      55.297  48.959  52.508  1.00  0.00           C  
ATOM   2424  HB2 ASP   149      56.343  48.660  52.577  1.00  0.00           H  
ATOM   2425  HB3 ASP   149      55.101  49.594  53.372  1.00  0.00           H  
ATOM   2426  CG  ASP   149      54.386  47.766  52.618  1.00  0.00           C  
ATOM   2427  OD1 ASP   149      54.386  46.979  53.640  1.00  0.00           O  
ATOM   2428  OD2 ASP   149      53.674  47.538  51.689  1.00  0.00           O  
ATOM   2429  C   ASP   149      53.682  50.433  51.113  1.00  0.00           C  
ATOM   2430  O   ASP   149      53.155  50.947  52.034  1.00  0.00           O  
ATOM   2431  N   PHE   150      53.178  50.356  49.904  1.00  0.00           N  
ATOM   2432  H   PHE   150      53.754  50.015  49.148  1.00  0.00           H  
ATOM   2433  CA  PHE   150      52.042  51.151  49.417  1.00  0.00           C  
ATOM   2434  HA  PHE   150      51.834  51.962  50.115  1.00  0.00           H  
ATOM   2435  CB  PHE   150      52.254  51.872  48.120  1.00  0.00           C  
ATOM   2436  HB2 PHE   150      52.090  51.146  47.323  1.00  0.00           H  
ATOM   2437  HB3 PHE   150      51.530  52.687  48.136  1.00  0.00           H  
ATOM   2438  CG  PHE   150      53.645  52.527  47.902  1.00  0.00           C  
ATOM   2439  CD1 PHE   150      54.314  53.220  48.939  1.00  0.00           C  
ATOM   2440  HD1 PHE   150      53.907  53.117  49.935  1.00  0.00           H  
ATOM   2441  CE1 PHE   150      55.495  53.857  48.715  1.00  0.00           C  
ATOM   2442  HE1 PHE   150      56.048  54.248  49.556  1.00  0.00           H  
ATOM   2443  CZ  PHE   150      56.064  53.797  47.403  1.00  0.00           C  
ATOM   2444  HZ  PHE   150      57.036  54.253  47.281  1.00  0.00           H  
ATOM   2445  CE2 PHE   150      55.331  53.269  46.331  1.00  0.00           C  
ATOM   2446  HE2 PHE   150      55.805  53.266  45.361  1.00  0.00           H  
ATOM   2447  CD2 PHE   150      54.032  52.710  46.545  1.00  0.00           C  
ATOM   2448  HD2 PHE   150      53.529  52.285  45.689  1.00  0.00           H  
ATOM   2449  C   PHE   150      50.750  50.365  49.460  1.00  0.00           C  
ATOM   2450  O   PHE   150      49.803  50.557  48.681  1.00  0.00           O  
ATOM   2451  N   GLY   151      50.658  49.456  50.417  1.00  0.00           N  
ATOM   2452  H   GLY   151      51.289  49.384  51.202  1.00  0.00           H  
ATOM   2453  CA  GLY   151      49.543  48.469  50.466  1.00  0.00           C  
ATOM   2454  HA2 GLY   151      49.429  48.073  49.457  1.00  0.00           H  
ATOM   2455  HA3 GLY   151      49.780  47.689  51.190  1.00  0.00           H  
ATOM   2456  C   GLY   151      48.143  49.021  50.706  1.00  0.00           C  
ATOM   2457  O   GLY   151      47.115  48.469  50.233  1.00  0.00           O  
ATOM   2458  N   LEU   152      48.095  50.207  51.403  1.00  0.00           N  
ATOM   2459  H   LEU   152      48.978  50.524  51.775  1.00  0.00           H  
ATOM   2460  CA  LEU   152      46.927  50.985  51.727  1.00  0.00           C  
ATOM   2461  HA  LEU   152      46.077  50.427  51.335  1.00  0.00           H  
ATOM   2462  CB  LEU   152      46.761  51.070  53.253  1.00  0.00           C  
ATOM   2463  HB2 LEU   152      47.665  51.515  53.667  1.00  0.00           H  
ATOM   2464  HB3 LEU   152      45.903  51.679  53.540  1.00  0.00           H  
ATOM   2465  CG  LEU   152      46.515  49.681  53.862  1.00  0.00           C  
ATOM   2466  HG  LEU   152      47.228  48.965  53.453  1.00  0.00           H  
ATOM   2467  CD1 LEU   152      46.817  49.919  55.357  1.00  0.00           C  
ATOM   2468 HD11 LEU   152      46.380  50.819  55.788  1.00  0.00           H  
ATOM   2469 HD12 LEU   152      46.556  49.021  55.917  1.00  0.00           H  
ATOM   2470 HD13 LEU   152      47.897  50.046  55.425  1.00  0.00           H  
ATOM   2471  CD2 LEU   152      45.112  49.162  53.638  1.00  0.00           C  
ATOM   2472 HD21 LEU   152      44.848  49.236  52.583  1.00  0.00           H  
ATOM   2473 HD22 LEU   152      44.826  48.171  53.990  1.00  0.00           H  
ATOM   2474 HD23 LEU   152      44.515  49.881  54.200  1.00  0.00           H  
ATOM   2475  C   LEU   152      46.974  52.473  51.231  1.00  0.00           C  
ATOM   2476  O   LEU   152      46.196  53.362  51.620  1.00  0.00           O  
ATOM   2477  N   ALA   153      47.715  52.681  50.181  1.00  0.00           N  
ATOM   2478  H   ALA   153      48.399  51.953  50.029  1.00  0.00           H  
ATOM   2479  CA  ALA   153      47.689  54.000  49.544  1.00  0.00           C  
ATOM   2480  HA  ALA   153      47.566  54.742  50.332  1.00  0.00           H  
ATOM   2481  CB  ALA   153      48.972  54.263  48.729  1.00  0.00           C  
ATOM   2482  HB1 ALA   153      49.019  53.453  48.001  1.00  0.00           H  
ATOM   2483  HB2 ALA   153      49.082  55.272  48.332  1.00  0.00           H  
ATOM   2484  HB3 ALA   153      49.839  54.165  49.382  1.00  0.00           H  
ATOM   2485  C   ALA   153      46.433  54.243  48.633  1.00  0.00           C  
ATOM   2486  O   ALA   153      45.704  53.332  48.210  1.00  0.00           O  
ATOM   2487  N   LYS   154      46.050  55.448  48.360  1.00  0.00           N  
ATOM   2488  H   LYS   154      46.733  56.128  48.663  1.00  0.00           H  
ATOM   2489  CA  LYS   154      44.881  55.858  47.512  1.00  0.00           C  
ATOM   2490  HA  LYS   154      44.733  55.068  46.776  1.00  0.00           H  
ATOM   2491  CB  LYS   154      43.659  55.927  48.466  1.00  0.00           C  
ATOM   2492  HB2 LYS   154      43.677  54.984  49.013  1.00  0.00           H  
ATOM   2493  HB3 LYS   154      43.640  56.668  49.265  1.00  0.00           H  
ATOM   2494  CG  LYS   154      42.318  56.064  47.856  1.00  0.00           C  
ATOM   2495  HG2 LYS   154      42.268  57.086  47.481  1.00  0.00           H  
ATOM   2496  HG3 LYS   154      42.227  55.347  47.040  1.00  0.00           H  
ATOM   2497  CD  LYS   154      41.202  55.957  48.857  1.00  0.00           C  
ATOM   2498  HD2 LYS   154      41.211  54.936  49.238  1.00  0.00           H  
ATOM   2499  HD3 LYS   154      41.299  56.636  49.705  1.00  0.00           H  
ATOM   2500  CE  LYS   154      39.814  56.244  48.182  1.00  0.00           C  
ATOM   2501  HE2 LYS   154      39.717  57.326  48.099  1.00  0.00           H  
ATOM   2502  HE3 LYS   154      39.616  55.864  47.179  1.00  0.00           H  
ATOM   2503  NZ  LYS   154      38.725  55.948  49.147  1.00  0.00           N  
ATOM   2504  HZ1 LYS   154      38.913  56.383  50.039  1.00  0.00           H  
ATOM   2505  HZ2 LYS   154      37.868  56.405  48.869  1.00  0.00           H  
ATOM   2506  HZ3 LYS   154      38.540  54.972  49.329  1.00  0.00           H  
ATOM   2507  C   LYS   154      45.147  57.198  46.746  1.00  0.00           C  
ATOM   2508  O   LYS   154      45.951  57.987  47.219  1.00  0.00           O  
ATOM   2509  N   LYS   155      44.379  57.359  45.586  1.00  0.00           N  
ATOM   2510  H   LYS   155      43.798  56.587  45.291  1.00  0.00           H  
ATOM   2511  CA  LYS   155      44.333  58.617  44.812  1.00  0.00           C  
ATOM   2512  HA  LYS   155      45.304  59.110  44.856  1.00  0.00           H  
ATOM   2513  CB  LYS   155      44.069  58.373  43.395  1.00  0.00           C  
ATOM   2514  HB2 LYS   155      44.771  57.609  43.062  1.00  0.00           H  
ATOM   2515  HB3 LYS   155      43.094  57.898  43.294  1.00  0.00           H  
ATOM   2516  CG  LYS   155      44.215  59.597  42.494  1.00  0.00           C  
ATOM   2517  HG2 LYS   155      43.488  60.373  42.733  1.00  0.00           H  
ATOM   2518  HG3 LYS   155      45.227  60.001  42.499  1.00  0.00           H  
ATOM   2519  CD  LYS   155      44.046  59.297  40.967  1.00  0.00           C  
ATOM   2520  HD2 LYS   155      44.969  58.878  40.566  1.00  0.00           H  
ATOM   2521  HD3 LYS   155      43.272  58.534  40.879  1.00  0.00           H  
ATOM   2522  CE  LYS   155      43.732  60.557  40.230  1.00  0.00           C  
ATOM   2523  HE2 LYS   155      42.817  61.006  40.617  1.00  0.00           H  
ATOM   2524  HE3 LYS   155      44.455  61.312  40.537  1.00  0.00           H  
ATOM   2525  NZ  LYS   155      43.762  60.552  38.787  1.00  0.00           N  
ATOM   2526  HZ1 LYS   155      42.840  60.774  38.438  1.00  0.00           H  
ATOM   2527  HZ2 LYS   155      44.292  61.374  38.534  1.00  0.00           H  
ATOM   2528  HZ3 LYS   155      44.240  59.777  38.350  1.00  0.00           H  
ATOM   2529  C   LYS   155      43.300  59.547  45.461  1.00  0.00           C  
ATOM   2530  O   LYS   155      42.166  59.209  45.683  1.00  0.00           O  
ATOM   2531  N   TYR   156      43.704  60.699  46.015  1.00  0.00           N  
ATOM   2532  H   TYR   156      44.651  61.043  45.942  1.00  0.00           H  
ATOM   2533  CA  TYR   156      42.845  61.652  46.699  1.00  0.00           C  
ATOM   2534  HA  TYR   156      42.101  61.026  47.191  1.00  0.00           H  
ATOM   2535  CB  TYR   156      43.517  62.383  47.907  1.00  0.00           C  
ATOM   2536  HB2 TYR   156      42.628  62.786  48.392  1.00  0.00           H  
ATOM   2537  HB3 TYR   156      44.046  61.691  48.562  1.00  0.00           H  
ATOM   2538  CG  TYR   156      44.552  63.458  47.595  1.00  0.00           C  
ATOM   2539  CD1 TYR   156      44.105  64.798  47.586  1.00  0.00           C  
ATOM   2540  HD1 TYR   156      43.053  65.010  47.711  1.00  0.00           H  
ATOM   2541  CE1 TYR   156      45.025  65.743  47.237  1.00  0.00           C  
ATOM   2542  HE1 TYR   156      44.597  66.732  47.166  1.00  0.00           H  
ATOM   2543  CZ  TYR   156      46.365  65.443  46.864  1.00  0.00           C  
ATOM   2544  OH  TYR   156      47.225  66.446  46.445  1.00  0.00           O  
ATOM   2545  HH  TYR   156      48.098  66.141  46.186  1.00  0.00           H  
ATOM   2546  CE2 TYR   156      46.849  64.119  47.007  1.00  0.00           C  
ATOM   2547  HE2 TYR   156      47.879  63.806  46.917  1.00  0.00           H  
ATOM   2548  CD2 TYR   156      45.909  63.125  47.354  1.00  0.00           C  
ATOM   2549  HD2 TYR   156      46.253  62.105  47.437  1.00  0.00           H  
ATOM   2550  C   TYR   156      42.048  62.667  45.815  1.00  0.00           C  
ATOM   2551  O   TYR   156      41.061  63.293  46.217  1.00  0.00           O  
ATOM   2552  N   ARG   157      42.517  62.837  44.566  1.00  0.00           N  
ATOM   2553  H   ARG   157      43.404  62.410  44.341  1.00  0.00           H  
ATOM   2554  CA  ARG   157      41.874  63.823  43.645  1.00  0.00           C  
ATOM   2555  HA  ARG   157      40.830  63.630  43.892  1.00  0.00           H  
ATOM   2556  CB  ARG   157      42.272  65.270  43.950  1.00  0.00           C  
ATOM   2557  HB2 ARG   157      41.500  65.942  43.575  1.00  0.00           H  
ATOM   2558  HB3 ARG   157      42.304  65.351  45.036  1.00  0.00           H  
ATOM   2559  CG  ARG   157      43.723  65.595  43.593  1.00  0.00           C  
ATOM   2560  HG2 ARG   157      44.431  64.998  44.169  1.00  0.00           H  
ATOM   2561  HG3 ARG   157      43.801  65.576  42.506  1.00  0.00           H  
ATOM   2562  CD  ARG   157      43.880  67.126  43.903  1.00  0.00           C  
ATOM   2563  HD2 ARG   157      43.460  67.679  43.062  1.00  0.00           H  
ATOM   2564  HD3 ARG   157      43.254  67.334  44.770  1.00  0.00           H  
ATOM   2565  NE  ARG   157      45.280  67.528  44.113  1.00  0.00           N  
ATOM   2566  HE  ARG   157      46.014  66.884  43.853  1.00  0.00           H  
ATOM   2567  CZ  ARG   157      45.671  68.619  44.726  1.00  0.00           C  
ATOM   2568  NH1 ARG   157      44.819  69.405  45.327  1.00  0.00           N  
ATOM   2569 HH11 ARG   157      43.855  69.114  45.404  1.00  0.00           H  
ATOM   2570 HH12 ARG   157      44.980  70.399  45.409  1.00  0.00           H  
ATOM   2571  NH2 ARG   157      46.880  69.085  44.615  1.00  0.00           N  
ATOM   2572 HH21 ARG   157      47.560  68.624  44.027  1.00  0.00           H  
ATOM   2573 HH22 ARG   157      47.058  69.877  45.215  1.00  0.00           H  
ATOM   2574  C   ARG   157      42.029  63.536  42.123  1.00  0.00           C  
ATOM   2575  O   ARG   157      43.029  63.039  41.657  1.00  0.00           O  
ATOM   2576  N   ASP   158      41.003  63.747  41.292  1.00  0.00           N  
ATOM   2577  H   ASP   158      40.125  64.015  41.712  1.00  0.00           H  
ATOM   2578  CA  ASP   158      41.195  64.028  39.820  1.00  0.00           C  
ATOM   2579  HA  ASP   158      41.803  63.185  39.491  1.00  0.00           H  
ATOM   2580  CB  ASP   158      39.793  63.896  39.122  1.00  0.00           C  
ATOM   2581  HB2 ASP   158      39.623  62.820  39.170  1.00  0.00           H  
ATOM   2582  HB3 ASP   158      39.017  64.510  39.579  1.00  0.00           H  
ATOM   2583  CG  ASP   158      39.967  64.187  37.671  1.00  0.00           C  
ATOM   2584  OD1 ASP   158      39.683  65.331  37.204  1.00  0.00           O  
ATOM   2585  OD2 ASP   158      40.427  63.275  36.942  1.00  0.00           O  
ATOM   2586  C   ASP   158      41.809  65.428  39.586  1.00  0.00           C  
ATOM   2587  O   ASP   158      41.192  66.431  39.813  1.00  0.00           O  
ATOM   2588  N   ASN   159      42.900  65.519  38.859  1.00  0.00           N  
ATOM   2589  H   ASN   159      43.338  64.692  38.479  1.00  0.00           H  
ATOM   2590  CA  ASN   159      43.633  66.716  38.471  1.00  0.00           C  
ATOM   2591  HA  ASN   159      43.807  67.285  39.385  1.00  0.00           H  
ATOM   2592  CB  ASN   159      44.998  66.477  37.783  1.00  0.00           C  
ATOM   2593  HB2 ASN   159      45.564  65.914  38.524  1.00  0.00           H  
ATOM   2594  HB3 ASN   159      44.823  65.955  36.842  1.00  0.00           H  
ATOM   2595  CG  ASN   159      45.814  67.688  37.381  1.00  0.00           C  
ATOM   2596  OD1 ASN   159      46.034  68.525  38.220  1.00  0.00           O  
ATOM   2597  ND2 ASN   159      46.198  67.787  36.172  1.00  0.00           N  
ATOM   2598 HD21 ASN   159      46.716  68.600  35.870  1.00  0.00           H  
ATOM   2599 HD22 ASN   159      45.876  67.157  35.451  1.00  0.00           H  
ATOM   2600  C   ASN   159      42.830  67.740  37.598  1.00  0.00           C  
ATOM   2601  O   ASN   159      42.620  68.899  37.949  1.00  0.00           O  
ATOM   2602  N   ARG   160      42.366  67.267  36.426  1.00  0.00           N  
ATOM   2603  H   ARG   160      42.498  66.279  36.259  1.00  0.00           H  
ATOM   2604  CA  ARG   160      41.702  68.167  35.418  1.00  0.00           C  
ATOM   2605  HA  ARG   160      42.490  68.875  35.157  1.00  0.00           H  
ATOM   2606  CB  ARG   160      41.433  67.398  34.156  1.00  0.00           C  
ATOM   2607  HB2 ARG   160      41.112  68.279  33.601  1.00  0.00           H  
ATOM   2608  HB3 ARG   160      42.394  67.120  33.724  1.00  0.00           H  
ATOM   2609  CG  ARG   160      40.415  66.294  34.055  1.00  0.00           C  
ATOM   2610  HG2 ARG   160      40.818  65.424  34.574  1.00  0.00           H  
ATOM   2611  HG3 ARG   160      39.474  66.644  34.480  1.00  0.00           H  
ATOM   2612  CD  ARG   160      40.092  65.952  32.509  1.00  0.00           C  
ATOM   2613  HD2 ARG   160      40.986  65.820  31.899  1.00  0.00           H  
ATOM   2614  HD3 ARG   160      39.467  65.059  32.497  1.00  0.00           H  
ATOM   2615  NE  ARG   160      39.284  67.029  31.904  1.00  0.00           N  
ATOM   2616  HE  ARG   160      39.785  67.846  31.586  1.00  0.00           H  
ATOM   2617  CZ  ARG   160      37.964  67.201  31.920  1.00  0.00           C  
ATOM   2618  NH1 ARG   160      37.235  66.257  32.418  1.00  0.00           N  
ATOM   2619 HH11 ARG   160      37.656  65.408  32.767  1.00  0.00           H  
ATOM   2620 HH12 ARG   160      36.229  66.309  32.483  1.00  0.00           H  
ATOM   2621  NH2 ARG   160      37.458  68.236  31.312  1.00  0.00           N  
ATOM   2622 HH21 ARG   160      38.130  68.909  30.973  1.00  0.00           H  
ATOM   2623 HH22 ARG   160      36.472  68.250  31.095  1.00  0.00           H  
ATOM   2624  C   ARG   160      40.478  68.950  35.927  1.00  0.00           C  
ATOM   2625  O   ARG   160      40.440  70.187  35.841  1.00  0.00           O  
ATOM   2626  N   THR   161      39.556  68.212  36.625  1.00  0.00           N  
ATOM   2627  H   THR   161      39.828  67.250  36.769  1.00  0.00           H  
ATOM   2628  CA  THR   161      38.361  68.760  37.270  1.00  0.00           C  
ATOM   2629  HA  THR   161      38.000  69.582  36.651  1.00  0.00           H  
ATOM   2630  CB  THR   161      37.213  67.748  37.282  1.00  0.00           C  
ATOM   2631  HB  THR   161      36.356  68.174  37.804  1.00  0.00           H  
ATOM   2632  CG2 THR   161      36.855  67.146  35.927  1.00  0.00           C  
ATOM   2633 HG21 THR   161      37.545  66.345  35.662  1.00  0.00           H  
ATOM   2634 HG22 THR   161      35.903  66.617  35.966  1.00  0.00           H  
ATOM   2635 HG23 THR   161      36.779  67.902  35.144  1.00  0.00           H  
ATOM   2636  OG1 THR   161      37.599  66.675  38.059  1.00  0.00           O  
ATOM   2637  HG1 THR   161      38.302  66.239  37.572  1.00  0.00           H  
ATOM   2638  C   THR   161      38.661  69.311  38.692  1.00  0.00           C  
ATOM   2639  O   THR   161      37.813  70.084  39.141  1.00  0.00           O  
ATOM   2640  N   ARG   162      39.852  69.101  39.243  1.00  0.00           N  
ATOM   2641  H   ARG   162      40.549  68.706  38.626  1.00  0.00           H  
ATOM   2642  CA  ARG   162      40.336  69.372  40.665  1.00  0.00           C  
ATOM   2643  HA  ARG   162      41.363  69.007  40.651  1.00  0.00           H  
ATOM   2644  CB  ARG   162      40.497  70.915  40.980  1.00  0.00           C  
ATOM   2645  HB2 ARG   162      39.495  71.306  40.805  1.00  0.00           H  
ATOM   2646  HB3 ARG   162      40.789  71.078  42.018  1.00  0.00           H  
ATOM   2647  CG  ARG   162      41.451  71.672  40.071  1.00  0.00           C  
ATOM   2648  HG2 ARG   162      41.198  71.442  39.036  1.00  0.00           H  
ATOM   2649  HG3 ARG   162      41.315  72.736  40.266  1.00  0.00           H  
ATOM   2650  CD  ARG   162      42.955  71.353  40.239  1.00  0.00           C  
ATOM   2651  HD2 ARG   162      43.210  71.402  41.297  1.00  0.00           H  
ATOM   2652  HD3 ARG   162      43.313  70.345  40.033  1.00  0.00           H  
ATOM   2653  NE  ARG   162      43.659  72.401  39.466  1.00  0.00           N  
ATOM   2654  HE  ARG   162      44.010  73.154  40.040  1.00  0.00           H  
ATOM   2655  CZ  ARG   162      43.846  72.576  38.169  1.00  0.00           C  
ATOM   2656  NH1 ARG   162      43.314  71.728  37.317  1.00  0.00           N  
ATOM   2657 HH11 ARG   162      42.858  70.943  37.760  1.00  0.00           H  
ATOM   2658 HH12 ARG   162      43.251  71.889  36.322  1.00  0.00           H  
ATOM   2659  NH2 ARG   162      44.657  73.548  37.728  1.00  0.00           N  
ATOM   2660 HH21 ARG   162      45.084  74.216  38.354  1.00  0.00           H  
ATOM   2661 HH22 ARG   162      44.555  73.860  36.773  1.00  0.00           H  
ATOM   2662  C   ARG   162      39.318  68.794  41.656  1.00  0.00           C  
ATOM   2663  O   ARG   162      38.901  69.434  42.620  1.00  0.00           O  
ATOM   2664  N   GLN   163      38.953  67.555  41.411  1.00  0.00           N  
ATOM   2665  H   GLN   163      39.372  67.154  40.584  1.00  0.00           H  
ATOM   2666  CA  GLN   163      37.875  66.846  42.176  1.00  0.00           C  
ATOM   2667  HA  GLN   163      37.379  67.661  42.704  1.00  0.00           H  
ATOM   2668  CB  GLN   163      36.871  66.105  41.305  1.00  0.00           C  
ATOM   2669  HB2 GLN   163      36.427  66.850  40.645  1.00  0.00           H  
ATOM   2670  HB3 GLN   163      37.323  65.250  40.801  1.00  0.00           H  
ATOM   2671  CG  GLN   163      35.734  65.582  42.144  1.00  0.00           C  
ATOM   2672  HG2 GLN   163      35.937  64.727  42.790  1.00  0.00           H  
ATOM   2673  HG3 GLN   163      35.350  66.423  42.722  1.00  0.00           H  
ATOM   2674  CD  GLN   163      34.540  65.170  41.244  1.00  0.00           C  
ATOM   2675  OE1 GLN   163      34.239  65.757  40.192  1.00  0.00           O  
ATOM   2676  NE2 GLN   163      33.868  64.041  41.487  1.00  0.00           N  
ATOM   2677 HE21 GLN   163      33.066  63.751  40.946  1.00  0.00           H  
ATOM   2678 HE22 GLN   163      34.174  63.632  42.358  1.00  0.00           H  
ATOM   2679  C   GLN   163      38.558  66.004  43.267  1.00  0.00           C  
ATOM   2680  O   GLN   163      39.022  64.891  42.941  1.00  0.00           O  
ATOM   2681  N   HIE   164      38.403  66.475  44.503  1.00  0.00           N  
ATOM   2682  H   HIE   164      37.990  67.381  44.673  1.00  0.00           H  
ATOM   2683  CA  HIE   164      38.816  65.710  45.665  1.00  0.00           C  
ATOM   2684  HA  HIE   164      39.796  65.339  45.365  1.00  0.00           H  
ATOM   2685  CB  HIE   164      38.918  66.703  46.805  1.00  0.00           C  
ATOM   2686  HB2 HIE   164      39.532  67.516  46.418  1.00  0.00           H  
ATOM   2687  HB3 HIE   164      37.920  67.029  47.095  1.00  0.00           H  
ATOM   2688  CG  HIE   164      39.473  66.059  48.058  1.00  0.00           C  
ATOM   2689  ND1 HIE   164      40.803  65.816  48.274  1.00  0.00           N  
ATOM   2690  CE1 HIE   164      40.990  65.431  49.496  1.00  0.00           C  
ATOM   2691  HE1 HIE   164      41.921  64.945  49.748  1.00  0.00           H  
ATOM   2692  NE2 HIE   164      39.759  65.283  50.038  1.00  0.00           N  
ATOM   2693  HE2 HIE   164      39.525  64.962  50.966  1.00  0.00           H  
ATOM   2694  CD2 HIE   164      38.785  65.720  49.171  1.00  0.00           C  
ATOM   2695  HD2 HIE   164      37.725  65.552  49.292  1.00  0.00           H  
ATOM   2696  C   HIE   164      37.827  64.614  45.905  1.00  0.00           C  
ATOM   2697  O   HIE   164      36.662  64.721  45.607  1.00  0.00           O  
ATOM   2698  N   ILE   165      38.286  63.543  46.487  1.00  0.00           N  
ATOM   2699  H   ILE   165      39.289  63.483  46.583  1.00  0.00           H  
ATOM   2700  CA  ILE   165      37.416  62.362  46.835  1.00  0.00           C  
ATOM   2701  HA  ILE   165      37.017  61.882  45.941  1.00  0.00           H  
ATOM   2702  CB  ILE   165      38.276  61.283  47.590  1.00  0.00           C  
ATOM   2703  HB  ILE   165      37.644  60.500  48.010  1.00  0.00           H  
ATOM   2704  CG2 ILE   165      39.096  60.505  46.627  1.00  0.00           C  
ATOM   2705 HG21 ILE   165      39.635  59.790  47.249  1.00  0.00           H  
ATOM   2706 HG22 ILE   165      38.433  60.092  45.867  1.00  0.00           H  
ATOM   2707 HG23 ILE   165      39.774  61.169  46.091  1.00  0.00           H  
ATOM   2708  CG1 ILE   165      38.836  61.906  48.913  1.00  0.00           C  
ATOM   2709 HG12 ILE   165      39.474  62.753  48.661  1.00  0.00           H  
ATOM   2710 HG13 ILE   165      38.092  62.261  49.626  1.00  0.00           H  
ATOM   2711  CD1 ILE   165      39.733  61.061  49.805  1.00  0.00           C  
ATOM   2712 HD11 ILE   165      39.710  61.424  50.832  1.00  0.00           H  
ATOM   2713 HD12 ILE   165      39.581  59.986  49.713  1.00  0.00           H  
ATOM   2714 HD13 ILE   165      40.798  61.186  49.609  1.00  0.00           H  
ATOM   2715  C   ILE   165      36.246  62.715  47.735  1.00  0.00           C  
ATOM   2716  O   ILE   165      36.257  63.802  48.377  1.00  0.00           O  
ATOM   2717  N   PRO   166      35.210  61.838  47.835  1.00  0.00           N  
ATOM   2718  CD  PRO   166      34.888  60.680  47.000  1.00  0.00           C  
ATOM   2719  HD2 PRO   166      35.216  59.779  47.517  1.00  0.00           H  
ATOM   2720  HD3 PRO   166      35.224  60.790  45.969  1.00  0.00           H  
ATOM   2721  CG  PRO   166      33.410  60.603  46.841  1.00  0.00           C  
ATOM   2722  HG2 PRO   166      33.188  59.613  46.444  1.00  0.00           H  
ATOM   2723  HG3 PRO   166      33.073  61.395  46.173  1.00  0.00           H  
ATOM   2724  CB  PRO   166      33.044  60.916  48.247  1.00  0.00           C  
ATOM   2725  HB2 PRO   166      33.227  60.020  48.840  1.00  0.00           H  
ATOM   2726  HB3 PRO   166      31.998  61.215  48.322  1.00  0.00           H  
ATOM   2727  CA  PRO   166      33.993  61.986  48.741  1.00  0.00           C  
ATOM   2728  HA  PRO   166      33.544  62.965  48.571  1.00  0.00           H  
ATOM   2729  C   PRO   166      34.329  61.883  50.229  1.00  0.00           C  
ATOM   2730  O   PRO   166      35.139  61.049  50.597  1.00  0.00           O  
ATOM   2731  N   TYR   167      33.782  62.732  51.080  1.00  0.00           N  
ATOM   2732  H   TYR   167      33.219  63.439  50.630  1.00  0.00           H  
ATOM   2733  CA  TYR   167      34.062  62.644  52.532  1.00  0.00           C  
ATOM   2734  HA  TYR   167      35.140  62.485  52.564  1.00  0.00           H  
ATOM   2735  CB  TYR   167      33.721  63.972  53.280  1.00  0.00           C  
ATOM   2736  HB2 TYR   167      34.381  64.782  52.968  1.00  0.00           H  
ATOM   2737  HB3 TYR   167      32.753  64.382  52.990  1.00  0.00           H  
ATOM   2738  CG  TYR   167      33.835  63.950  54.772  1.00  0.00           C  
ATOM   2739  CD1 TYR   167      35.093  64.049  55.434  1.00  0.00           C  
ATOM   2740  HD1 TYR   167      35.975  64.102  54.813  1.00  0.00           H  
ATOM   2741  CE1 TYR   167      35.118  64.052  56.858  1.00  0.00           C  
ATOM   2742  HE1 TYR   167      36.034  64.220  57.406  1.00  0.00           H  
ATOM   2743  CZ  TYR   167      33.976  63.690  57.519  1.00  0.00           C  
ATOM   2744  OH  TYR   167      34.040  63.651  58.905  1.00  0.00           O  
ATOM   2745  HH  TYR   167      33.270  63.198  59.255  1.00  0.00           H  
ATOM   2746  CE2 TYR   167      32.740  63.474  56.876  1.00  0.00           C  
ATOM   2747  HE2 TYR   167      31.810  63.330  57.404  1.00  0.00           H  
ATOM   2748  CD2 TYR   167      32.735  63.592  55.487  1.00  0.00           C  
ATOM   2749  HD2 TYR   167      31.792  63.451  54.979  1.00  0.00           H  
ATOM   2750  C   TYR   167      33.279  61.441  53.049  1.00  0.00           C  
ATOM   2751  O   TYR   167      32.053  61.537  53.061  1.00  0.00           O  
ATOM   2752  N   ARG   168      33.916  60.268  53.394  1.00  0.00           N  
ATOM   2753  H   ARG   168      34.906  60.247  53.194  1.00  0.00           H  
ATOM   2754  CA  ARG   168      33.285  59.031  53.888  1.00  0.00           C  
ATOM   2755  HA  ARG   168      32.200  59.094  53.810  1.00  0.00           H  
ATOM   2756  CB  ARG   168      33.810  57.773  53.118  1.00  0.00           C  
ATOM   2757  HB2 ARG   168      34.895  57.781  53.010  1.00  0.00           H  
ATOM   2758  HB3 ARG   168      33.641  56.887  53.730  1.00  0.00           H  
ATOM   2759  CG  ARG   168      33.150  57.789  51.717  1.00  0.00           C  
ATOM   2760  HG2 ARG   168      32.091  57.974  51.894  1.00  0.00           H  
ATOM   2761  HG3 ARG   168      33.536  58.604  51.104  1.00  0.00           H  
ATOM   2762  CD  ARG   168      33.422  56.465  50.885  1.00  0.00           C  
ATOM   2763  HD2 ARG   168      32.923  56.489  49.916  1.00  0.00           H  
ATOM   2764  HD3 ARG   168      34.474  56.305  50.648  1.00  0.00           H  
ATOM   2765  NE  ARG   168      32.995  55.246  51.622  1.00  0.00           N  
ATOM   2766  HE  ARG   168      32.200  55.315  52.241  1.00  0.00           H  
ATOM   2767  CZ  ARG   168      33.417  54.008  51.448  1.00  0.00           C  
ATOM   2768  NH1 ARG   168      34.365  53.718  50.590  1.00  0.00           N  
ATOM   2769 HH11 ARG   168      34.905  54.397  50.073  1.00  0.00           H  
ATOM   2770 HH12 ARG   168      34.793  52.805  50.635  1.00  0.00           H  
ATOM   2771  NH2 ARG   168      32.891  53.090  52.197  1.00  0.00           N  
ATOM   2772 HH21 ARG   168      32.193  53.385  52.865  1.00  0.00           H  
ATOM   2773 HH22 ARG   168      33.280  52.158  52.198  1.00  0.00           H  
ATOM   2774  C   ARG   168      33.728  58.887  55.322  1.00  0.00           C  
ATOM   2775  O   ARG   168      34.875  59.209  55.704  1.00  0.00           O  
ATOM   2776  N   GLU   169      32.826  58.474  56.144  1.00  0.00           N  
ATOM   2777  H   GLU   169      31.871  58.603  55.842  1.00  0.00           H  
ATOM   2778  CA  GLU   169      32.930  57.976  57.457  1.00  0.00           C  
ATOM   2779  HA  GLU   169      33.952  57.984  57.838  1.00  0.00           H  
ATOM   2780  CB  GLU   169      31.945  58.775  58.367  1.00  0.00           C  
ATOM   2781  HB2 GLU   169      30.935  58.712  57.962  1.00  0.00           H  
ATOM   2782  HB3 GLU   169      32.035  58.417  59.393  1.00  0.00           H  
ATOM   2783  CG  GLU   169      32.279  60.241  58.416  1.00  0.00           C  
ATOM   2784  HG2 GLU   169      33.357  60.374  58.326  1.00  0.00           H  
ATOM   2785  HG3 GLU   169      31.797  60.714  57.561  1.00  0.00           H  
ATOM   2786  CD  GLU   169      31.735  60.879  59.666  1.00  0.00           C  
ATOM   2787  OE1 GLU   169      30.686  60.546  60.221  1.00  0.00           O  
ATOM   2788  OE2 GLU   169      32.367  61.882  60.113  1.00  0.00           O  
ATOM   2789  C   GLU   169      32.558  56.452  57.504  1.00  0.00           C  
ATOM   2790  O   GLU   169      32.217  55.857  56.456  1.00  0.00           O  
ATOM   2791  N   ASP   170      32.551  55.791  58.664  1.00  0.00           N  
ATOM   2792  H   ASP   170      32.828  56.281  59.503  1.00  0.00           H  
ATOM   2793  CA  ASP   170      32.420  54.321  58.763  1.00  0.00           C  
ATOM   2794  HA  ASP   170      32.597  54.122  59.820  1.00  0.00           H  
ATOM   2795  CB  ASP   170      30.928  53.964  58.546  1.00  0.00           C  
ATOM   2796  HB2 ASP   170      30.645  54.125  57.506  1.00  0.00           H  
ATOM   2797  HB3 ASP   170      30.762  52.894  58.669  1.00  0.00           H  
ATOM   2798  CG  ASP   170      29.972  54.754  59.467  1.00  0.00           C  
ATOM   2799  OD1 ASP   170      30.091  54.753  60.737  1.00  0.00           O  
ATOM   2800  OD2 ASP   170      29.036  55.370  58.959  1.00  0.00           O  
ATOM   2801  C   ASP   170      33.413  53.521  57.857  1.00  0.00           C  
ATOM   2802  O   ASP   170      33.053  52.448  57.344  1.00  0.00           O  
ATOM   2803  N   LYS   171      34.581  54.066  57.633  1.00  0.00           N  
ATOM   2804  H   LYS   171      34.729  54.999  57.991  1.00  0.00           H  
ATOM   2805  CA  LYS   171      35.771  53.336  57.137  1.00  0.00           C  
ATOM   2806  HA  LYS   171      35.458  52.497  56.516  1.00  0.00           H  
ATOM   2807  CB  LYS   171      36.859  54.273  56.529  1.00  0.00           C  
ATOM   2808  HB2 LYS   171      37.176  55.006  57.270  1.00  0.00           H  
ATOM   2809  HB3 LYS   171      37.743  53.727  56.198  1.00  0.00           H  
ATOM   2810  CG  LYS   171      36.379  55.049  55.269  1.00  0.00           C  
ATOM   2811  HG2 LYS   171      35.601  55.795  55.426  1.00  0.00           H  
ATOM   2812  HG3 LYS   171      37.219  55.540  54.777  1.00  0.00           H  
ATOM   2813  CD  LYS   171      35.785  54.156  54.162  1.00  0.00           C  
ATOM   2814  HD2 LYS   171      34.953  53.594  54.585  1.00  0.00           H  
ATOM   2815  HD3 LYS   171      35.348  54.650  53.294  1.00  0.00           H  
ATOM   2816  CE  LYS   171      36.836  52.998  53.796  1.00  0.00           C  
ATOM   2817  HE2 LYS   171      37.338  52.617  54.685  1.00  0.00           H  
ATOM   2818  HE3 LYS   171      36.286  52.217  53.271  1.00  0.00           H  
ATOM   2819  NZ  LYS   171      37.867  53.491  52.795  1.00  0.00           N  
ATOM   2820  HZ1 LYS   171      37.485  54.024  52.027  1.00  0.00           H  
ATOM   2821  HZ2 LYS   171      38.624  53.946  53.285  1.00  0.00           H  
ATOM   2822  HZ3 LYS   171      38.368  52.682  52.454  1.00  0.00           H  
ATOM   2823  C   LYS   171      36.365  52.580  58.332  1.00  0.00           C  
ATOM   2824  O   LYS   171      35.879  52.765  59.416  1.00  0.00           O  
ATOM   2825  N   ASN   172      37.500  51.850  58.108  1.00  0.00           N  
ATOM   2826  H   ASN   172      37.873  51.924  57.173  1.00  0.00           H  
ATOM   2827  CA  ASN   172      38.360  51.420  59.210  1.00  0.00           C  
ATOM   2828  HA  ASN   172      37.680  51.163  60.022  1.00  0.00           H  
ATOM   2829  CB  ASN   172      39.231  50.225  58.906  1.00  0.00           C  
ATOM   2830  HB2 ASN   172      39.877  50.544  58.089  1.00  0.00           H  
ATOM   2831  HB3 ASN   172      39.799  49.939  59.792  1.00  0.00           H  
ATOM   2832  CG  ASN   172      38.371  49.053  58.575  1.00  0.00           C  
ATOM   2833  OD1 ASN   172      37.396  48.742  59.232  1.00  0.00           O  
ATOM   2834  ND2 ASN   172      38.673  48.232  57.540  1.00  0.00           N  
ATOM   2835 HD21 ASN   172      38.123  47.395  57.411  1.00  0.00           H  
ATOM   2836 HD22 ASN   172      39.505  48.376  56.986  1.00  0.00           H  
ATOM   2837  C   ASN   172      39.269  52.586  59.693  1.00  0.00           C  
ATOM   2838  O   ASN   172      39.596  53.529  58.956  1.00  0.00           O  
ATOM   2839  N   LEU   173      39.868  52.425  60.895  1.00  0.00           N  
ATOM   2840  H   LEU   173      39.630  51.567  61.372  1.00  0.00           H  
ATOM   2841  CA  LEU   173      41.218  53.024  61.232  1.00  0.00           C  
ATOM   2842  HA  LEU   173      41.106  54.090  61.038  1.00  0.00           H  
ATOM   2843  CB  LEU   173      41.463  52.721  62.732  1.00  0.00           C  
ATOM   2844  HB2 LEU   173      40.724  53.325  63.258  1.00  0.00           H  
ATOM   2845  HB3 LEU   173      41.145  51.684  62.842  1.00  0.00           H  
ATOM   2846  CG  LEU   173      42.881  52.881  63.249  1.00  0.00           C  
ATOM   2847  HG  LEU   173      43.520  52.229  62.654  1.00  0.00           H  
ATOM   2848  CD1 LEU   173      43.543  54.199  63.005  1.00  0.00           C  
ATOM   2849 HD11 LEU   173      44.623  54.092  63.110  1.00  0.00           H  
ATOM   2850 HD12 LEU   173      43.246  54.530  62.010  1.00  0.00           H  
ATOM   2851 HD13 LEU   173      43.212  54.907  63.765  1.00  0.00           H  
ATOM   2852  CD2 LEU   173      42.958  52.463  64.720  1.00  0.00           C  
ATOM   2853 HD21 LEU   173      42.725  51.399  64.675  1.00  0.00           H  
ATOM   2854 HD22 LEU   173      43.984  52.571  65.071  1.00  0.00           H  
ATOM   2855 HD23 LEU   173      42.412  53.074  65.439  1.00  0.00           H  
ATOM   2856  C   LEU   173      42.298  52.406  60.300  1.00  0.00           C  
ATOM   2857  O   LEU   173      42.785  51.300  60.555  1.00  0.00           O  
ATOM   2858  N   THR   174      42.572  53.105  59.185  1.00  0.00           N  
ATOM   2859  H   THR   174      42.174  54.023  59.049  1.00  0.00           H  
ATOM   2860  CA  THR   174      43.450  52.470  58.138  1.00  0.00           C  
ATOM   2861  HA  THR   174      43.059  51.497  57.840  1.00  0.00           H  
ATOM   2862  CB  THR   174      43.276  53.304  56.801  1.00  0.00           C  
ATOM   2863  HB  THR   174      43.658  54.309  56.982  1.00  0.00           H  
ATOM   2864  CG2 THR   174      44.045  52.695  55.642  1.00  0.00           C  
ATOM   2865 HG21 THR   174      45.105  52.937  55.721  1.00  0.00           H  
ATOM   2866 HG22 THR   174      44.053  51.605  55.613  1.00  0.00           H  
ATOM   2867 HG23 THR   174      43.643  52.997  54.675  1.00  0.00           H  
ATOM   2868  OG1 THR   174      41.895  53.281  56.443  1.00  0.00           O  
ATOM   2869  HG1 THR   174      41.433  54.083  56.699  1.00  0.00           H  
ATOM   2870  C   THR   174      44.875  52.367  58.596  1.00  0.00           C  
ATOM   2871  O   THR   174      45.472  51.309  58.427  1.00  0.00           O  
ATOM   2872  N   GLY   175      45.463  53.500  59.020  1.00  0.00           N  
ATOM   2873  H   GLY   175      45.015  54.357  58.727  1.00  0.00           H  
ATOM   2874  CA  GLY   175      46.740  53.482  59.626  1.00  0.00           C  
ATOM   2875  HA2 GLY   175      47.414  52.979  58.934  1.00  0.00           H  
ATOM   2876  HA3 GLY   175      47.211  54.465  59.589  1.00  0.00           H  
ATOM   2877  C   GLY   175      46.992  52.623  60.885  1.00  0.00           C  
ATOM   2878  O   GLY   175      46.099  52.202  61.548  1.00  0.00           O  
ATOM   2879  N   THR   176      48.242  52.422  61.329  1.00  0.00           N  
ATOM   2880  H   THR   176      49.005  52.731  60.743  1.00  0.00           H  
ATOM   2881  CA  THR   176      48.720  51.855  62.580  1.00  0.00           C  
ATOM   2882  HA  THR   176      48.193  50.904  62.661  1.00  0.00           H  
ATOM   2883  CB  THR   176      50.167  51.422  62.450  1.00  0.00           C  
ATOM   2884  HB  THR   176      50.642  51.236  63.414  1.00  0.00           H  
ATOM   2885  CG2 THR   176      50.326  50.126  61.698  1.00  0.00           C  
ATOM   2886 HG21 THR   176      49.681  50.090  60.820  1.00  0.00           H  
ATOM   2887 HG22 THR   176      51.360  50.008  61.373  1.00  0.00           H  
ATOM   2888 HG23 THR   176      50.011  49.330  62.372  1.00  0.00           H  
ATOM   2889  OG1 THR   176      50.957  52.396  61.841  1.00  0.00           O  
ATOM   2890  HG1 THR   176      50.612  52.423  60.945  1.00  0.00           H  
ATOM   2891  C   THR   176      48.318  52.699  63.797  1.00  0.00           C  
ATOM   2892  O   THR   176      48.705  53.898  63.812  1.00  0.00           O  
ATOM   2893  N   ALA   177      47.599  52.111  64.768  1.00  0.00           N  
ATOM   2894  H   ALA   177      47.357  51.138  64.650  1.00  0.00           H  
ATOM   2895  CA  ALA   177      47.055  52.678  65.997  1.00  0.00           C  
ATOM   2896  HA  ALA   177      46.141  53.128  65.610  1.00  0.00           H  
ATOM   2897  CB  ALA   177      46.687  51.574  66.953  1.00  0.00           C  
ATOM   2898  HB1 ALA   177      47.570  51.184  67.458  1.00  0.00           H  
ATOM   2899  HB2 ALA   177      46.029  51.895  67.761  1.00  0.00           H  
ATOM   2900  HB3 ALA   177      46.179  50.742  66.467  1.00  0.00           H  
ATOM   2901  C   ALA   177      47.912  53.746  66.644  1.00  0.00           C  
ATOM   2902  O   ALA   177      47.537  54.900  66.801  1.00  0.00           O  
ATOM   2903  N   ARG   178      49.228  53.434  66.783  1.00  0.00           N  
ATOM   2904  H   ARG   178      49.397  52.476  66.512  1.00  0.00           H  
ATOM   2905  CA  ARG   178      50.209  54.287  67.437  1.00  0.00           C  
ATOM   2906  HA  ARG   178      49.784  54.580  68.397  1.00  0.00           H  
ATOM   2907  CB  ARG   178      51.544  53.520  67.610  1.00  0.00           C  
ATOM   2908  HB2 ARG   178      51.388  52.617  68.200  1.00  0.00           H  
ATOM   2909  HB3 ARG   178      51.906  53.311  66.603  1.00  0.00           H  
ATOM   2910  CG  ARG   178      52.497  54.400  68.419  1.00  0.00           C  
ATOM   2911  HG2 ARG   178      52.763  55.260  67.805  1.00  0.00           H  
ATOM   2912  HG3 ARG   178      51.880  54.791  69.228  1.00  0.00           H  
ATOM   2913  CD  ARG   178      53.753  53.669  68.727  1.00  0.00           C  
ATOM   2914  HD2 ARG   178      54.355  54.018  67.888  1.00  0.00           H  
ATOM   2915  HD3 ARG   178      54.218  54.090  69.619  1.00  0.00           H  
ATOM   2916  NE  ARG   178      53.544  52.220  68.795  1.00  0.00           N  
ATOM   2917  HE  ARG   178      52.871  51.872  69.462  1.00  0.00           H  
ATOM   2918  CZ  ARG   178      54.218  51.237  68.252  1.00  0.00           C  
ATOM   2919  NH1 ARG   178      55.157  51.380  67.432  1.00  0.00           N  
ATOM   2920 HH11 ARG   178      55.392  52.291  67.066  1.00  0.00           H  
ATOM   2921 HH12 ARG   178      55.657  50.571  67.090  1.00  0.00           H  
ATOM   2922  NH2 ARG   178      53.949  50.008  68.491  1.00  0.00           N  
ATOM   2923 HH21 ARG   178      53.103  49.833  69.014  1.00  0.00           H  
ATOM   2924 HH22 ARG   178      54.411  49.312  67.923  1.00  0.00           H  
ATOM   2925  C   ARG   178      50.394  55.592  66.659  1.00  0.00           C  
ATOM   2926  O   ARG   178      50.227  56.696  67.194  1.00  0.00           O  
ATOM   2927  N   TYR   179      50.621  55.520  65.351  1.00  0.00           N  
ATOM   2928  H   TYR   179      50.578  54.636  64.865  1.00  0.00           H  
ATOM   2929  CA  TYR   179      51.018  56.702  64.550  1.00  0.00           C  
ATOM   2930  HA  TYR   179      51.452  57.474  65.185  1.00  0.00           H  
ATOM   2931  CB  TYR   179      52.058  56.232  63.455  1.00  0.00           C  
ATOM   2932  HB2 TYR   179      51.613  55.567  62.714  1.00  0.00           H  
ATOM   2933  HB3 TYR   179      52.474  57.094  62.934  1.00  0.00           H  
ATOM   2934  CG  TYR   179      53.262  55.560  64.178  1.00  0.00           C  
ATOM   2935  CD1 TYR   179      54.200  56.361  64.875  1.00  0.00           C  
ATOM   2936  HD1 TYR   179      54.030  57.425  64.949  1.00  0.00           H  
ATOM   2937  CE1 TYR   179      55.299  55.674  65.463  1.00  0.00           C  
ATOM   2938  HE1 TYR   179      56.018  56.218  66.058  1.00  0.00           H  
ATOM   2939  CZ  TYR   179      55.416  54.272  65.466  1.00  0.00           C  
ATOM   2940  OH  TYR   179      56.436  53.696  66.113  1.00  0.00           O  
ATOM   2941  HH  TYR   179      56.823  53.040  65.528  1.00  0.00           H  
ATOM   2942  CE2 TYR   179      54.415  53.498  64.825  1.00  0.00           C  
ATOM   2943  HE2 TYR   179      54.330  52.424  64.896  1.00  0.00           H  
ATOM   2944  CD2 TYR   179      53.381  54.149  64.162  1.00  0.00           C  
ATOM   2945  HD2 TYR   179      52.557  53.585  63.749  1.00  0.00           H  
ATOM   2946  C   TYR   179      49.836  57.482  63.929  1.00  0.00           C  
ATOM   2947  O   TYR   179      49.958  58.715  63.950  1.00  0.00           O  
ATOM   2948  N   ALA   180      48.716  56.868  63.593  1.00  0.00           N  
ATOM   2949  H   ALA   180      48.776  55.860  63.607  1.00  0.00           H  
ATOM   2950  CA  ALA   180      47.541  57.392  62.825  1.00  0.00           C  
ATOM   2951  HA  ALA   180      47.902  57.630  61.825  1.00  0.00           H  
ATOM   2952  CB  ALA   180      46.521  56.197  62.584  1.00  0.00           C  
ATOM   2953  HB1 ALA   180      45.933  56.040  63.488  1.00  0.00           H  
ATOM   2954  HB2 ALA   180      45.973  56.669  61.768  1.00  0.00           H  
ATOM   2955  HB3 ALA   180      47.011  55.314  62.175  1.00  0.00           H  
ATOM   2956  C   ALA   180      46.882  58.627  63.431  1.00  0.00           C  
ATOM   2957  O   ALA   180      46.523  58.612  64.584  1.00  0.00           O  
ATOM   2958  N   SER   181      46.518  59.558  62.561  1.00  0.00           N  
ATOM   2959  H   SER   181      46.872  59.417  61.625  1.00  0.00           H  
ATOM   2960  CA  SER   181      45.701  60.707  62.823  1.00  0.00           C  
ATOM   2961  HA  SER   181      46.361  61.319  63.437  1.00  0.00           H  
ATOM   2962  CB  SER   181      45.407  61.387  61.518  1.00  0.00           C  
ATOM   2963  HB2 SER   181      45.095  62.427  61.618  1.00  0.00           H  
ATOM   2964  HB3 SER   181      46.371  61.452  61.013  1.00  0.00           H  
ATOM   2965  OG  SER   181      44.544  60.708  60.716  1.00  0.00           O  
ATOM   2966  HG  SER   181      44.210  61.348  60.084  1.00  0.00           H  
ATOM   2967  C   SER   181      44.321  60.599  63.534  1.00  0.00           C  
ATOM   2968  O   SER   181      43.607  59.640  63.348  1.00  0.00           O  
ATOM   2969  N   ILE   182      43.948  61.694  64.276  1.00  0.00           N  
ATOM   2970  H   ILE   182      44.624  62.442  64.338  1.00  0.00           H  
ATOM   2971  CA  ILE   182      42.582  61.981  64.795  1.00  0.00           C  
ATOM   2972  HA  ILE   182      42.506  61.592  65.810  1.00  0.00           H  
ATOM   2973  CB  ILE   182      42.453  63.531  64.972  1.00  0.00           C  
ATOM   2974  HB  ILE   182      42.867  63.986  64.072  1.00  0.00           H  
ATOM   2975  CG2 ILE   182      41.023  64.065  65.089  1.00  0.00           C  
ATOM   2976 HG21 ILE   182      40.995  65.128  64.847  1.00  0.00           H  
ATOM   2977 HG22 ILE   182      40.237  63.517  64.568  1.00  0.00           H  
ATOM   2978 HG23 ILE   182      40.713  64.071  66.134  1.00  0.00           H  
ATOM   2979  CG1 ILE   182      43.412  63.999  66.114  1.00  0.00           C  
ATOM   2980 HG12 ILE   182      42.921  63.740  67.052  1.00  0.00           H  
ATOM   2981 HG13 ILE   182      44.297  63.363  66.125  1.00  0.00           H  
ATOM   2982  CD1 ILE   182      43.657  65.510  66.090  1.00  0.00           C  
ATOM   2983 HD11 ILE   182      42.808  66.144  65.833  1.00  0.00           H  
ATOM   2984 HD12 ILE   182      43.916  65.927  67.063  1.00  0.00           H  
ATOM   2985 HD13 ILE   182      44.415  65.743  65.342  1.00  0.00           H  
ATOM   2986  C   ILE   182      41.515  61.331  63.920  1.00  0.00           C  
ATOM   2987  O   ILE   182      40.867  60.434  64.449  1.00  0.00           O  
ATOM   2988  N   ASN   183      41.295  61.773  62.629  1.00  0.00           N  
ATOM   2989  H   ASN   183      42.008  62.371  62.234  1.00  0.00           H  
ATOM   2990  CA  ASN   183      40.309  61.210  61.669  1.00  0.00           C  
ATOM   2991  HA  ASN   183      39.324  61.484  62.047  1.00  0.00           H  
ATOM   2992  CB  ASN   183      40.591  62.009  60.363  1.00  0.00           C  
ATOM   2993  HB2 ASN   183      41.561  61.631  60.040  1.00  0.00           H  
ATOM   2994  HB3 ASN   183      39.898  61.836  59.539  1.00  0.00           H  
ATOM   2995  CG  ASN   183      40.561  63.548  60.619  1.00  0.00           C  
ATOM   2996  OD1 ASN   183      39.609  64.125  61.074  1.00  0.00           O  
ATOM   2997  ND2 ASN   183      41.652  64.141  60.389  1.00  0.00           N  
ATOM   2998 HD21 ASN   183      41.567  65.147  60.387  1.00  0.00           H  
ATOM   2999 HD22 ASN   183      42.476  63.643  60.087  1.00  0.00           H  
ATOM   3000  C   ASN   183      40.356  59.653  61.520  1.00  0.00           C  
ATOM   3001  O   ASN   183      39.297  59.038  61.644  1.00  0.00           O  
ATOM   3002  N   ALA   184      41.543  58.972  61.464  1.00  0.00           N  
ATOM   3003  H   ALA   184      42.394  59.510  61.538  1.00  0.00           H  
ATOM   3004  CA  ALA   184      41.595  57.544  61.271  1.00  0.00           C  
ATOM   3005  HA  ALA   184      40.986  57.364  60.385  1.00  0.00           H  
ATOM   3006  CB  ALA   184      43.050  57.208  60.926  1.00  0.00           C  
ATOM   3007  HB1 ALA   184      43.120  56.246  60.419  1.00  0.00           H  
ATOM   3008  HB2 ALA   184      43.287  57.926  60.142  1.00  0.00           H  
ATOM   3009  HB3 ALA   184      43.695  57.328  61.797  1.00  0.00           H  
ATOM   3010  C   ALA   184      40.900  56.799  62.498  1.00  0.00           C  
ATOM   3011  O   ALA   184      40.199  55.773  62.370  1.00  0.00           O  
ATOM   3012  N   HIE   185      41.229  57.284  63.676  1.00  0.00           N  
ATOM   3013  H   HIE   185      41.910  58.029  63.634  1.00  0.00           H  
ATOM   3014  CA  HIE   185      40.726  56.856  65.020  1.00  0.00           C  
ATOM   3015  HA  HIE   185      40.732  55.768  64.950  1.00  0.00           H  
ATOM   3016  CB  HIE   185      41.640  57.466  66.064  1.00  0.00           C  
ATOM   3017  HB2 HIE   185      41.911  58.491  65.813  1.00  0.00           H  
ATOM   3018  HB3 HIE   185      41.053  57.566  66.977  1.00  0.00           H  
ATOM   3019  CG  HIE   185      42.925  56.651  66.308  1.00  0.00           C  
ATOM   3020  ND1 HIE   185      42.977  55.459  67.061  1.00  0.00           N  
ATOM   3021  CE1 HIE   185      44.225  55.025  66.954  1.00  0.00           C  
ATOM   3022  HE1 HIE   185      44.648  54.146  67.416  1.00  0.00           H  
ATOM   3023  NE2 HIE   185      44.916  55.908  66.194  1.00  0.00           N  
ATOM   3024  HE2 HIE   185      45.892  55.806  65.957  1.00  0.00           H  
ATOM   3025  CD2 HIE   185      44.118  56.954  65.778  1.00  0.00           C  
ATOM   3026  HD2 HIE   185      44.412  57.778  65.144  1.00  0.00           H  
ATOM   3027  C   HIE   185      39.199  57.218  65.215  1.00  0.00           C  
ATOM   3028  O   HIE   185      38.613  56.664  66.143  1.00  0.00           O  
ATOM   3029  N   LEU   186      38.656  58.148  64.465  1.00  0.00           N  
ATOM   3030  H   LEU   186      39.168  58.616  63.732  1.00  0.00           H  
ATOM   3031  CA  LEU   186      37.157  58.233  64.366  1.00  0.00           C  
ATOM   3032  HA  LEU   186      36.683  58.060  65.332  1.00  0.00           H  
ATOM   3033  CB  LEU   186      36.810  59.775  64.106  1.00  0.00           C  
ATOM   3034  HB2 LEU   186      37.308  60.094  63.191  1.00  0.00           H  
ATOM   3035  HB3 LEU   186      35.740  59.850  63.910  1.00  0.00           H  
ATOM   3036  CG  LEU   186      37.124  60.828  65.206  1.00  0.00           C  
ATOM   3037  HG  LEU   186      38.172  60.785  65.501  1.00  0.00           H  
ATOM   3038  CD1 LEU   186      36.691  62.230  64.778  1.00  0.00           C  
ATOM   3039 HD11 LEU   186      35.659  62.317  64.438  1.00  0.00           H  
ATOM   3040 HD12 LEU   186      36.810  62.967  65.571  1.00  0.00           H  
ATOM   3041 HD13 LEU   186      37.359  62.591  63.995  1.00  0.00           H  
ATOM   3042  CD2 LEU   186      36.321  60.674  66.514  1.00  0.00           C  
ATOM   3043 HD21 LEU   186      36.323  59.604  66.722  1.00  0.00           H  
ATOM   3044 HD22 LEU   186      36.746  61.297  67.301  1.00  0.00           H  
ATOM   3045 HD23 LEU   186      35.300  60.878  66.190  1.00  0.00           H  
ATOM   3046  C   LEU   186      36.527  57.428  63.262  1.00  0.00           C  
ATOM   3047  O   LEU   186      35.319  57.491  63.146  1.00  0.00           O  
ATOM   3048  N   GLY   187      37.324  56.762  62.380  1.00  0.00           N  
ATOM   3049  H   GLY   187      38.331  56.747  62.452  1.00  0.00           H  
ATOM   3050  CA  GLY   187      36.721  55.905  61.284  1.00  0.00           C  
ATOM   3051  HA2 GLY   187      37.381  55.079  61.020  1.00  0.00           H  
ATOM   3052  HA3 GLY   187      35.782  55.450  61.600  1.00  0.00           H  
ATOM   3053  C   GLY   187      36.418  56.735  59.991  1.00  0.00           C  
ATOM   3054  O   GLY   187      35.668  56.263  59.087  1.00  0.00           O  
ATOM   3055  N   ILE   188      36.903  58.032  59.995  1.00  0.00           N  
ATOM   3056  H   ILE   188      37.538  58.238  60.753  1.00  0.00           H  
ATOM   3057  CA  ILE   188      36.895  58.821  58.770  1.00  0.00           C  
ATOM   3058  HA  ILE   188      35.893  58.701  58.358  1.00  0.00           H  
ATOM   3059  CB  ILE   188      37.106  60.327  59.106  1.00  0.00           C  
ATOM   3060  HB  ILE   188      38.071  60.392  59.608  1.00  0.00           H  
ATOM   3061  CG2 ILE   188      36.981  61.361  57.954  1.00  0.00           C  
ATOM   3062 HG21 ILE   188      36.041  61.309  57.404  1.00  0.00           H  
ATOM   3063 HG22 ILE   188      37.076  62.420  58.193  1.00  0.00           H  
ATOM   3064 HG23 ILE   188      37.786  61.173  57.244  1.00  0.00           H  
ATOM   3065  CG1 ILE   188      36.092  60.745  60.129  1.00  0.00           C  
ATOM   3066 HG12 ILE   188      35.067  60.722  59.759  1.00  0.00           H  
ATOM   3067 HG13 ILE   188      36.004  60.047  60.962  1.00  0.00           H  
ATOM   3068  CD1 ILE   188      36.215  62.197  60.786  1.00  0.00           C  
ATOM   3069 HD11 ILE   188      35.351  62.421  61.412  1.00  0.00           H  
ATOM   3070 HD12 ILE   188      37.141  62.217  61.361  1.00  0.00           H  
ATOM   3071 HD13 ILE   188      36.318  63.007  60.065  1.00  0.00           H  
ATOM   3072  C   ILE   188      37.905  58.181  57.731  1.00  0.00           C  
ATOM   3073  O   ILE   188      38.891  57.548  58.079  1.00  0.00           O  
ATOM   3074  N   GLU   189      37.753  58.560  56.419  1.00  0.00           N  
ATOM   3075  H   GLU   189      37.015  59.204  56.173  1.00  0.00           H  
ATOM   3076  CA  GLU   189      38.824  58.408  55.399  1.00  0.00           C  
ATOM   3077  HA  GLU   189      39.223  57.395  55.450  1.00  0.00           H  
ATOM   3078  CB  GLU   189      38.184  58.681  54.093  1.00  0.00           C  
ATOM   3079  HB2 GLU   189      37.399  57.956  53.878  1.00  0.00           H  
ATOM   3080  HB3 GLU   189      37.638  59.622  54.036  1.00  0.00           H  
ATOM   3081  CG  GLU   189      39.106  58.654  52.854  1.00  0.00           C  
ATOM   3082  HG2 GLU   189      38.498  58.806  51.962  1.00  0.00           H  
ATOM   3083  HG3 GLU   189      39.769  59.519  52.859  1.00  0.00           H  
ATOM   3084  CD  GLU   189      39.810  57.268  52.647  1.00  0.00           C  
ATOM   3085  OE1 GLU   189      40.754  56.942  53.327  1.00  0.00           O  
ATOM   3086  OE2 GLU   189      39.370  56.500  51.760  1.00  0.00           O  
ATOM   3087  C   GLU   189      40.011  59.297  55.728  1.00  0.00           C  
ATOM   3088  O   GLU   189      39.948  60.293  56.439  1.00  0.00           O  
ATOM   3089  N   GLN   190      41.180  58.966  55.286  1.00  0.00           N  
ATOM   3090  H   GLN   190      41.263  58.277  54.553  1.00  0.00           H  
ATOM   3091  CA  GLN   190      42.363  59.786  55.409  1.00  0.00           C  
ATOM   3092  HA  GLN   190      42.183  60.442  56.261  1.00  0.00           H  
ATOM   3093  CB  GLN   190      43.671  58.957  55.825  1.00  0.00           C  
ATOM   3094  HB2 GLN   190      43.982  58.340  54.981  1.00  0.00           H  
ATOM   3095  HB3 GLN   190      44.422  59.699  56.097  1.00  0.00           H  
ATOM   3096  CG  GLN   190      43.431  58.227  57.148  1.00  0.00           C  
ATOM   3097  HG2 GLN   190      43.110  58.961  57.886  1.00  0.00           H  
ATOM   3098  HG3 GLN   190      42.563  57.594  56.967  1.00  0.00           H  
ATOM   3099  CD  GLN   190      44.685  57.457  57.732  1.00  0.00           C  
ATOM   3100  OE1 GLN   190      44.520  56.299  58.160  1.00  0.00           O  
ATOM   3101  NE2 GLN   190      45.861  57.873  57.810  1.00  0.00           N  
ATOM   3102 HE21 GLN   190      46.550  57.203  58.121  1.00  0.00           H  
ATOM   3103 HE22 GLN   190      46.109  58.838  57.643  1.00  0.00           H  
ATOM   3104  C   GLN   190      42.687  60.616  54.140  1.00  0.00           C  
ATOM   3105  O   GLN   190      42.176  60.373  53.022  1.00  0.00           O  
ATOM   3106  N   SER   191      43.519  61.659  54.385  1.00  0.00           N  
ATOM   3107  H   SER   191      43.677  61.788  55.374  1.00  0.00           H  
ATOM   3108  CA  SER   191      43.854  62.821  53.567  1.00  0.00           C  
ATOM   3109  HA  SER   191      43.746  62.580  52.510  1.00  0.00           H  
ATOM   3110  CB  SER   191      42.722  63.871  53.826  1.00  0.00           C  
ATOM   3111  HB2 SER   191      42.877  64.499  52.949  1.00  0.00           H  
ATOM   3112  HB3 SER   191      41.797  63.296  53.793  1.00  0.00           H  
ATOM   3113  OG  SER   191      42.965  64.606  55.011  1.00  0.00           O  
ATOM   3114  HG  SER   191      42.892  64.015  55.764  1.00  0.00           H  
ATOM   3115  C   SER   191      45.287  63.353  53.724  1.00  0.00           C  
ATOM   3116  O   SER   191      46.068  62.810  54.530  1.00  0.00           O  
ATOM   3117  N   ARG   192      45.649  64.365  53.025  1.00  0.00           N  
ATOM   3118  H   ARG   192      45.076  64.730  52.277  1.00  0.00           H  
ATOM   3119  CA  ARG   192      47.014  65.001  53.176  1.00  0.00           C  
ATOM   3120  HA  ARG   192      47.779  64.241  53.018  1.00  0.00           H  
ATOM   3121  CB  ARG   192      47.111  66.137  52.191  1.00  0.00           C  
ATOM   3122  HB2 ARG   192      46.200  66.729  52.280  1.00  0.00           H  
ATOM   3123  HB3 ARG   192      48.018  66.697  52.420  1.00  0.00           H  
ATOM   3124  CG  ARG   192      47.177  65.700  50.737  1.00  0.00           C  
ATOM   3125  HG2 ARG   192      48.043  65.056  50.583  1.00  0.00           H  
ATOM   3126  HG3 ARG   192      46.305  65.173  50.349  1.00  0.00           H  
ATOM   3127  CD  ARG   192      47.350  66.990  49.897  1.00  0.00           C  
ATOM   3128  HD2 ARG   192      48.024  67.621  50.477  1.00  0.00           H  
ATOM   3129  HD3 ARG   192      47.829  66.755  48.947  1.00  0.00           H  
ATOM   3130  NE  ARG   192      46.083  67.730  49.590  1.00  0.00           N  
ATOM   3131  HE  ARG   192      45.212  67.346  49.928  1.00  0.00           H  
ATOM   3132  CZ  ARG   192      45.949  68.828  48.868  1.00  0.00           C  
ATOM   3133  NH1 ARG   192      46.919  69.328  48.150  1.00  0.00           N  
ATOM   3134 HH11 ARG   192      47.821  68.873  48.127  1.00  0.00           H  
ATOM   3135 HH12 ARG   192      46.881  70.245  47.729  1.00  0.00           H  
ATOM   3136  NH2 ARG   192      44.762  69.434  48.765  1.00  0.00           N  
ATOM   3137 HH21 ARG   192      43.944  69.055  49.220  1.00  0.00           H  
ATOM   3138 HH22 ARG   192      44.657  70.253  48.184  1.00  0.00           H  
ATOM   3139  C   ARG   192      47.345  65.499  54.554  1.00  0.00           C  
ATOM   3140  O   ARG   192      48.454  65.401  55.053  1.00  0.00           O  
ATOM   3141  N   ARG   193      46.340  66.001  55.261  1.00  0.00           N  
ATOM   3142  H   ARG   193      45.445  66.145  54.815  1.00  0.00           H  
ATOM   3143  CA  ARG   193      46.453  66.389  56.700  1.00  0.00           C  
ATOM   3144  HA  ARG   193      47.293  67.079  56.785  1.00  0.00           H  
ATOM   3145  CB  ARG   193      45.028  66.905  57.178  1.00  0.00           C  
ATOM   3146  HB2 ARG   193      44.909  67.943  56.870  1.00  0.00           H  
ATOM   3147  HB3 ARG   193      44.240  66.282  56.756  1.00  0.00           H  
ATOM   3148  CG  ARG   193      44.911  67.031  58.695  1.00  0.00           C  
ATOM   3149  HG2 ARG   193      45.895  67.014  59.163  1.00  0.00           H  
ATOM   3150  HG3 ARG   193      44.385  67.972  58.860  1.00  0.00           H  
ATOM   3151  CD  ARG   193      44.188  65.855  59.338  1.00  0.00           C  
ATOM   3152  HD2 ARG   193      43.166  65.845  58.959  1.00  0.00           H  
ATOM   3153  HD3 ARG   193      44.674  64.905  59.113  1.00  0.00           H  
ATOM   3154  NE  ARG   193      44.128  66.010  60.798  1.00  0.00           N  
ATOM   3155  HE  ARG   193      44.604  65.319  61.360  1.00  0.00           H  
ATOM   3156  CZ  ARG   193      43.324  66.752  61.490  1.00  0.00           C  
ATOM   3157  NH1 ARG   193      42.447  67.590  60.980  1.00  0.00           N  
ATOM   3158 HH11 ARG   193      42.502  67.854  60.007  1.00  0.00           H  
ATOM   3159 HH12 ARG   193      41.911  68.183  61.597  1.00  0.00           H  
ATOM   3160  NH2 ARG   193      43.297  66.595  62.744  1.00  0.00           N  
ATOM   3161 HH21 ARG   193      43.897  65.932  63.213  1.00  0.00           H  
ATOM   3162 HH22 ARG   193      42.607  67.115  63.268  1.00  0.00           H  
ATOM   3163  C   ARG   193      46.852  65.190  57.547  1.00  0.00           C  
ATOM   3164  O   ARG   193      47.739  65.430  58.412  1.00  0.00           O  
ATOM   3165  N   ASP   194      46.342  64.031  57.246  1.00  0.00           N  
ATOM   3166  H   ASP   194      45.707  64.039  56.460  1.00  0.00           H  
ATOM   3167  CA  ASP   194      46.488  62.811  58.045  1.00  0.00           C  
ATOM   3168  HA  ASP   194      46.411  62.972  59.121  1.00  0.00           H  
ATOM   3169  CB  ASP   194      45.373  61.887  57.571  1.00  0.00           C  
ATOM   3170  HB2 ASP   194      45.414  61.612  56.517  1.00  0.00           H  
ATOM   3171  HB3 ASP   194      45.467  61.083  58.301  1.00  0.00           H  
ATOM   3172  CG  ASP   194      44.007  62.499  57.879  1.00  0.00           C  
ATOM   3173  OD1 ASP   194      43.646  62.562  59.050  1.00  0.00           O  
ATOM   3174  OD2 ASP   194      43.366  62.905  56.969  1.00  0.00           O  
ATOM   3175  C   ASP   194      47.910  62.144  57.891  1.00  0.00           C  
ATOM   3176  O   ASP   194      48.423  61.619  58.890  1.00  0.00           O  
ATOM   3177  N   ASP   195      48.585  62.108  56.740  1.00  0.00           N  
ATOM   3178  H   ASP   195      48.225  62.676  55.987  1.00  0.00           H  
ATOM   3179  CA  ASP   195      49.877  61.611  56.635  1.00  0.00           C  
ATOM   3180  HA  ASP   195      49.949  60.708  57.240  1.00  0.00           H  
ATOM   3181  CB  ASP   195      50.144  61.432  55.147  1.00  0.00           C  
ATOM   3182  HB2 ASP   195      49.983  62.433  54.747  1.00  0.00           H  
ATOM   3183  HB3 ASP   195      51.184  61.106  55.128  1.00  0.00           H  
ATOM   3184  CG  ASP   195      49.445  60.363  54.288  1.00  0.00           C  
ATOM   3185  OD1 ASP   195      49.234  59.321  54.930  1.00  0.00           O  
ATOM   3186  OD2 ASP   195      49.501  60.386  53.078  1.00  0.00           O  
ATOM   3187  C   ASP   195      50.926  62.510  57.277  1.00  0.00           C  
ATOM   3188  O   ASP   195      51.890  62.008  57.838  1.00  0.00           O  
ATOM   3189  N   MET   196      50.695  63.822  57.273  1.00  0.00           N  
ATOM   3190  H   MET   196      49.950  64.138  56.668  1.00  0.00           H  
ATOM   3191  CA  MET   196      51.374  64.878  57.998  1.00  0.00           C  
ATOM   3192  HA  MET   196      52.461  64.797  57.979  1.00  0.00           H  
ATOM   3193  CB  MET   196      51.118  66.252  57.377  1.00  0.00           C  
ATOM   3194  HB2 MET   196      50.048  66.426  57.264  1.00  0.00           H  
ATOM   3195  HB3 MET   196      51.461  66.961  58.130  1.00  0.00           H  
ATOM   3196  CG  MET   196      51.775  66.440  56.031  1.00  0.00           C  
ATOM   3197  HG2 MET   196      51.476  65.634  55.360  1.00  0.00           H  
ATOM   3198  HG3 MET   196      51.373  67.362  55.613  1.00  0.00           H  
ATOM   3199  SD  MET   196      53.669  66.323  55.987  1.00  0.00           S  
ATOM   3200  CE  MET   196      53.967  67.898  56.840  1.00  0.00           C  
ATOM   3201  HE1 MET   196      54.592  67.605  57.684  1.00  0.00           H  
ATOM   3202  HE2 MET   196      54.518  68.630  56.250  1.00  0.00           H  
ATOM   3203  HE3 MET   196      52.999  68.272  57.172  1.00  0.00           H  
ATOM   3204  C   MET   196      51.097  64.839  59.478  1.00  0.00           C  
ATOM   3205  O   MET   196      52.047  64.840  60.208  1.00  0.00           O  
ATOM   3206  N   GLU   197      49.853  64.718  59.860  1.00  0.00           N  
ATOM   3207  H   GLU   197      49.121  64.649  59.168  1.00  0.00           H  
ATOM   3208  CA  GLU   197      49.585  64.689  61.295  1.00  0.00           C  
ATOM   3209  HA  GLU   197      49.967  65.593  61.770  1.00  0.00           H  
ATOM   3210  CB  GLU   197      47.976  64.746  61.556  1.00  0.00           C  
ATOM   3211  HB2 GLU   197      47.509  65.596  61.058  1.00  0.00           H  
ATOM   3212  HB3 GLU   197      47.586  63.821  61.129  1.00  0.00           H  
ATOM   3213  CG  GLU   197      47.700  64.919  63.046  1.00  0.00           C  
ATOM   3214  HG2 GLU   197      48.451  64.429  63.667  1.00  0.00           H  
ATOM   3215  HG3 GLU   197      47.611  65.992  63.217  1.00  0.00           H  
ATOM   3216  CD  GLU   197      46.392  64.367  63.517  1.00  0.00           C  
ATOM   3217  OE1 GLU   197      46.403  63.491  64.409  1.00  0.00           O  
ATOM   3218  OE2 GLU   197      45.300  64.748  63.001  1.00  0.00           O  
ATOM   3219  C   GLU   197      50.149  63.405  61.975  1.00  0.00           C  
ATOM   3220  O   GLU   197      50.682  63.548  63.084  1.00  0.00           O  
ATOM   3221  N   SER   198      50.064  62.233  61.309  1.00  0.00           N  
ATOM   3222  H   SER   198      49.533  62.235  60.450  1.00  0.00           H  
ATOM   3223  CA  SER   198      50.666  60.960  61.736  1.00  0.00           C  
ATOM   3224  HA  SER   198      50.275  60.766  62.735  1.00  0.00           H  
ATOM   3225  CB  SER   198      50.230  59.916  60.710  1.00  0.00           C  
ATOM   3226  HB2 SER   198      50.684  60.224  59.768  1.00  0.00           H  
ATOM   3227  HB3 SER   198      50.734  59.010  61.045  1.00  0.00           H  
ATOM   3228  OG  SER   198      48.873  59.747  60.641  1.00  0.00           O  
ATOM   3229  HG  SER   198      48.585  60.150  59.819  1.00  0.00           H  
ATOM   3230  C   SER   198      52.193  61.052  61.808  1.00  0.00           C  
ATOM   3231  O   SER   198      52.740  60.403  62.690  1.00  0.00           O  
ATOM   3232  N   LEU   199      52.866  61.746  60.954  1.00  0.00           N  
ATOM   3233  H   LEU   199      52.309  62.399  60.422  1.00  0.00           H  
ATOM   3234  CA  LEU   199      54.272  62.069  60.984  1.00  0.00           C  
ATOM   3235  HA  LEU   199      54.782  61.108  61.047  1.00  0.00           H  
ATOM   3236  CB  LEU   199      54.668  62.808  59.678  1.00  0.00           C  
ATOM   3237  HB2 LEU   199      54.408  62.107  58.884  1.00  0.00           H  
ATOM   3238  HB3 LEU   199      53.997  63.647  59.492  1.00  0.00           H  
ATOM   3239  CG  LEU   199      56.136  63.202  59.741  1.00  0.00           C  
ATOM   3240  HG  LEU   199      56.385  63.982  60.460  1.00  0.00           H  
ATOM   3241  CD1 LEU   199      57.114  62.019  60.022  1.00  0.00           C  
ATOM   3242 HD11 LEU   199      56.701  61.024  60.191  1.00  0.00           H  
ATOM   3243 HD12 LEU   199      57.863  61.803  59.260  1.00  0.00           H  
ATOM   3244 HD13 LEU   199      57.730  62.215  60.899  1.00  0.00           H  
ATOM   3245  CD2 LEU   199      56.543  63.654  58.320  1.00  0.00           C  
ATOM   3246 HD21 LEU   199      57.572  63.989  58.448  1.00  0.00           H  
ATOM   3247 HD22 LEU   199      56.556  62.831  57.606  1.00  0.00           H  
ATOM   3248 HD23 LEU   199      55.874  64.443  57.978  1.00  0.00           H  
ATOM   3249  C   LEU   199      54.589  62.814  62.357  1.00  0.00           C  
ATOM   3250  O   LEU   199      55.696  62.601  62.919  1.00  0.00           O  
ATOM   3251  N   GLY   200      53.569  63.549  62.908  1.00  0.00           N  
ATOM   3252  H   GLY   200      52.681  63.561  62.428  1.00  0.00           H  
ATOM   3253  CA  GLY   200      53.678  64.246  64.183  1.00  0.00           C  
ATOM   3254  HA2 GLY   200      54.246  65.176  64.146  1.00  0.00           H  
ATOM   3255  HA3 GLY   200      52.648  64.556  64.359  1.00  0.00           H  
ATOM   3256  C   GLY   200      54.032  63.375  65.405  1.00  0.00           C  
ATOM   3257  O   GLY   200      55.043  63.566  66.119  1.00  0.00           O  
ATOM   3258  N   TYR   201      53.303  62.267  65.489  1.00  0.00           N  
ATOM   3259  H   TYR   201      52.660  62.037  64.746  1.00  0.00           H  
ATOM   3260  CA  TYR   201      53.555  61.250  66.549  1.00  0.00           C  
ATOM   3261  HA  TYR   201      53.806  61.781  67.468  1.00  0.00           H  
ATOM   3262  CB  TYR   201      52.277  60.466  66.753  1.00  0.00           C  
ATOM   3263  HB2 TYR   201      52.204  59.595  66.102  1.00  0.00           H  
ATOM   3264  HB3 TYR   201      52.362  60.182  67.802  1.00  0.00           H  
ATOM   3265  CG  TYR   201      51.040  61.326  66.726  1.00  0.00           C  
ATOM   3266  CD1 TYR   201      50.669  62.121  67.827  1.00  0.00           C  
ATOM   3267  HD1 TYR   201      51.250  62.170  68.736  1.00  0.00           H  
ATOM   3268  CE1 TYR   201      49.454  62.750  67.926  1.00  0.00           C  
ATOM   3269  HE1 TYR   201      49.125  63.300  68.795  1.00  0.00           H  
ATOM   3270  CZ  TYR   201      48.542  62.557  66.887  1.00  0.00           C  
ATOM   3271  OH  TYR   201      47.404  63.153  67.009  1.00  0.00           O  
ATOM   3272  HH  TYR   201      46.909  63.149  66.186  1.00  0.00           H  
ATOM   3273  CE2 TYR   201      48.995  61.950  65.613  1.00  0.00           C  
ATOM   3274  HE2 TYR   201      48.229  61.960  64.852  1.00  0.00           H  
ATOM   3275  CD2 TYR   201      50.250  61.399  65.600  1.00  0.00           C  
ATOM   3276  HD2 TYR   201      50.599  60.849  64.738  1.00  0.00           H  
ATOM   3277  C   TYR   201      54.915  60.515  66.218  1.00  0.00           C  
ATOM   3278  O   TYR   201      55.569  60.129  67.164  1.00  0.00           O  
ATOM   3279  N   VAL   202      55.249  60.279  64.909  1.00  0.00           N  
ATOM   3280  H   VAL   202      54.736  60.762  64.185  1.00  0.00           H  
ATOM   3281  CA  VAL   202      56.543  59.649  64.585  1.00  0.00           C  
ATOM   3282  HA  VAL   202      56.535  58.694  65.111  1.00  0.00           H  
ATOM   3283  CB  VAL   202      56.731  59.381  63.071  1.00  0.00           C  
ATOM   3284  HB  VAL   202      56.435  60.305  62.573  1.00  0.00           H  
ATOM   3285  CG1 VAL   202      58.093  58.927  62.548  1.00  0.00           C  
ATOM   3286 HG11 VAL   202      57.921  58.732  61.489  1.00  0.00           H  
ATOM   3287 HG12 VAL   202      58.727  59.812  62.586  1.00  0.00           H  
ATOM   3288 HG13 VAL   202      58.595  58.052  62.960  1.00  0.00           H  
ATOM   3289  CG2 VAL   202      55.624  58.371  62.733  1.00  0.00           C  
ATOM   3290 HG21 VAL   202      55.445  58.263  61.663  1.00  0.00           H  
ATOM   3291 HG22 VAL   202      55.842  57.394  63.165  1.00  0.00           H  
ATOM   3292 HG23 VAL   202      54.667  58.778  63.059  1.00  0.00           H  
ATOM   3293  C   VAL   202      57.738  60.485  65.123  1.00  0.00           C  
ATOM   3294  O   VAL   202      58.651  59.921  65.655  1.00  0.00           O  
ATOM   3295  N   LEU   203      57.677  61.791  64.880  1.00  0.00           N  
ATOM   3296  H   LEU   203      56.909  62.166  64.342  1.00  0.00           H  
ATOM   3297  CA  LEU   203      58.639  62.803  65.507  1.00  0.00           C  
ATOM   3298  HA  LEU   203      59.676  62.616  65.226  1.00  0.00           H  
ATOM   3299  CB  LEU   203      58.224  64.177  65.063  1.00  0.00           C  
ATOM   3300  HB2 LEU   203      57.195  64.314  65.398  1.00  0.00           H  
ATOM   3301  HB3 LEU   203      58.782  64.867  65.696  1.00  0.00           H  
ATOM   3302  CG  LEU   203      58.418  64.452  63.531  1.00  0.00           C  
ATOM   3303  HG  LEU   203      57.953  63.644  62.967  1.00  0.00           H  
ATOM   3304  CD1 LEU   203      57.819  65.798  63.227  1.00  0.00           C  
ATOM   3305 HD11 LEU   203      56.755  65.878  63.452  1.00  0.00           H  
ATOM   3306 HD12 LEU   203      58.396  66.520  63.805  1.00  0.00           H  
ATOM   3307 HD13 LEU   203      57.907  65.948  62.151  1.00  0.00           H  
ATOM   3308  CD2 LEU   203      59.921  64.531  63.139  1.00  0.00           C  
ATOM   3309 HD21 LEU   203      60.338  65.284  63.808  1.00  0.00           H  
ATOM   3310 HD22 LEU   203      60.346  63.538  63.282  1.00  0.00           H  
ATOM   3311 HD23 LEU   203      60.126  64.913  62.138  1.00  0.00           H  
ATOM   3312  C   LEU   203      58.719  62.772  67.018  1.00  0.00           C  
ATOM   3313  O   LEU   203      59.761  62.712  67.662  1.00  0.00           O  
ATOM   3314  N   MET   204      57.611  62.394  67.658  1.00  0.00           N  
ATOM   3315  H   MET   204      56.766  62.113  67.182  1.00  0.00           H  
ATOM   3316  CA  MET   204      57.624  62.372  69.110  1.00  0.00           C  
ATOM   3317  HA  MET   204      58.277  63.175  69.450  1.00  0.00           H  
ATOM   3318  CB  MET   204      56.316  62.764  69.756  1.00  0.00           C  
ATOM   3319  HB2 MET   204      55.604  62.036  69.368  1.00  0.00           H  
ATOM   3320  HB3 MET   204      56.466  62.687  70.833  1.00  0.00           H  
ATOM   3321  CG  MET   204      55.875  64.219  69.522  1.00  0.00           C  
ATOM   3322  HG2 MET   204      55.666  64.365  68.462  1.00  0.00           H  
ATOM   3323  HG3 MET   204      54.971  64.326  70.121  1.00  0.00           H  
ATOM   3324  SD  MET   204      57.110  65.370  70.103  1.00  0.00           S  
ATOM   3325  CE  MET   204      57.118  65.096  71.876  1.00  0.00           C  
ATOM   3326  HE1 MET   204      57.606  64.151  72.114  1.00  0.00           H  
ATOM   3327  HE2 MET   204      57.581  65.942  72.383  1.00  0.00           H  
ATOM   3328  HE3 MET   204      56.102  65.046  72.268  1.00  0.00           H  
ATOM   3329  C   MET   204      58.106  60.961  69.559  1.00  0.00           C  
ATOM   3330  O   MET   204      58.591  60.867  70.705  1.00  0.00           O  
ATOM   3331  N   TYR   205      57.765  59.873  68.883  1.00  0.00           N  
ATOM   3332  H   TYR   205      57.369  60.011  67.964  1.00  0.00           H  
ATOM   3333  CA  TYR   205      58.128  58.558  69.311  1.00  0.00           C  
ATOM   3334  HA  TYR   205      57.711  58.315  70.288  1.00  0.00           H  
ATOM   3335  CB  TYR   205      57.516  57.525  68.313  1.00  0.00           C  
ATOM   3336  HB2 TYR   205      56.431  57.507  68.215  1.00  0.00           H  
ATOM   3337  HB3 TYR   205      57.937  57.755  67.335  1.00  0.00           H  
ATOM   3338  CG  TYR   205      57.971  56.118  68.518  1.00  0.00           C  
ATOM   3339  CD1 TYR   205      57.432  55.299  69.526  1.00  0.00           C  
ATOM   3340  HD1 TYR   205      56.620  55.650  70.146  1.00  0.00           H  
ATOM   3341  CE1 TYR   205      57.673  53.876  69.419  1.00  0.00           C  
ATOM   3342  HE1 TYR   205      57.048  53.199  69.983  1.00  0.00           H  
ATOM   3343  CZ  TYR   205      58.529  53.363  68.405  1.00  0.00           C  
ATOM   3344  OH  TYR   205      58.723  52.034  68.224  1.00  0.00           O  
ATOM   3345  HH  TYR   205      58.839  51.811  67.297  1.00  0.00           H  
ATOM   3346  CE2 TYR   205      59.227  54.223  67.549  1.00  0.00           C  
ATOM   3347  HE2 TYR   205      59.819  53.749  66.779  1.00  0.00           H  
ATOM   3348  CD2 TYR   205      58.987  55.582  67.596  1.00  0.00           C  
ATOM   3349  HD2 TYR   205      59.481  56.272  66.927  1.00  0.00           H  
ATOM   3350  C   TYR   205      59.634  58.419  69.351  1.00  0.00           C  
ATOM   3351  O   TYR   205      60.151  57.786  70.314  1.00  0.00           O  
ATOM   3352  N   PHE   206      60.376  59.041  68.421  1.00  0.00           N  
ATOM   3353  H   PHE   206      59.981  59.582  67.664  1.00  0.00           H  
ATOM   3354  CA  PHE   206      61.837  59.278  68.566  1.00  0.00           C  
ATOM   3355  HA  PHE   206      62.171  58.266  68.793  1.00  0.00           H  
ATOM   3356  CB  PHE   206      62.437  59.775  67.359  1.00  0.00           C  
ATOM   3357  HB2 PHE   206      62.141  60.824  67.337  1.00  0.00           H  
ATOM   3358  HB3 PHE   206      63.513  59.854  67.513  1.00  0.00           H  
ATOM   3359  CG  PHE   206      62.068  58.996  66.115  1.00  0.00           C  
ATOM   3360  CD1 PHE   206      62.001  57.553  66.197  1.00  0.00           C  
ATOM   3361  HD1 PHE   206      62.128  57.020  67.128  1.00  0.00           H  
ATOM   3362  CE1 PHE   206      61.643  56.797  65.087  1.00  0.00           C  
ATOM   3363  HE1 PHE   206      61.553  55.729  65.219  1.00  0.00           H  
ATOM   3364  CZ  PHE   206      61.409  57.416  63.882  1.00  0.00           C  
ATOM   3365  HZ  PHE   206      61.048  56.933  62.986  1.00  0.00           H  
ATOM   3366  CE2 PHE   206      61.605  58.787  63.717  1.00  0.00           C  
ATOM   3367  HE2 PHE   206      61.513  59.234  62.738  1.00  0.00           H  
ATOM   3368  CD2 PHE   206      61.856  59.641  64.820  1.00  0.00           C  
ATOM   3369  HD2 PHE   206      61.990  60.712  64.773  1.00  0.00           H  
ATOM   3370  C   PHE   206      62.229  60.131  69.780  1.00  0.00           C  
ATOM   3371  O   PHE   206      63.151  59.751  70.462  1.00  0.00           O  
ATOM   3372  N   ASN   207      61.499  61.214  70.013  1.00  0.00           N  
ATOM   3373  H   ASN   207      60.699  61.382  69.420  1.00  0.00           H  
ATOM   3374  CA  ASN   207      61.853  62.142  71.021  1.00  0.00           C  
ATOM   3375  HA  ASN   207      62.926  62.304  70.921  1.00  0.00           H  
ATOM   3376  CB  ASN   207      61.235  63.534  70.667  1.00  0.00           C  
ATOM   3377  HB2 ASN   207      60.371  63.336  70.032  1.00  0.00           H  
ATOM   3378  HB3 ASN   207      60.828  64.005  71.561  1.00  0.00           H  
ATOM   3379  CG  ASN   207      62.081  64.544  69.899  1.00  0.00           C  
ATOM   3380  OD1 ASN   207      63.342  64.511  70.001  1.00  0.00           O  
ATOM   3381  ND2 ASN   207      61.570  65.466  69.094  1.00  0.00           N  
ATOM   3382 HD21 ASN   207      62.139  66.149  68.616  1.00  0.00           H  
ATOM   3383 HD22 ASN   207      60.563  65.533  69.050  1.00  0.00           H  
ATOM   3384  C   ASN   207      61.538  61.617  72.396  1.00  0.00           C  
ATOM   3385  O   ASN   207      62.257  61.945  73.348  1.00  0.00           O  
ATOM   3386  N   ARG   208      60.566  60.728  72.616  1.00  0.00           N  
ATOM   3387  H   ARG   208      60.007  60.360  71.860  1.00  0.00           H  
ATOM   3388  CA  ARG   208      60.069  60.276  73.894  1.00  0.00           C  
ATOM   3389  HA  ARG   208      60.486  60.808  74.749  1.00  0.00           H  
ATOM   3390  CB  ARG   208      58.539  60.476  74.058  1.00  0.00           C  
ATOM   3391  HB2 ARG   208      58.037  59.848  73.322  1.00  0.00           H  
ATOM   3392  HB3 ARG   208      58.361  60.115  75.071  1.00  0.00           H  
ATOM   3393  CG  ARG   208      58.092  61.965  73.972  1.00  0.00           C  
ATOM   3394  HG2 ARG   208      58.526  62.602  74.742  1.00  0.00           H  
ATOM   3395  HG3 ARG   208      58.339  62.346  72.981  1.00  0.00           H  
ATOM   3396  CD  ARG   208      56.544  62.163  74.042  1.00  0.00           C  
ATOM   3397  HD2 ARG   208      56.248  63.204  74.167  1.00  0.00           H  
ATOM   3398  HD3 ARG   208      56.218  61.743  73.090  1.00  0.00           H  
ATOM   3399  NE  ARG   208      55.920  61.382  75.118  1.00  0.00           N  
ATOM   3400  HE  ARG   208      55.856  60.383  74.984  1.00  0.00           H  
ATOM   3401  CZ  ARG   208      55.360  61.819  76.213  1.00  0.00           C  
ATOM   3402  NH1 ARG   208      54.923  63.035  76.230  1.00  0.00           N  
ATOM   3403 HH11 ARG   208      54.994  63.650  75.433  1.00  0.00           H  
ATOM   3404 HH12 ARG   208      54.528  63.339  77.109  1.00  0.00           H  
ATOM   3405  NH2 ARG   208      55.077  61.005  77.176  1.00  0.00           N  
ATOM   3406 HH21 ARG   208      55.433  60.060  77.193  1.00  0.00           H  
ATOM   3407 HH22 ARG   208      54.498  61.225  77.974  1.00  0.00           H  
ATOM   3408  C   ARG   208      60.552  58.847  74.069  1.00  0.00           C  
ATOM   3409  O   ARG   208      60.858  58.195  73.084  1.00  0.00           O  
ATOM   3410  N   THR   209      60.583  58.354  75.322  1.00  0.00           N  
ATOM   3411  H   THR   209      60.432  58.958  76.117  1.00  0.00           H  
ATOM   3412  CA  THR   209      60.760  56.920  75.596  1.00  0.00           C  
ATOM   3413  HA  THR   209      61.452  56.486  74.874  1.00  0.00           H  
ATOM   3414  CB  THR   209      61.340  56.785  77.020  1.00  0.00           C  
ATOM   3415  HB  THR   209      61.547  55.769  77.355  1.00  0.00           H  
ATOM   3416  CG2 THR   209      62.573  57.664  77.355  1.00  0.00           C  
ATOM   3417 HG21 THR   209      62.493  58.751  77.351  1.00  0.00           H  
ATOM   3418 HG22 THR   209      62.945  57.492  78.365  1.00  0.00           H  
ATOM   3419 HG23 THR   209      63.364  57.388  76.657  1.00  0.00           H  
ATOM   3420  OG1 THR   209      60.368  57.280  77.970  1.00  0.00           O  
ATOM   3421  HG1 THR   209      60.448  56.750  78.767  1.00  0.00           H  
ATOM   3422  C   THR   209      59.401  56.139  75.510  1.00  0.00           C  
ATOM   3423  O   THR   209      59.452  54.919  75.582  1.00  0.00           O  
ATOM   3424  N   SER   210      58.278  56.831  75.362  1.00  0.00           N  
ATOM   3425  H   SER   210      58.360  57.837  75.317  1.00  0.00           H  
ATOM   3426  CA  SER   210      56.934  56.250  75.177  1.00  0.00           C  
ATOM   3427  HA  SER   210      57.085  55.425  74.481  1.00  0.00           H  
ATOM   3428  CB  SER   210      56.390  55.654  76.508  1.00  0.00           C  
ATOM   3429  HB2 SER   210      55.578  55.021  76.149  1.00  0.00           H  
ATOM   3430  HB3 SER   210      57.197  55.059  76.936  1.00  0.00           H  
ATOM   3431  OG  SER   210      55.903  56.679  77.402  1.00  0.00           O  
ATOM   3432  HG  SER   210      56.664  57.203  77.661  1.00  0.00           H  
ATOM   3433  C   SER   210      55.918  57.263  74.550  1.00  0.00           C  
ATOM   3434  O   SER   210      56.209  58.466  74.681  1.00  0.00           O  
ATOM   3435  N   LEU   211      54.875  56.838  73.852  1.00  0.00           N  
ATOM   3436  H   LEU   211      54.807  55.850  73.652  1.00  0.00           H  
ATOM   3437  CA  LEU   211      53.731  57.708  73.516  1.00  0.00           C  
ATOM   3438  HA  LEU   211      53.939  58.773  73.617  1.00  0.00           H  
ATOM   3439  CB  LEU   211      53.302  57.520  72.006  1.00  0.00           C  
ATOM   3440  HB2 LEU   211      53.233  56.472  71.717  1.00  0.00           H  
ATOM   3441  HB3 LEU   211      52.363  58.053  71.852  1.00  0.00           H  
ATOM   3442  CG  LEU   211      54.234  58.139  70.917  1.00  0.00           C  
ATOM   3443  HG  LEU   211      55.237  57.755  71.102  1.00  0.00           H  
ATOM   3444  CD1 LEU   211      53.881  57.811  69.442  1.00  0.00           C  
ATOM   3445 HD11 LEU   211      54.460  58.457  68.783  1.00  0.00           H  
ATOM   3446 HD12 LEU   211      54.113  56.763  69.251  1.00  0.00           H  
ATOM   3447 HD13 LEU   211      52.834  58.061  69.268  1.00  0.00           H  
ATOM   3448  CD2 LEU   211      54.453  59.651  71.128  1.00  0.00           C  
ATOM   3449 HD21 LEU   211      53.671  60.265  70.682  1.00  0.00           H  
ATOM   3450 HD22 LEU   211      54.748  59.839  72.160  1.00  0.00           H  
ATOM   3451 HD23 LEU   211      55.349  59.833  70.535  1.00  0.00           H  
ATOM   3452  C   LEU   211      52.540  57.333  74.472  1.00  0.00           C  
ATOM   3453  O   LEU   211      52.399  56.113  74.650  1.00  0.00           O  
ATOM   3454  N   PRO   212      51.639  58.242  74.942  1.00  0.00           N  
ATOM   3455  CD  PRO   212      51.600  59.686  74.682  1.00  0.00           C  
ATOM   3456  HD2 PRO   212      50.941  59.935  73.850  1.00  0.00           H  
ATOM   3457  HD3 PRO   212      52.582  60.064  74.398  1.00  0.00           H  
ATOM   3458  CG  PRO   212      51.125  60.204  76.039  1.00  0.00           C  
ATOM   3459  HG2 PRO   212      50.619  61.157  75.887  1.00  0.00           H  
ATOM   3460  HG3 PRO   212      51.974  60.215  76.722  1.00  0.00           H  
ATOM   3461  CB  PRO   212      50.112  59.177  76.571  1.00  0.00           C  
ATOM   3462  HB2 PRO   212      49.220  59.259  75.950  1.00  0.00           H  
ATOM   3463  HB3 PRO   212      49.939  59.364  77.631  1.00  0.00           H  
ATOM   3464  CA  PRO   212      50.818  57.912  76.159  1.00  0.00           C  
ATOM   3465  HA  PRO   212      51.536  57.602  76.918  1.00  0.00           H  
ATOM   3466  C   PRO   212      49.704  56.806  75.964  1.00  0.00           C  
ATOM   3467  O   PRO   212      49.277  56.276  77.024  1.00  0.00           O  
ATOM   3468  N   TRP   213      49.298  56.560  74.731  1.00  0.00           N  
ATOM   3469  H   TRP   213      49.438  57.319  74.080  1.00  0.00           H  
ATOM   3470  CA  TRP   213      48.309  55.540  74.305  1.00  0.00           C  
ATOM   3471  HA  TRP   213      47.813  55.261  75.234  1.00  0.00           H  
ATOM   3472  CB  TRP   213      47.400  56.130  73.220  1.00  0.00           C  
ATOM   3473  HB2 TRP   213      46.785  55.327  72.814  1.00  0.00           H  
ATOM   3474  HB3 TRP   213      46.833  56.987  73.585  1.00  0.00           H  
ATOM   3475  CG  TRP   213      48.137  56.710  72.020  1.00  0.00           C  
ATOM   3476  CD1 TRP   213      48.613  56.006  70.975  1.00  0.00           C  
ATOM   3477  HD1 TRP   213      48.579  54.930  70.891  1.00  0.00           H  
ATOM   3478  NE1 TRP   213      49.203  56.877  70.031  1.00  0.00           N  
ATOM   3479  HE1 TRP   213      49.733  56.691  69.192  1.00  0.00           H  
ATOM   3480  CE2 TRP   213      49.438  58.052  70.643  1.00  0.00           C  
ATOM   3481  CZ2 TRP   213      49.901  59.227  70.128  1.00  0.00           C  
ATOM   3482  HZ2 TRP   213      50.407  59.273  69.175  1.00  0.00           H  
ATOM   3483  CH2 TRP   213      49.645  60.442  70.824  1.00  0.00           C  
ATOM   3484  HH2 TRP   213      49.974  61.404  70.460  1.00  0.00           H  
ATOM   3485  CZ3 TRP   213      49.025  60.391  72.072  1.00  0.00           C  
ATOM   3486  HZ3 TRP   213      49.022  61.231  72.751  1.00  0.00           H  
ATOM   3487  CE3 TRP   213      48.511  59.168  72.561  1.00  0.00           C  
ATOM   3488  HE3 TRP   213      48.021  59.066  73.518  1.00  0.00           H  
ATOM   3489  CD2 TRP   213      48.580  58.015  71.740  1.00  0.00           C  
ATOM   3490  C   TRP   213      49.089  54.259  73.858  1.00  0.00           C  
ATOM   3491  O   TRP   213      48.417  53.288  73.540  1.00  0.00           O  
ATOM   3492  N   GLN   214      50.491  54.160  73.886  1.00  0.00           N  
ATOM   3493  H   GLN   214      50.998  54.961  74.234  1.00  0.00           H  
ATOM   3494  CA  GLN   214      51.129  53.093  73.095  1.00  0.00           C  
ATOM   3495  HA  GLN   214      50.584  53.073  72.152  1.00  0.00           H  
ATOM   3496  CB  GLN   214      52.589  53.384  72.717  1.00  0.00           C  
ATOM   3497  HB2 GLN   214      52.831  52.764  71.854  1.00  0.00           H  
ATOM   3498  HB3 GLN   214      52.662  54.444  72.472  1.00  0.00           H  
ATOM   3499  CG  GLN   214      53.625  53.048  73.819  1.00  0.00           C  
ATOM   3500  HG2 GLN   214      53.410  53.494  74.790  1.00  0.00           H  
ATOM   3501  HG3 GLN   214      53.631  51.958  73.828  1.00  0.00           H  
ATOM   3502  CD  GLN   214      55.005  53.508  73.456  1.00  0.00           C  
ATOM   3503  OE1 GLN   214      55.213  54.445  72.660  1.00  0.00           O  
ATOM   3504  NE2 GLN   214      56.064  52.789  73.883  1.00  0.00           N  
ATOM   3505 HE21 GLN   214      56.955  52.846  73.410  1.00  0.00           H  
ATOM   3506 HE22 GLN   214      55.948  52.014  74.519  1.00  0.00           H  
ATOM   3507  C   GLN   214      50.907  51.706  73.647  1.00  0.00           C  
ATOM   3508  O   GLN   214      50.617  50.819  72.881  1.00  0.00           O  
ATOM   3509  N   GLY   215      50.936  51.536  74.970  1.00  0.00           N  
ATOM   3510  H   GLY   215      51.106  52.324  75.578  1.00  0.00           H  
ATOM   3511  CA  GLY   215      50.939  50.281  75.649  1.00  0.00           C  
ATOM   3512  HA2 GLY   215      51.327  49.476  75.025  1.00  0.00           H  
ATOM   3513  HA3 GLY   215      51.617  50.227  76.501  1.00  0.00           H  
ATOM   3514  C   GLY   215      49.560  49.731  76.021  1.00  0.00           C  
ATOM   3515  O   GLY   215      49.402  48.810  76.752  1.00  0.00           O  
ATOM   3516  N   LEU   216      48.520  50.376  75.497  1.00  0.00           N  
ATOM   3517  H   LEU   216      48.711  51.237  75.006  1.00  0.00           H  
ATOM   3518  CA  LEU   216      47.090  50.117  75.847  1.00  0.00           C  
ATOM   3519  HA  LEU   216      46.950  49.979  76.919  1.00  0.00           H  
ATOM   3520  CB  LEU   216      46.197  51.314  75.406  1.00  0.00           C  
ATOM   3521  HB2 LEU   216      46.415  51.512  74.357  1.00  0.00           H  
ATOM   3522  HB3 LEU   216      45.156  50.992  75.427  1.00  0.00           H  
ATOM   3523  CG  LEU   216      46.452  52.409  76.386  1.00  0.00           C  
ATOM   3524  HG  LEU   216      47.522  52.617  76.419  1.00  0.00           H  
ATOM   3525  CD1 LEU   216      45.655  53.663  75.880  1.00  0.00           C  
ATOM   3526 HD11 LEU   216      44.619  53.597  76.213  1.00  0.00           H  
ATOM   3527 HD12 LEU   216      45.989  54.530  76.450  1.00  0.00           H  
ATOM   3528 HD13 LEU   216      45.753  53.774  74.801  1.00  0.00           H  
ATOM   3529  CD2 LEU   216      45.888  52.200  77.783  1.00  0.00           C  
ATOM   3530 HD21 LEU   216      44.847  51.933  77.968  1.00  0.00           H  
ATOM   3531 HD22 LEU   216      46.439  51.375  78.234  1.00  0.00           H  
ATOM   3532 HD23 LEU   216      46.086  53.066  78.415  1.00  0.00           H  
ATOM   3533  C   LEU   216      46.589  48.818  75.191  1.00  0.00           C  
ATOM   3534  O   LEU   216      46.935  48.477  74.092  1.00  0.00           O  
ATOM   3535  N   LYS   217      45.764  48.044  75.881  1.00  0.00           N  
ATOM   3536  H   LYS   217      45.374  48.478  76.705  1.00  0.00           H  
ATOM   3537  CA  LYS   217      45.370  46.665  75.554  1.00  0.00           C  
ATOM   3538  HA  LYS   217      45.434  46.422  74.493  1.00  0.00           H  
ATOM   3539  CB  LYS   217      46.215  45.659  76.402  1.00  0.00           C  
ATOM   3540  HB2 LYS   217      46.185  45.971  77.446  1.00  0.00           H  
ATOM   3541  HB3 LYS   217      45.715  44.693  76.331  1.00  0.00           H  
ATOM   3542  CG  LYS   217      47.686  45.643  75.903  1.00  0.00           C  
ATOM   3543  HG2 LYS   217      47.667  45.155  74.929  1.00  0.00           H  
ATOM   3544  HG3 LYS   217      48.215  46.596  75.909  1.00  0.00           H  
ATOM   3545  CD  LYS   217      48.572  44.860  76.905  1.00  0.00           C  
ATOM   3546  HD2 LYS   217      48.738  45.429  77.819  1.00  0.00           H  
ATOM   3547  HD3 LYS   217      48.155  43.880  77.140  1.00  0.00           H  
ATOM   3548  CE  LYS   217      49.972  44.675  76.367  1.00  0.00           C  
ATOM   3549  HE2 LYS   217      50.536  44.029  77.039  1.00  0.00           H  
ATOM   3550  HE3 LYS   217      49.866  44.263  75.363  1.00  0.00           H  
ATOM   3551  NZ  LYS   217      50.748  45.966  76.246  1.00  0.00           N  
ATOM   3552  HZ1 LYS   217      51.655  46.035  75.808  1.00  0.00           H  
ATOM   3553  HZ2 LYS   217      50.221  46.653  75.726  1.00  0.00           H  
ATOM   3554  HZ3 LYS   217      50.768  46.337  77.185  1.00  0.00           H  
ATOM   3555  C   LYS   217      43.877  46.413  75.850  1.00  0.00           C  
ATOM   3556  O   LYS   217      43.238  47.194  76.516  1.00  0.00           O  
ATOM   3557  N   ALA   218      43.338  45.366  75.249  1.00  0.00           N  
ATOM   3558  H   ALA   218      43.954  44.772  74.712  1.00  0.00           H  
ATOM   3559  CA  ALA   218      41.947  44.828  75.342  1.00  0.00           C  
ATOM   3560  HA  ALA   218      41.609  44.735  76.374  1.00  0.00           H  
ATOM   3561  CB  ALA   218      41.063  45.764  74.528  1.00  0.00           C  
ATOM   3562  HB1 ALA   218      41.180  46.765  74.941  1.00  0.00           H  
ATOM   3563  HB2 ALA   218      41.512  45.779  73.535  1.00  0.00           H  
ATOM   3564  HB3 ALA   218      40.058  45.342  74.507  1.00  0.00           H  
ATOM   3565  C   ALA   218      41.882  43.372  74.798  1.00  0.00           C  
ATOM   3566  O   ALA   218      42.877  42.964  74.217  1.00  0.00           O  
ATOM   3567  N   ALA   219      40.799  42.664  74.987  1.00  0.00           N  
ATOM   3568  H   ALA   219      40.114  43.091  75.593  1.00  0.00           H  
ATOM   3569  CA  ALA   219      40.564  41.304  74.521  1.00  0.00           C  
ATOM   3570  HA  ALA   219      41.375  40.603  74.720  1.00  0.00           H  
ATOM   3571  CB  ALA   219      39.283  40.752  75.286  1.00  0.00           C  
ATOM   3572  HB1 ALA   219      38.487  41.365  74.864  1.00  0.00           H  
ATOM   3573  HB2 ALA   219      39.083  39.724  74.983  1.00  0.00           H  
ATOM   3574  HB3 ALA   219      39.361  40.828  76.370  1.00  0.00           H  
ATOM   3575  C   ALA   219      40.291  41.174  73.026  1.00  0.00           C  
ATOM   3576  O   ALA   219      40.436  40.075  72.509  1.00  0.00           O  
ATOM   3577  N   THR   220      39.874  42.221  72.325  1.00  0.00           N  
ATOM   3578  H   THR   220      39.732  43.047  72.888  1.00  0.00           H  
ATOM   3579  CA  THR   220      39.616  42.352  70.917  1.00  0.00           C  
ATOM   3580  HA  THR   220      40.147  41.534  70.429  1.00  0.00           H  
ATOM   3581  CB  THR   220      38.115  42.189  70.505  1.00  0.00           C  
ATOM   3582  HB  THR   220      37.610  41.303  70.890  1.00  0.00           H  
ATOM   3583  CG2 THR   220      37.170  43.268  71.006  1.00  0.00           C  
ATOM   3584 HG21 THR   220      37.254  43.557  72.053  1.00  0.00           H  
ATOM   3585 HG22 THR   220      37.373  44.198  70.474  1.00  0.00           H  
ATOM   3586 HG23 THR   220      36.121  43.072  70.785  1.00  0.00           H  
ATOM   3587  OG1 THR   220      38.038  42.177  69.113  1.00  0.00           O  
ATOM   3588  HG1 THR   220      38.081  41.227  68.980  1.00  0.00           H  
ATOM   3589  C   THR   220      40.108  43.746  70.441  1.00  0.00           C  
ATOM   3590  O   THR   220      40.057  44.750  71.063  1.00  0.00           O  
ATOM   3591  N   LYS   221      40.677  43.627  69.195  1.00  0.00           N  
ATOM   3592  H   LYS   221      40.752  42.704  68.790  1.00  0.00           H  
ATOM   3593  CA  LYS   221      41.247  44.785  68.491  1.00  0.00           C  
ATOM   3594  HA  LYS   221      42.038  45.135  69.153  1.00  0.00           H  
ATOM   3595  CB  LYS   221      41.881  44.421  67.179  1.00  0.00           C  
ATOM   3596  HB2 LYS   221      41.050  44.133  66.536  1.00  0.00           H  
ATOM   3597  HB3 LYS   221      42.256  45.306  66.665  1.00  0.00           H  
ATOM   3598  CG  LYS   221      42.969  43.268  67.189  1.00  0.00           C  
ATOM   3599  HG2 LYS   221      43.656  43.718  67.907  1.00  0.00           H  
ATOM   3600  HG3 LYS   221      42.501  42.344  67.529  1.00  0.00           H  
ATOM   3601  CD  LYS   221      43.819  43.018  65.962  1.00  0.00           C  
ATOM   3602  HD2 LYS   221      44.569  43.807  65.918  1.00  0.00           H  
ATOM   3603  HD3 LYS   221      44.439  42.126  66.052  1.00  0.00           H  
ATOM   3604  CE  LYS   221      42.965  42.953  64.732  1.00  0.00           C  
ATOM   3605  HE2 LYS   221      42.086  42.346  64.949  1.00  0.00           H  
ATOM   3606  HE3 LYS   221      42.596  43.953  64.504  1.00  0.00           H  
ATOM   3607  NZ  LYS   221      43.617  42.506  63.475  1.00  0.00           N  
ATOM   3608  HZ1 LYS   221      43.822  41.517  63.482  1.00  0.00           H  
ATOM   3609  HZ2 LYS   221      42.899  42.610  62.772  1.00  0.00           H  
ATOM   3610  HZ3 LYS   221      44.432  43.083  63.328  1.00  0.00           H  
ATOM   3611  C   LYS   221      40.277  45.926  68.346  1.00  0.00           C  
ATOM   3612  O   LYS   221      40.716  47.058  68.499  1.00  0.00           O  
ATOM   3613  N   LYS   222      38.973  45.707  68.054  1.00  0.00           N  
ATOM   3614  H   LYS   222      38.605  44.773  67.941  1.00  0.00           H  
ATOM   3615  CA  LYS   222      38.048  46.845  67.976  1.00  0.00           C  
ATOM   3616  HA  LYS   222      38.328  47.407  67.085  1.00  0.00           H  
ATOM   3617  CB  LYS   222      36.627  46.265  67.559  1.00  0.00           C  
ATOM   3618  HB2 LYS   222      36.808  45.675  66.661  1.00  0.00           H  
ATOM   3619  HB3 LYS   222      36.224  45.584  68.309  1.00  0.00           H  
ATOM   3620  CG  LYS   222      35.706  47.432  67.360  1.00  0.00           C  
ATOM   3621  HG2 LYS   222      35.569  47.855  68.355  1.00  0.00           H  
ATOM   3622  HG3 LYS   222      36.136  48.165  66.678  1.00  0.00           H  
ATOM   3623  CD  LYS   222      34.296  47.031  66.838  1.00  0.00           C  
ATOM   3624  HD2 LYS   222      34.274  46.357  65.982  1.00  0.00           H  
ATOM   3625  HD3 LYS   222      33.910  46.355  67.601  1.00  0.00           H  
ATOM   3626  CE  LYS   222      33.330  48.152  66.509  1.00  0.00           C  
ATOM   3627  HE2 LYS   222      33.836  48.934  65.942  1.00  0.00           H  
ATOM   3628  HE3 LYS   222      32.512  47.751  65.910  1.00  0.00           H  
ATOM   3629  NZ  LYS   222      32.711  48.852  67.689  1.00  0.00           N  
ATOM   3630  HZ1 LYS   222      33.358  49.612  67.844  1.00  0.00           H  
ATOM   3631  HZ2 LYS   222      31.891  49.404  67.479  1.00  0.00           H  
ATOM   3632  HZ3 LYS   222      32.541  48.236  68.471  1.00  0.00           H  
ATOM   3633  C   LYS   222      37.968  47.759  69.288  1.00  0.00           C  
ATOM   3634  O   LYS   222      38.298  48.977  69.229  1.00  0.00           O  
ATOM   3635  N   GLN   223      37.808  47.107  70.490  1.00  0.00           N  
ATOM   3636  H   GLN   223      37.379  46.197  70.400  1.00  0.00           H  
ATOM   3637  CA  GLN   223      37.964  47.668  71.829  1.00  0.00           C  
ATOM   3638  HA  GLN   223      37.236  48.474  71.911  1.00  0.00           H  
ATOM   3639  CB  GLN   223      37.681  46.619  72.912  1.00  0.00           C  
ATOM   3640  HB2 GLN   223      36.734  46.099  72.764  1.00  0.00           H  
ATOM   3641  HB3 GLN   223      38.473  45.873  72.842  1.00  0.00           H  
ATOM   3642  CG  GLN   223      37.638  47.343  74.292  1.00  0.00           C  
ATOM   3643  HG2 GLN   223      38.555  47.869  74.556  1.00  0.00           H  
ATOM   3644  HG3 GLN   223      36.885  48.123  74.180  1.00  0.00           H  
ATOM   3645  CD  GLN   223      37.422  46.346  75.421  1.00  0.00           C  
ATOM   3646  OE1 GLN   223      37.379  45.161  75.269  1.00  0.00           O  
ATOM   3647  NE2 GLN   223      37.367  46.710  76.594  1.00  0.00           N  
ATOM   3648 HE21 GLN   223      37.059  46.068  77.310  1.00  0.00           H  
ATOM   3649 HE22 GLN   223      37.630  47.664  76.794  1.00  0.00           H  
ATOM   3650  C   GLN   223      39.308  48.362  72.026  1.00  0.00           C  
ATOM   3651  O   GLN   223      39.329  49.427  72.608  1.00  0.00           O  
ATOM   3652  N   LYS   224      40.426  47.738  71.623  1.00  0.00           N  
ATOM   3653  H   LYS   224      40.288  46.922  71.045  1.00  0.00           H  
ATOM   3654  CA  LYS   224      41.761  48.249  71.788  1.00  0.00           C  
ATOM   3655  HA  LYS   224      41.998  48.377  72.844  1.00  0.00           H  
ATOM   3656  CB  LYS   224      42.771  47.216  71.290  1.00  0.00           C  
ATOM   3657  HB2 LYS   224      42.458  46.257  71.704  1.00  0.00           H  
ATOM   3658  HB3 LYS   224      42.727  47.079  70.209  1.00  0.00           H  
ATOM   3659  CG  LYS   224      44.207  47.459  71.631  1.00  0.00           C  
ATOM   3660  HG2 LYS   224      44.632  48.273  71.044  1.00  0.00           H  
ATOM   3661  HG3 LYS   224      44.287  47.775  72.671  1.00  0.00           H  
ATOM   3662  CD  LYS   224      45.054  46.224  71.228  1.00  0.00           C  
ATOM   3663  HD2 LYS   224      44.660  45.414  71.842  1.00  0.00           H  
ATOM   3664  HD3 LYS   224      44.943  46.085  70.153  1.00  0.00           H  
ATOM   3665  CE  LYS   224      46.565  46.250  71.538  1.00  0.00           C  
ATOM   3666  HE2 LYS   224      46.993  47.097  71.002  1.00  0.00           H  
ATOM   3667  HE3 LYS   224      46.761  46.477  72.586  1.00  0.00           H  
ATOM   3668  NZ  LYS   224      47.257  45.036  71.083  1.00  0.00           N  
ATOM   3669  HZ1 LYS   224      46.669  44.232  70.920  1.00  0.00           H  
ATOM   3670  HZ2 LYS   224      47.773  45.230  70.236  1.00  0.00           H  
ATOM   3671  HZ3 LYS   224      47.895  44.724  71.801  1.00  0.00           H  
ATOM   3672  C   LYS   224      41.927  49.653  71.183  1.00  0.00           C  
ATOM   3673  O   LYS   224      42.368  50.587  71.903  1.00  0.00           O  
ATOM   3674  N   TYR   225      41.612  49.873  69.920  1.00  0.00           N  
ATOM   3675  H   TYR   225      41.315  49.076  69.375  1.00  0.00           H  
ATOM   3676  CA  TYR   225      41.447  51.154  69.230  1.00  0.00           C  
ATOM   3677  HA  TYR   225      42.410  51.649  69.107  1.00  0.00           H  
ATOM   3678  CB  TYR   225      40.909  50.970  67.786  1.00  0.00           C  
ATOM   3679  HB2 TYR   225      39.848  50.732  67.848  1.00  0.00           H  
ATOM   3680  HB3 TYR   225      40.977  51.920  67.255  1.00  0.00           H  
ATOM   3681  CG  TYR   225      41.445  49.881  66.791  1.00  0.00           C  
ATOM   3682  CD1 TYR   225      42.827  49.472  66.857  1.00  0.00           C  
ATOM   3683  HD1 TYR   225      43.552  49.954  67.497  1.00  0.00           H  
ATOM   3684  CE1 TYR   225      43.267  48.544  65.945  1.00  0.00           C  
ATOM   3685  HE1 TYR   225      44.316  48.286  65.971  1.00  0.00           H  
ATOM   3686  CZ  TYR   225      42.359  47.825  65.152  1.00  0.00           C  
ATOM   3687  OH  TYR   225      42.830  46.821  64.381  1.00  0.00           O  
ATOM   3688  HH  TYR   225      42.094  46.376  63.955  1.00  0.00           H  
ATOM   3689  CE2 TYR   225      40.996  48.245  64.974  1.00  0.00           C  
ATOM   3690  HE2 TYR   225      40.414  47.775  64.195  1.00  0.00           H  
ATOM   3691  CD2 TYR   225      40.586  49.317  65.826  1.00  0.00           C  
ATOM   3692  HD2 TYR   225      39.609  49.763  65.716  1.00  0.00           H  
ATOM   3693  C   TYR   225      40.518  52.125  69.932  1.00  0.00           C  
ATOM   3694  O   TYR   225      40.926  53.281  70.001  1.00  0.00           O  
ATOM   3695  N   GLU   226      39.397  51.602  70.490  1.00  0.00           N  
ATOM   3696  H   GLU   226      39.190  50.622  70.359  1.00  0.00           H  
ATOM   3697  CA  GLU   226      38.458  52.507  71.267  1.00  0.00           C  
ATOM   3698  HA  GLU   226      38.164  53.363  70.660  1.00  0.00           H  
ATOM   3699  CB  GLU   226      37.157  51.753  71.529  1.00  0.00           C  
ATOM   3700  HB2 GLU   226      36.598  51.501  70.628  1.00  0.00           H  
ATOM   3701  HB3 GLU   226      37.425  50.857  72.089  1.00  0.00           H  
ATOM   3702  CG  GLU   226      36.102  52.517  72.452  1.00  0.00           C  
ATOM   3703  HG2 GLU   226      36.127  51.948  73.381  1.00  0.00           H  
ATOM   3704  HG3 GLU   226      36.335  53.571  72.603  1.00  0.00           H  
ATOM   3705  CD  GLU   226      34.689  52.476  71.887  1.00  0.00           C  
ATOM   3706  OE1 GLU   226      33.966  53.490  72.227  1.00  0.00           O  
ATOM   3707  OE2 GLU   226      34.190  51.490  71.243  1.00  0.00           O  
ATOM   3708  C   GLU   226      39.178  53.077  72.462  1.00  0.00           C  
ATOM   3709  O   GLU   226      39.036  54.296  72.664  1.00  0.00           O  
ATOM   3710  N   LYS   227      39.951  52.225  73.201  1.00  0.00           N  
ATOM   3711  H   LYS   227      39.827  51.226  73.116  1.00  0.00           H  
ATOM   3712  CA  LYS   227      40.758  52.666  74.353  1.00  0.00           C  
ATOM   3713  HA  LYS   227      40.048  53.197  74.987  1.00  0.00           H  
ATOM   3714  CB  LYS   227      41.280  51.381  75.064  1.00  0.00           C  
ATOM   3715  HB2 LYS   227      40.357  50.814  75.181  1.00  0.00           H  
ATOM   3716  HB3 LYS   227      42.060  50.820  74.549  1.00  0.00           H  
ATOM   3717  CG  LYS   227      41.823  51.652  76.528  1.00  0.00           C  
ATOM   3718  HG2 LYS   227      42.598  52.397  76.343  1.00  0.00           H  
ATOM   3719  HG3 LYS   227      41.068  52.018  77.223  1.00  0.00           H  
ATOM   3720  CD  LYS   227      42.509  50.477  77.219  1.00  0.00           C  
ATOM   3721  HD2 LYS   227      43.135  49.883  76.553  1.00  0.00           H  
ATOM   3722  HD3 LYS   227      43.139  50.758  78.063  1.00  0.00           H  
ATOM   3723  CE  LYS   227      41.351  49.601  77.772  1.00  0.00           C  
ATOM   3724  HE2 LYS   227      40.755  50.242  78.422  1.00  0.00           H  
ATOM   3725  HE3 LYS   227      40.669  49.377  76.952  1.00  0.00           H  
ATOM   3726  NZ  LYS   227      41.806  48.400  78.502  1.00  0.00           N  
ATOM   3727  HZ1 LYS   227      41.025  47.853  78.837  1.00  0.00           H  
ATOM   3728  HZ2 LYS   227      42.176  47.730  77.843  1.00  0.00           H  
ATOM   3729  HZ3 LYS   227      42.432  48.578  79.274  1.00  0.00           H  
ATOM   3730  C   LYS   227      41.823  53.679  73.938  1.00  0.00           C  
ATOM   3731  O   LYS   227      41.947  54.772  74.535  1.00  0.00           O  
ATOM   3732  N   ILE   228      42.583  53.312  72.870  1.00  0.00           N  
ATOM   3733  H   ILE   228      42.300  52.406  72.525  1.00  0.00           H  
ATOM   3734  CA  ILE   228      43.591  54.085  72.274  1.00  0.00           C  
ATOM   3735  HA  ILE   228      44.284  54.387  73.059  1.00  0.00           H  
ATOM   3736  CB  ILE   228      44.284  53.262  71.172  1.00  0.00           C  
ATOM   3737  HB  ILE   228      43.474  52.941  70.518  1.00  0.00           H  
ATOM   3738  CG2 ILE   228      45.283  54.079  70.211  1.00  0.00           C  
ATOM   3739 HG21 ILE   228      46.075  54.436  70.870  1.00  0.00           H  
ATOM   3740 HG22 ILE   228      45.601  53.428  69.397  1.00  0.00           H  
ATOM   3741 HG23 ILE   228      44.824  54.955  69.753  1.00  0.00           H  
ATOM   3742  CG1 ILE   228      45.164  52.171  71.846  1.00  0.00           C  
ATOM   3743 HG12 ILE   228      46.051  52.698  72.198  1.00  0.00           H  
ATOM   3744 HG13 ILE   228      44.652  51.791  72.730  1.00  0.00           H  
ATOM   3745  CD1 ILE   228      45.672  51.057  70.977  1.00  0.00           C  
ATOM   3746 HD11 ILE   228      44.763  50.571  70.623  1.00  0.00           H  
ATOM   3747 HD12 ILE   228      46.238  51.475  70.145  1.00  0.00           H  
ATOM   3748 HD13 ILE   228      46.270  50.381  71.590  1.00  0.00           H  
ATOM   3749  C   ILE   228      43.101  55.415  71.785  1.00  0.00           C  
ATOM   3750  O   ILE   228      43.695  56.457  72.072  1.00  0.00           O  
ATOM   3751  N   SER   229      42.064  55.515  70.966  1.00  0.00           N  
ATOM   3752  H   SER   229      41.565  54.691  70.659  1.00  0.00           H  
ATOM   3753  CA  SER   229      41.505  56.786  70.460  1.00  0.00           C  
ATOM   3754  HA  SER   229      42.329  57.391  70.081  1.00  0.00           H  
ATOM   3755  CB  SER   229      40.430  56.507  69.455  1.00  0.00           C  
ATOM   3756  HB2 SER   229      40.028  57.426  69.030  1.00  0.00           H  
ATOM   3757  HB3 SER   229      40.828  55.801  68.726  1.00  0.00           H  
ATOM   3758  OG  SER   229      39.305  55.807  69.970  1.00  0.00           O  
ATOM   3759  HG  SER   229      39.605  54.909  69.807  1.00  0.00           H  
ATOM   3760  C   SER   229      41.008  57.699  71.548  1.00  0.00           C  
ATOM   3761  O   SER   229      41.378  58.849  71.619  1.00  0.00           O  
ATOM   3762  N   GLU   230      40.347  57.196  72.627  1.00  0.00           N  
ATOM   3763  H   GLU   230      40.053  56.231  72.576  1.00  0.00           H  
ATOM   3764  CA  GLU   230      40.062  57.987  73.793  1.00  0.00           C  
ATOM   3765  HA  GLU   230      39.397  58.722  73.340  1.00  0.00           H  
ATOM   3766  CB  GLU   230      39.205  57.176  74.769  1.00  0.00           C  
ATOM   3767  HB2 GLU   230      38.597  56.538  74.128  1.00  0.00           H  
ATOM   3768  HB3 GLU   230      39.940  56.543  75.266  1.00  0.00           H  
ATOM   3769  CG  GLU   230      38.513  57.997  75.878  1.00  0.00           C  
ATOM   3770  HG2 GLU   230      38.263  59.020  75.596  1.00  0.00           H  
ATOM   3771  HG3 GLU   230      37.568  57.583  76.229  1.00  0.00           H  
ATOM   3772  CD  GLU   230      39.353  58.069  77.161  1.00  0.00           C  
ATOM   3773  OE1 GLU   230      39.964  57.037  77.507  1.00  0.00           O  
ATOM   3774  OE2 GLU   230      39.343  59.079  77.858  1.00  0.00           O  
ATOM   3775  C   GLU   230      41.285  58.648  74.483  1.00  0.00           C  
ATOM   3776  O   GLU   230      41.217  59.803  74.850  1.00  0.00           O  
ATOM   3777  N   LYS   231      42.406  57.951  74.703  1.00  0.00           N  
ATOM   3778  H   LYS   231      42.458  56.983  74.419  1.00  0.00           H  
ATOM   3779  CA  LYS   231      43.662  58.525  75.234  1.00  0.00           C  
ATOM   3780  HA  LYS   231      43.426  59.020  76.176  1.00  0.00           H  
ATOM   3781  CB  LYS   231      44.643  57.306  75.602  1.00  0.00           C  
ATOM   3782  HB2 LYS   231      44.108  56.646  76.284  1.00  0.00           H  
ATOM   3783  HB3 LYS   231      44.882  56.718  74.716  1.00  0.00           H  
ATOM   3784  CG  LYS   231      46.021  57.783  76.255  1.00  0.00           C  
ATOM   3785  HG2 LYS   231      46.544  56.872  76.546  1.00  0.00           H  
ATOM   3786  HG3 LYS   231      46.758  58.335  75.672  1.00  0.00           H  
ATOM   3787  CD  LYS   231      45.761  58.613  77.514  1.00  0.00           C  
ATOM   3788  HD2 LYS   231      46.734  58.786  77.972  1.00  0.00           H  
ATOM   3789  HD3 LYS   231      45.294  59.536  77.169  1.00  0.00           H  
ATOM   3790  CE  LYS   231      45.024  57.896  78.565  1.00  0.00           C  
ATOM   3791  HE2 LYS   231      44.084  57.535  78.148  1.00  0.00           H  
ATOM   3792  HE3 LYS   231      45.578  57.036  78.942  1.00  0.00           H  
ATOM   3793  NZ  LYS   231      44.702  58.724  79.687  1.00  0.00           N  
ATOM   3794  HZ1 LYS   231      43.960  59.320  79.348  1.00  0.00           H  
ATOM   3795  HZ2 LYS   231      44.349  58.184  80.464  1.00  0.00           H  
ATOM   3796  HZ3 LYS   231      45.482  59.272  80.019  1.00  0.00           H  
ATOM   3797  C   LYS   231      44.339  59.586  74.317  1.00  0.00           C  
ATOM   3798  O   LYS   231      44.820  60.597  74.740  1.00  0.00           O  
ATOM   3799  N   LYS   232      44.278  59.222  73.068  1.00  0.00           N  
ATOM   3800  H   LYS   232      43.826  58.342  72.865  1.00  0.00           H  
ATOM   3801  CA  LYS   232      44.937  59.972  72.037  1.00  0.00           C  
ATOM   3802  HA  LYS   232      45.902  60.305  72.420  1.00  0.00           H  
ATOM   3803  CB  LYS   232      44.997  59.156  70.764  1.00  0.00           C  
ATOM   3804  HB2 LYS   232      45.481  58.204  70.981  1.00  0.00           H  
ATOM   3805  HB3 LYS   232      43.996  58.877  70.432  1.00  0.00           H  
ATOM   3806  CG  LYS   232      45.789  59.849  69.629  1.00  0.00           C  
ATOM   3807  HG2 LYS   232      45.256  60.758  69.352  1.00  0.00           H  
ATOM   3808  HG3 LYS   232      46.733  60.144  70.085  1.00  0.00           H  
ATOM   3809  CD  LYS   232      46.188  58.950  68.475  1.00  0.00           C  
ATOM   3810  HD2 LYS   232      46.534  57.980  68.831  1.00  0.00           H  
ATOM   3811  HD3 LYS   232      45.382  58.835  67.749  1.00  0.00           H  
ATOM   3812  CE  LYS   232      47.250  59.612  67.684  1.00  0.00           C  
ATOM   3813  HE2 LYS   232      46.778  60.352  67.038  1.00  0.00           H  
ATOM   3814  HE3 LYS   232      47.904  60.207  68.322  1.00  0.00           H  
ATOM   3815  NZ  LYS   232      47.986  58.742  66.746  1.00  0.00           N  
ATOM   3816  HZ1 LYS   232      48.326  57.868  67.123  1.00  0.00           H  
ATOM   3817  HZ2 LYS   232      47.262  58.382  66.141  1.00  0.00           H  
ATOM   3818  HZ3 LYS   232      48.649  59.200  66.137  1.00  0.00           H  
ATOM   3819  C   LYS   232      44.181  61.341  71.806  1.00  0.00           C  
ATOM   3820  O   LYS   232      44.728  62.390  72.036  1.00  0.00           O  
ATOM   3821  N   MET   233      42.860  61.331  71.677  1.00  0.00           N  
ATOM   3822  H   MET   233      42.455  60.417  71.539  1.00  0.00           H  
ATOM   3823  CA  MET   233      42.106  62.567  71.541  1.00  0.00           C  
ATOM   3824  HA  MET   233      42.646  63.237  70.873  1.00  0.00           H  
ATOM   3825  CB  MET   233      40.689  62.280  71.147  1.00  0.00           C  
ATOM   3826  HB2 MET   233      40.099  61.772  71.911  1.00  0.00           H  
ATOM   3827  HB3 MET   233      40.320  63.298  71.027  1.00  0.00           H  
ATOM   3828  CG  MET   233      40.422  61.601  69.776  1.00  0.00           C  
ATOM   3829  HG2 MET   233      41.344  61.134  69.429  1.00  0.00           H  
ATOM   3830  HG3 MET   233      39.683  60.809  69.899  1.00  0.00           H  
ATOM   3831  SD  MET   233      39.958  62.842  68.551  1.00  0.00           S  
ATOM   3832  CE  MET   233      38.308  63.320  69.264  1.00  0.00           C  
ATOM   3833  HE1 MET   233      37.906  64.090  68.605  1.00  0.00           H  
ATOM   3834  HE2 MET   233      37.663  62.440  69.265  1.00  0.00           H  
ATOM   3835  HE3 MET   233      38.382  63.786  70.246  1.00  0.00           H  
ATOM   3836  C   MET   233      42.145  63.339  72.844  1.00  0.00           C  
ATOM   3837  O   MET   233      42.036  64.584  72.778  1.00  0.00           O  
ATOM   3838  N   SER   234      42.222  62.694  74.040  1.00  0.00           N  
ATOM   3839  H   SER   234      42.299  61.690  74.118  1.00  0.00           H  
ATOM   3840  CA  SER   234      42.351  63.395  75.321  1.00  0.00           C  
ATOM   3841  HA  SER   234      41.854  64.355  75.180  1.00  0.00           H  
ATOM   3842  CB  SER   234      41.570  62.699  76.439  1.00  0.00           C  
ATOM   3843  HB2 SER   234      41.584  63.304  77.346  1.00  0.00           H  
ATOM   3844  HB3 SER   234      40.556  62.545  76.072  1.00  0.00           H  
ATOM   3845  OG  SER   234      41.994  61.448  76.800  1.00  0.00           O  
ATOM   3846  HG  SER   234      41.566  60.782  76.256  1.00  0.00           H  
ATOM   3847  C   SER   234      43.790  63.833  75.705  1.00  0.00           C  
ATOM   3848  O   SER   234      44.004  64.314  76.801  1.00  0.00           O  
ATOM   3849  N   THR   235      44.821  63.624  74.829  1.00  0.00           N  
ATOM   3850  H   THR   235      44.570  63.143  73.977  1.00  0.00           H  
ATOM   3851  CA  THR   235      46.207  64.143  75.011  1.00  0.00           C  
ATOM   3852  HA  THR   235      46.376  64.194  76.086  1.00  0.00           H  
ATOM   3853  CB  THR   235      47.326  63.237  74.414  1.00  0.00           C  
ATOM   3854  HB  THR   235      46.983  63.096  73.389  1.00  0.00           H  
ATOM   3855  CG2 THR   235      48.783  63.727  74.393  1.00  0.00           C  
ATOM   3856 HG21 THR   235      49.010  64.203  73.439  1.00  0.00           H  
ATOM   3857 HG22 THR   235      49.114  64.361  75.215  1.00  0.00           H  
ATOM   3858 HG23 THR   235      49.456  62.872  74.455  1.00  0.00           H  
ATOM   3859  OG1 THR   235      47.229  61.939  75.000  1.00  0.00           O  
ATOM   3860  HG1 THR   235      46.344  61.588  74.879  1.00  0.00           H  
ATOM   3861  C   THR   235      46.328  65.546  74.330  1.00  0.00           C  
ATOM   3862  O   THR   235      46.303  65.520  73.083  1.00  0.00           O  
ATOM   3863  N   PRO   236      46.484  66.669  75.041  1.00  0.00           N  
ATOM   3864  CD  PRO   236      46.305  66.865  76.490  1.00  0.00           C  
ATOM   3865  HD2 PRO   236      47.238  66.688  77.024  1.00  0.00           H  
ATOM   3866  HD3 PRO   236      45.536  66.199  76.881  1.00  0.00           H  
ATOM   3867  CG  PRO   236      45.863  68.320  76.717  1.00  0.00           C  
ATOM   3868  HG2 PRO   236      46.051  68.639  77.742  1.00  0.00           H  
ATOM   3869  HG3 PRO   236      44.780  68.315  76.599  1.00  0.00           H  
ATOM   3870  CB  PRO   236      46.669  69.033  75.609  1.00  0.00           C  
ATOM   3871  HB2 PRO   236      47.644  69.301  76.015  1.00  0.00           H  
ATOM   3872  HB3 PRO   236      46.210  69.944  75.224  1.00  0.00           H  
ATOM   3873  CA  PRO   236      46.781  67.979  74.505  1.00  0.00           C  
ATOM   3874  HA  PRO   236      45.988  68.199  73.791  1.00  0.00           H  
ATOM   3875  C   PRO   236      48.117  68.056  73.746  1.00  0.00           C  
ATOM   3876  O   PRO   236      49.071  67.518  74.244  1.00  0.00           O  
ATOM   3877  N   VAL   237      48.202  68.684  72.549  1.00  0.00           N  
ATOM   3878  H   VAL   237      47.477  69.283  72.180  1.00  0.00           H  
ATOM   3879  CA  VAL   237      49.446  68.479  71.670  1.00  0.00           C  
ATOM   3880  HA  VAL   237      49.663  67.410  71.686  1.00  0.00           H  
ATOM   3881  CB  VAL   237      49.180  68.817  70.214  1.00  0.00           C  
ATOM   3882  HB  VAL   237      50.042  68.367  69.722  1.00  0.00           H  
ATOM   3883  CG1 VAL   237      47.915  68.170  69.494  1.00  0.00           C  
ATOM   3884 HG11 VAL   237      46.985  68.161  70.063  1.00  0.00           H  
ATOM   3885 HG12 VAL   237      47.727  68.526  68.481  1.00  0.00           H  
ATOM   3886 HG13 VAL   237      48.054  67.112  69.274  1.00  0.00           H  
ATOM   3887  CG2 VAL   237      49.212  70.359  69.868  1.00  0.00           C  
ATOM   3888 HG21 VAL   237      48.491  70.897  70.484  1.00  0.00           H  
ATOM   3889 HG22 VAL   237      50.140  70.817  70.210  1.00  0.00           H  
ATOM   3890 HG23 VAL   237      49.045  70.526  68.804  1.00  0.00           H  
ATOM   3891  C   VAL   237      50.634  69.217  72.256  1.00  0.00           C  
ATOM   3892  O   VAL   237      51.763  68.706  72.229  1.00  0.00           O  
ATOM   3893  N   GLU   238      50.426  70.376  72.919  1.00  0.00           N  
ATOM   3894  H   GLU   238      49.444  70.564  73.060  1.00  0.00           H  
ATOM   3895  CA  GLU   238      51.410  71.159  73.742  1.00  0.00           C  
ATOM   3896  HA  GLU   238      52.307  71.446  73.193  1.00  0.00           H  
ATOM   3897  CB  GLU   238      50.741  72.400  74.350  1.00  0.00           C  
ATOM   3898  HB2 GLU   238      50.081  72.044  75.141  1.00  0.00           H  
ATOM   3899  HB3 GLU   238      51.539  72.919  74.881  1.00  0.00           H  
ATOM   3900  CG  GLU   238      49.950  73.370  73.478  1.00  0.00           C  
ATOM   3901  HG2 GLU   238      49.659  74.205  74.115  1.00  0.00           H  
ATOM   3902  HG3 GLU   238      50.587  73.708  72.660  1.00  0.00           H  
ATOM   3903  CD  GLU   238      48.670  72.833  72.826  1.00  0.00           C  
ATOM   3904  OE1 GLU   238      48.141  73.633  72.028  1.00  0.00           O  
ATOM   3905  OE2 GLU   238      48.071  71.866  73.363  1.00  0.00           O  
ATOM   3906  C   GLU   238      51.994  70.234  74.908  1.00  0.00           C  
ATOM   3907  O   GLU   238      53.185  69.893  74.974  1.00  0.00           O  
ATOM   3908  N   VAL   239      51.070  69.701  75.728  1.00  0.00           N  
ATOM   3909  H   VAL   239      50.109  69.827  75.443  1.00  0.00           H  
ATOM   3910  CA  VAL   239      51.391  68.691  76.780  1.00  0.00           C  
ATOM   3911  HA  VAL   239      52.089  69.081  77.522  1.00  0.00           H  
ATOM   3912  CB  VAL   239      50.115  68.253  77.530  1.00  0.00           C  
ATOM   3913  HB  VAL   239      49.408  67.763  76.861  1.00  0.00           H  
ATOM   3914  CG1 VAL   239      50.395  67.232  78.654  1.00  0.00           C  
ATOM   3915 HG11 VAL   239      51.017  67.686  79.425  1.00  0.00           H  
ATOM   3916 HG12 VAL   239      49.499  66.923  79.194  1.00  0.00           H  
ATOM   3917 HG13 VAL   239      50.939  66.374  78.258  1.00  0.00           H  
ATOM   3918  CG2 VAL   239      49.388  69.417  78.221  1.00  0.00           C  
ATOM   3919 HG21 VAL   239      48.507  69.042  78.741  1.00  0.00           H  
ATOM   3920 HG22 VAL   239      50.111  69.944  78.845  1.00  0.00           H  
ATOM   3921 HG23 VAL   239      49.043  70.136  77.478  1.00  0.00           H  
ATOM   3922  C   VAL   239      52.094  67.450  76.283  1.00  0.00           C  
ATOM   3923  O   VAL   239      53.042  67.036  76.907  1.00  0.00           O  
ATOM   3924  N   LEU   240      51.877  66.998  75.069  1.00  0.00           N  
ATOM   3925  H   LEU   240      51.141  67.443  74.539  1.00  0.00           H  
ATOM   3926  CA  LEU   240      52.591  65.885  74.427  1.00  0.00           C  
ATOM   3927  HA  LEU   240      52.592  65.053  75.131  1.00  0.00           H  
ATOM   3928  CB  LEU   240      51.897  65.469  73.099  1.00  0.00           C  
ATOM   3929  HB2 LEU   240      50.859  65.218  73.320  1.00  0.00           H  
ATOM   3930  HB3 LEU   240      51.844  66.299  72.394  1.00  0.00           H  
ATOM   3931  CG  LEU   240      52.593  64.344  72.326  1.00  0.00           C  
ATOM   3932  HG  LEU   240      53.645  64.620  72.259  1.00  0.00           H  
ATOM   3933  CD1 LEU   240      52.331  63.061  73.111  1.00  0.00           C  
ATOM   3934 HD11 LEU   240      51.268  62.825  73.054  1.00  0.00           H  
ATOM   3935 HD12 LEU   240      52.937  62.320  72.590  1.00  0.00           H  
ATOM   3936 HD13 LEU   240      52.688  63.214  74.130  1.00  0.00           H  
ATOM   3937  CD2 LEU   240      52.031  64.107  70.880  1.00  0.00           C  
ATOM   3938 HD21 LEU   240      52.103  63.037  70.689  1.00  0.00           H  
ATOM   3939 HD22 LEU   240      50.956  64.277  70.938  1.00  0.00           H  
ATOM   3940 HD23 LEU   240      52.555  64.735  70.160  1.00  0.00           H  
ATOM   3941  C   LEU   240      54.058  66.261  74.238  1.00  0.00           C  
ATOM   3942  O   LEU   240      54.917  65.375  74.228  1.00  0.00           O  
ATOM   3943  N   CYS   241      54.253  67.554  74.095  1.00  0.00           N  
ATOM   3944  H   CYS   241      53.507  68.234  74.129  1.00  0.00           H  
ATOM   3945  CA  CYS   241      55.604  68.082  73.766  1.00  0.00           C  
ATOM   3946  HA  CYS   241      56.201  67.270  73.350  1.00  0.00           H  
ATOM   3947  CB  CYS   241      55.448  69.110  72.617  1.00  0.00           C  
ATOM   3948  HB2 CYS   241      54.964  69.984  73.053  1.00  0.00           H  
ATOM   3949  HB3 CYS   241      56.440  69.450  72.322  1.00  0.00           H  
ATOM   3950  SG  CYS   241      54.679  68.388  71.123  1.00  0.00           S  
ATOM   3951  HG  CYS   241      53.400  68.488  71.496  1.00  0.00           H  
ATOM   3952  C   CYS   241      56.334  68.648  75.003  1.00  0.00           C  
ATOM   3953  O   CYS   241      57.280  69.382  74.872  1.00  0.00           O  
ATOM   3954  N   LYS   242      55.940  68.266  76.220  1.00  0.00           N  
ATOM   3955  H   LYS   242      55.077  67.749  76.308  1.00  0.00           H  
ATOM   3956  CA  LYS   242      56.413  68.743  77.477  1.00  0.00           C  
ATOM   3957  HA  LYS   242      56.126  69.777  77.669  1.00  0.00           H  
ATOM   3958  CB  LYS   242      55.791  67.800  78.637  1.00  0.00           C  
ATOM   3959  HB2 LYS   242      54.709  67.730  78.523  1.00  0.00           H  
ATOM   3960  HB3 LYS   242      56.253  66.814  78.670  1.00  0.00           H  
ATOM   3961  CG  LYS   242      56.004  68.573  79.901  1.00  0.00           C  
ATOM   3962  HG2 LYS   242      57.026  68.928  80.027  1.00  0.00           H  
ATOM   3963  HG3 LYS   242      55.397  69.464  79.738  1.00  0.00           H  
ATOM   3964  CD  LYS   242      55.339  67.719  81.016  1.00  0.00           C  
ATOM   3965  HD2 LYS   242      54.268  67.535  80.924  1.00  0.00           H  
ATOM   3966  HD3 LYS   242      55.863  66.765  80.956  1.00  0.00           H  
ATOM   3967  CE  LYS   242      55.564  68.482  82.330  1.00  0.00           C  
ATOM   3968  HE2 LYS   242      55.437  67.918  83.255  1.00  0.00           H  
ATOM   3969  HE3 LYS   242      56.584  68.861  82.393  1.00  0.00           H  
ATOM   3970  NZ  LYS   242      54.571  69.608  82.472  1.00  0.00           N  
ATOM   3971  HZ1 LYS   242      54.787  70.328  83.146  1.00  0.00           H  
ATOM   3972  HZ2 LYS   242      54.393  70.133  81.628  1.00  0.00           H  
ATOM   3973  HZ3 LYS   242      53.709  69.141  82.716  1.00  0.00           H  
ATOM   3974  C   LYS   242      57.967  68.665  77.599  1.00  0.00           C  
ATOM   3975  O   LYS   242      58.569  67.589  77.526  1.00  0.00           O  
ATOM   3976  N   GLY   243      58.609  69.792  77.708  1.00  0.00           N  
ATOM   3977  H   GLY   243      58.140  70.681  77.805  1.00  0.00           H  
ATOM   3978  CA  GLY   243      60.066  69.844  77.944  1.00  0.00           C  
ATOM   3979  HA2 GLY   243      60.241  70.859  78.299  1.00  0.00           H  
ATOM   3980  HA3 GLY   243      60.380  69.065  78.639  1.00  0.00           H  
ATOM   3981  C   GLY   243      60.887  69.544  76.711  1.00  0.00           C  
ATOM   3982  O   GLY   243      61.994  69.055  76.795  1.00  0.00           O  
ATOM   3983  N   PHE   244      60.243  69.714  75.534  1.00  0.00           N  
ATOM   3984  H   PHE   244      59.306  70.083  75.466  1.00  0.00           H  
ATOM   3985  CA  PHE   244      60.826  69.737  74.160  1.00  0.00           C  
ATOM   3986  HA  PHE   244      61.895  69.571  74.296  1.00  0.00           H  
ATOM   3987  CB  PHE   244      60.232  68.550  73.341  1.00  0.00           C  
ATOM   3988  HB2 PHE   244      59.174  68.709  73.135  1.00  0.00           H  
ATOM   3989  HB3 PHE   244      60.648  68.434  72.340  1.00  0.00           H  
ATOM   3990  CG  PHE   244      60.388  67.198  74.024  1.00  0.00           C  
ATOM   3991  CD1 PHE   244      61.649  66.590  74.038  1.00  0.00           C  
ATOM   3992  HD1 PHE   244      62.432  67.006  73.422  1.00  0.00           H  
ATOM   3993  CE1 PHE   244      61.866  65.428  74.781  1.00  0.00           C  
ATOM   3994  HE1 PHE   244      62.819  64.922  74.834  1.00  0.00           H  
ATOM   3995  CZ  PHE   244      60.728  64.841  75.378  1.00  0.00           C  
ATOM   3996  HZ  PHE   244      60.924  64.036  76.071  1.00  0.00           H  
ATOM   3997  CE2 PHE   244      59.421  65.281  75.238  1.00  0.00           C  
ATOM   3998  HE2 PHE   244      58.552  64.821  75.683  1.00  0.00           H  
ATOM   3999  CD2 PHE   244      59.310  66.557  74.612  1.00  0.00           C  
ATOM   4000  HD2 PHE   244      58.351  67.051  74.560  1.00  0.00           H  
ATOM   4001  C   PHE   244      60.471  71.069  73.519  1.00  0.00           C  
ATOM   4002  O   PHE   244      59.550  71.667  73.960  1.00  0.00           O  
ATOM   4003  N   PRO   245      61.280  71.521  72.512  1.00  0.00           N  
ATOM   4004  CD  PRO   245      62.512  70.884  72.153  1.00  0.00           C  
ATOM   4005  HD2 PRO   245      62.286  70.087  71.445  1.00  0.00           H  
ATOM   4006  HD3 PRO   245      63.143  70.593  72.993  1.00  0.00           H  
ATOM   4007  CG  PRO   245      63.295  72.018  71.413  1.00  0.00           C  
ATOM   4008  HG2 PRO   245      63.952  71.610  70.646  1.00  0.00           H  
ATOM   4009  HG3 PRO   245      63.988  72.616  72.005  1.00  0.00           H  
ATOM   4010  CB  PRO   245      62.214  72.955  70.787  1.00  0.00           C  
ATOM   4011  HB2 PRO   245      61.813  72.603  69.836  1.00  0.00           H  
ATOM   4012  HB3 PRO   245      62.581  73.947  70.524  1.00  0.00           H  
ATOM   4013  CA  PRO   245      61.103  72.844  71.867  1.00  0.00           C  
ATOM   4014  HA  PRO   245      61.300  73.544  72.678  1.00  0.00           H  
ATOM   4015  C   PRO   245      59.750  72.977  71.127  1.00  0.00           C  
ATOM   4016  O   PRO   245      59.264  72.037  70.486  1.00  0.00           O  
ATOM   4017  N   ALA   246      58.969  74.060  71.316  1.00  0.00           N  
ATOM   4018  H   ALA   246      59.430  74.801  71.823  1.00  0.00           H  
ATOM   4019  CA  ALA   246      57.496  74.107  71.008  1.00  0.00           C  
ATOM   4020  HA  ALA   246      56.937  73.282  71.452  1.00  0.00           H  
ATOM   4021  CB  ALA   246      56.977  75.377  71.646  1.00  0.00           C  
ATOM   4022  HB1 ALA   246      57.041  75.263  72.729  1.00  0.00           H  
ATOM   4023  HB2 ALA   246      57.564  76.265  71.409  1.00  0.00           H  
ATOM   4024  HB3 ALA   246      55.927  75.497  71.379  1.00  0.00           H  
ATOM   4025  C   ALA   246      57.143  73.969  69.519  1.00  0.00           C  
ATOM   4026  O   ALA   246      55.996  74.026  69.101  1.00  0.00           O  
ATOM   4027  N   GLU   247      58.093  73.793  68.679  1.00  0.00           N  
ATOM   4028  H   GLU   247      59.043  73.966  68.975  1.00  0.00           H  
ATOM   4029  CA  GLU   247      57.933  73.566  67.274  1.00  0.00           C  
ATOM   4030  HA  GLU   247      57.429  74.477  66.951  1.00  0.00           H  
ATOM   4031  CB  GLU   247      59.224  73.648  66.505  1.00  0.00           C  
ATOM   4032  HB2 GLU   247      59.886  72.841  66.819  1.00  0.00           H  
ATOM   4033  HB3 GLU   247      59.024  73.301  65.491  1.00  0.00           H  
ATOM   4034  CG  GLU   247      59.984  75.014  66.466  1.00  0.00           C  
ATOM   4035  HG2 GLU   247      60.762  75.020  65.703  1.00  0.00           H  
ATOM   4036  HG3 GLU   247      59.308  75.812  66.156  1.00  0.00           H  
ATOM   4037  CD  GLU   247      60.694  75.508  67.782  1.00  0.00           C  
ATOM   4038  OE1 GLU   247      60.523  74.978  68.856  1.00  0.00           O  
ATOM   4039  OE2 GLU   247      61.402  76.570  67.635  1.00  0.00           O  
ATOM   4040  C   GLU   247      57.056  72.316  66.943  1.00  0.00           C  
ATOM   4041  O   GLU   247      56.324  72.255  65.995  1.00  0.00           O  
ATOM   4042  N   PHE   248      57.138  71.216  67.688  1.00  0.00           N  
ATOM   4043  H   PHE   248      57.607  71.266  68.581  1.00  0.00           H  
ATOM   4044  CA  PHE   248      56.281  70.038  67.578  1.00  0.00           C  
ATOM   4045  HA  PHE   248      56.396  69.814  66.517  1.00  0.00           H  
ATOM   4046  CB  PHE   248      56.865  68.821  68.397  1.00  0.00           C  
ATOM   4047  HB2 PHE   248      56.953  69.051  69.459  1.00  0.00           H  
ATOM   4048  HB3 PHE   248      56.150  68.001  68.337  1.00  0.00           H  
ATOM   4049  CG  PHE   248      58.227  68.455  67.941  1.00  0.00           C  
ATOM   4050  CD1 PHE   248      58.434  67.455  66.899  1.00  0.00           C  
ATOM   4051  HD1 PHE   248      57.563  67.076  66.384  1.00  0.00           H  
ATOM   4052  CE1 PHE   248      59.716  67.308  66.407  1.00  0.00           C  
ATOM   4053  HE1 PHE   248      59.947  66.762  65.504  1.00  0.00           H  
ATOM   4054  CZ  PHE   248      60.787  67.891  67.051  1.00  0.00           C  
ATOM   4055  HZ  PHE   248      61.761  67.644  66.655  1.00  0.00           H  
ATOM   4056  CE2 PHE   248      60.531  68.875  68.051  1.00  0.00           C  
ATOM   4057  HE2 PHE   248      61.411  69.306  68.505  1.00  0.00           H  
ATOM   4058  CD2 PHE   248      59.260  69.141  68.530  1.00  0.00           C  
ATOM   4059  HD2 PHE   248      59.106  69.873  69.309  1.00  0.00           H  
ATOM   4060  C   PHE   248      54.818  70.295  67.960  1.00  0.00           C  
ATOM   4061  O   PHE   248      53.974  69.789  67.272  1.00  0.00           O  
ATOM   4062  N   ALA   249      54.602  71.183  68.933  1.00  0.00           N  
ATOM   4063  H   ALA   249      55.423  71.578  69.369  1.00  0.00           H  
ATOM   4064  CA  ALA   249      53.280  71.573  69.344  1.00  0.00           C  
ATOM   4065  HA  ALA   249      52.671  70.669  69.333  1.00  0.00           H  
ATOM   4066  CB  ALA   249      53.312  72.234  70.801  1.00  0.00           C  
ATOM   4067  HB1 ALA   249      53.892  73.157  70.780  1.00  0.00           H  
ATOM   4068  HB2 ALA   249      52.325  72.548  71.139  1.00  0.00           H  
ATOM   4069  HB3 ALA   249      53.821  71.580  71.509  1.00  0.00           H  
ATOM   4070  C   ALA   249      52.648  72.574  68.342  1.00  0.00           C  
ATOM   4071  O   ALA   249      51.493  72.492  67.986  1.00  0.00           O  
ATOM   4072  N   MET   250      53.434  73.528  67.767  1.00  0.00           N  
ATOM   4073  H   MET   250      54.366  73.644  68.138  1.00  0.00           H  
ATOM   4074  CA  MET   250      53.052  74.292  66.531  1.00  0.00           C  
ATOM   4075  HA  MET   250      52.227  74.973  66.742  1.00  0.00           H  
ATOM   4076  CB  MET   250      54.315  75.260  66.198  1.00  0.00           C  
ATOM   4077  HB2 MET   250      55.161  74.623  65.941  1.00  0.00           H  
ATOM   4078  HB3 MET   250      54.045  75.680  65.229  1.00  0.00           H  
ATOM   4079  CG  MET   250      54.546  76.201  67.352  1.00  0.00           C  
ATOM   4080  HG2 MET   250      53.782  76.974  67.276  1.00  0.00           H  
ATOM   4081  HG3 MET   250      54.483  75.733  68.334  1.00  0.00           H  
ATOM   4082  SD  MET   250      56.088  77.155  67.241  1.00  0.00           S  
ATOM   4083  CE  MET   250      55.691  78.367  66.039  1.00  0.00           C  
ATOM   4084  HE1 MET   250      56.576  79.001  65.987  1.00  0.00           H  
ATOM   4085  HE2 MET   250      55.545  77.983  65.029  1.00  0.00           H  
ATOM   4086  HE3 MET   250      54.859  78.958  66.421  1.00  0.00           H  
ATOM   4087  C   MET   250      52.709  73.395  65.330  1.00  0.00           C  
ATOM   4088  O   MET   250      51.685  73.529  64.706  1.00  0.00           O  
ATOM   4089  N   TYR   251      53.505  72.335  65.045  1.00  0.00           N  
ATOM   4090  H   TYR   251      54.322  72.150  65.609  1.00  0.00           H  
ATOM   4091  CA  TYR   251      53.223  71.353  63.943  1.00  0.00           C  
ATOM   4092  HA  TYR   251      53.196  71.811  62.954  1.00  0.00           H  
ATOM   4093  CB  TYR   251      54.483  70.369  63.943  1.00  0.00           C  
ATOM   4094  HB2 TYR   251      55.425  70.915  63.896  1.00  0.00           H  
ATOM   4095  HB3 TYR   251      54.532  69.852  64.902  1.00  0.00           H  
ATOM   4096  CG  TYR   251      54.427  69.203  62.906  1.00  0.00           C  
ATOM   4097  CD1 TYR   251      53.528  68.147  63.060  1.00  0.00           C  
ATOM   4098  HD1 TYR   251      52.924  68.124  63.955  1.00  0.00           H  
ATOM   4099  CE1 TYR   251      53.513  67.130  62.090  1.00  0.00           C  
ATOM   4100  HE1 TYR   251      52.687  66.437  62.146  1.00  0.00           H  
ATOM   4101  CZ  TYR   251      54.400  67.199  60.957  1.00  0.00           C  
ATOM   4102  OH  TYR   251      54.452  66.178  60.095  1.00  0.00           O  
ATOM   4103  HH  TYR   251      53.752  65.544  60.270  1.00  0.00           H  
ATOM   4104  CE2 TYR   251      55.334  68.293  60.914  1.00  0.00           C  
ATOM   4105  HE2 TYR   251      55.954  68.357  60.032  1.00  0.00           H  
ATOM   4106  CD2 TYR   251      55.329  69.277  61.862  1.00  0.00           C  
ATOM   4107  HD2 TYR   251      56.036  70.093  61.827  1.00  0.00           H  
ATOM   4108  C   TYR   251      51.936  70.607  64.236  1.00  0.00           C  
ATOM   4109  O   TYR   251      51.026  70.597  63.395  1.00  0.00           O  
ATOM   4110  N   LEU   252      51.764  69.898  65.349  1.00  0.00           N  
ATOM   4111  H   LEU   252      52.520  69.779  66.008  1.00  0.00           H  
ATOM   4112  CA  LEU   252      50.502  69.159  65.665  1.00  0.00           C  
ATOM   4113  HA  LEU   252      50.290  68.373  64.940  1.00  0.00           H  
ATOM   4114  CB  LEU   252      50.626  68.421  66.985  1.00  0.00           C  
ATOM   4115  HB2 LEU   252      50.880  69.082  67.814  1.00  0.00           H  
ATOM   4116  HB3 LEU   252      49.628  68.065  67.242  1.00  0.00           H  
ATOM   4117  CG  LEU   252      51.557  67.192  66.856  1.00  0.00           C  
ATOM   4118  HG  LEU   252      52.588  67.487  66.657  1.00  0.00           H  
ATOM   4119  CD1 LEU   252      51.475  66.402  68.123  1.00  0.00           C  
ATOM   4120 HD11 LEU   252      52.203  65.595  68.040  1.00  0.00           H  
ATOM   4121 HD12 LEU   252      51.772  67.051  68.947  1.00  0.00           H  
ATOM   4122 HD13 LEU   252      50.459  66.050  68.303  1.00  0.00           H  
ATOM   4123  CD2 LEU   252      51.041  66.225  65.718  1.00  0.00           C  
ATOM   4124 HD21 LEU   252      49.977  66.325  65.503  1.00  0.00           H  
ATOM   4125 HD22 LEU   252      51.617  66.448  64.820  1.00  0.00           H  
ATOM   4126 HD23 LEU   252      51.105  65.143  65.829  1.00  0.00           H  
ATOM   4127  C   LEU   252      49.309  70.131  65.656  1.00  0.00           C  
ATOM   4128  O   LEU   252      48.337  69.742  65.060  1.00  0.00           O  
ATOM   4129  N   ASN   253      49.435  71.360  66.188  1.00  0.00           N  
ATOM   4130  H   ASN   253      50.150  71.497  66.887  1.00  0.00           H  
ATOM   4131  CA  ASN   253      48.344  72.329  66.096  1.00  0.00           C  
ATOM   4132  HA  ASN   253      47.361  71.935  66.356  1.00  0.00           H  
ATOM   4133  CB  ASN   253      48.661  73.585  66.906  1.00  0.00           C  
ATOM   4134  HB2 ASN   253      49.682  73.929  66.739  1.00  0.00           H  
ATOM   4135  HB3 ASN   253      48.094  74.456  66.579  1.00  0.00           H  
ATOM   4136  CG  ASN   253      48.455  73.530  68.435  1.00  0.00           C  
ATOM   4137  OD1 ASN   253      47.608  72.803  68.939  1.00  0.00           O  
ATOM   4138  ND2 ASN   253      49.184  74.237  69.268  1.00  0.00           N  
ATOM   4139 HD21 ASN   253      48.934  73.938  70.199  1.00  0.00           H  
ATOM   4140 HD22 ASN   253      49.973  74.808  68.999  1.00  0.00           H  
ATOM   4141  C   ASN   253      48.043  72.705  64.603  1.00  0.00           C  
ATOM   4142  O   ASN   253      46.844  72.731  64.232  1.00  0.00           O  
ATOM   4143  N   TYR   254      49.033  72.944  63.796  1.00  0.00           N  
ATOM   4144  H   TYR   254      49.958  73.047  64.188  1.00  0.00           H  
ATOM   4145  CA  TYR   254      48.880  73.293  62.412  1.00  0.00           C  
ATOM   4146  HA  TYR   254      48.274  74.192  62.522  1.00  0.00           H  
ATOM   4147  CB  TYR   254      50.248  73.661  61.745  1.00  0.00           C  
ATOM   4148  HB2 TYR   254      50.732  74.486  62.267  1.00  0.00           H  
ATOM   4149  HB3 TYR   254      50.907  72.809  61.912  1.00  0.00           H  
ATOM   4150  CG  TYR   254      50.177  74.014  60.237  1.00  0.00           C  
ATOM   4151  CD1 TYR   254      49.781  75.328  59.883  1.00  0.00           C  
ATOM   4152  HD1 TYR   254      49.630  76.037  60.683  1.00  0.00           H  
ATOM   4153  CE1 TYR   254      49.443  75.590  58.533  1.00  0.00           C  
ATOM   4154  HE1 TYR   254      48.909  76.493  58.275  1.00  0.00           H  
ATOM   4155  CZ  TYR   254      49.797  74.582  57.593  1.00  0.00           C  
ATOM   4156  OH  TYR   254      49.503  74.745  56.193  1.00  0.00           O  
ATOM   4157  HH  TYR   254      49.283  75.639  55.922  1.00  0.00           H  
ATOM   4158  CE2 TYR   254      50.322  73.357  57.929  1.00  0.00           C  
ATOM   4159  HE2 TYR   254      50.693  72.705  57.152  1.00  0.00           H  
ATOM   4160  CD2 TYR   254      50.376  73.001  59.256  1.00  0.00           C  
ATOM   4161  HD2 TYR   254      50.640  71.997  59.552  1.00  0.00           H  
ATOM   4162  C   TYR   254      48.182  72.177  61.617  1.00  0.00           C  
ATOM   4163  O   TYR   254      47.194  72.453  60.979  1.00  0.00           O  
ATOM   4164  N   CYS   255      48.706  70.947  61.732  1.00  0.00           N  
ATOM   4165  H   CYS   255      49.543  70.765  62.266  1.00  0.00           H  
ATOM   4166  CA  CYS   255      48.173  69.789  61.082  1.00  0.00           C  
ATOM   4167  HA  CYS   255      48.040  69.992  60.019  1.00  0.00           H  
ATOM   4168  CB  CYS   255      49.010  68.573  61.353  1.00  0.00           C  
ATOM   4169  HB2 CYS   255      49.071  68.320  62.412  1.00  0.00           H  
ATOM   4170  HB3 CYS   255      48.731  67.733  60.717  1.00  0.00           H  
ATOM   4171  SG  CYS   255      50.688  68.892  60.736  1.00  0.00           S  
ATOM   4172  HG  CYS   255      51.179  69.503  61.818  1.00  0.00           H  
ATOM   4173  C   CYS   255      46.768  69.507  61.576  1.00  0.00           C  
ATOM   4174  O   CYS   255      45.885  69.242  60.746  1.00  0.00           O  
ATOM   4175  N   ARG   256      46.459  69.532  62.896  1.00  0.00           N  
ATOM   4176  H   ARG   256      47.211  69.762  63.529  1.00  0.00           H  
ATOM   4177  CA  ARG   256      45.100  69.434  63.390  1.00  0.00           C  
ATOM   4178  HA  ARG   256      44.686  68.444  63.196  1.00  0.00           H  
ATOM   4179  CB  ARG   256      45.172  69.643  64.959  1.00  0.00           C  
ATOM   4180  HB2 ARG   256      45.813  68.851  65.346  1.00  0.00           H  
ATOM   4181  HB3 ARG   256      45.574  70.622  65.220  1.00  0.00           H  
ATOM   4182  CG  ARG   256      43.775  69.478  65.642  1.00  0.00           C  
ATOM   4183  HG2 ARG   256      43.305  70.459  65.572  1.00  0.00           H  
ATOM   4184  HG3 ARG   256      43.148  68.686  65.233  1.00  0.00           H  
ATOM   4185  CD  ARG   256      43.840  69.320  67.186  1.00  0.00           C  
ATOM   4186  HD2 ARG   256      42.812  69.443  67.528  1.00  0.00           H  
ATOM   4187  HD3 ARG   256      44.164  68.302  67.403  1.00  0.00           H  
ATOM   4188  NE  ARG   256      44.655  70.305  67.879  1.00  0.00           N  
ATOM   4189  HE  ARG   256      44.900  71.209  67.500  1.00  0.00           H  
ATOM   4190  CZ  ARG   256      44.918  70.290  69.152  1.00  0.00           C  
ATOM   4191  NH1 ARG   256      44.475  69.409  69.950  1.00  0.00           N  
ATOM   4192 HH11 ARG   256      44.047  68.550  69.634  1.00  0.00           H  
ATOM   4193 HH12 ARG   256      44.461  69.631  70.935  1.00  0.00           H  
ATOM   4194  NH2 ARG   256      45.651  71.211  69.629  1.00  0.00           N  
ATOM   4195 HH21 ARG   256      46.072  71.901  69.023  1.00  0.00           H  
ATOM   4196 HH22 ARG   256      45.851  71.225  70.619  1.00  0.00           H  
ATOM   4197  C   ARG   256      44.093  70.423  62.759  1.00  0.00           C  
ATOM   4198  O   ARG   256      42.975  70.012  62.416  1.00  0.00           O  
ATOM   4199  N   GLY   257      44.552  71.677  62.503  1.00  0.00           N  
ATOM   4200  H   GLY   257      45.446  71.944  62.890  1.00  0.00           H  
ATOM   4201  CA  GLY   257      43.724  72.753  61.961  1.00  0.00           C  
ATOM   4202  HA2 GLY   257      42.862  72.860  62.619  1.00  0.00           H  
ATOM   4203  HA3 GLY   257      44.355  73.642  61.980  1.00  0.00           H  
ATOM   4204  C   GLY   257      43.381  72.655  60.465  1.00  0.00           C  
ATOM   4205  O   GLY   257      42.418  73.278  59.988  1.00  0.00           O  
ATOM   4206  N   LEU   258      43.999  71.715  59.782  1.00  0.00           N  
ATOM   4207  H   LEU   258      44.744  71.248  60.280  1.00  0.00           H  
ATOM   4208  CA  LEU   258      43.871  71.531  58.333  1.00  0.00           C  
ATOM   4209  HA  LEU   258      43.704  72.545  57.971  1.00  0.00           H  
ATOM   4210  CB  LEU   258      45.164  70.844  57.707  1.00  0.00           C  
ATOM   4211  HB2 LEU   258      45.252  69.899  58.242  1.00  0.00           H  
ATOM   4212  HB3 LEU   258      44.952  70.630  56.659  1.00  0.00           H  
ATOM   4213  CG  LEU   258      46.553  71.508  57.708  1.00  0.00           C  
ATOM   4214  HG  LEU   258      46.880  71.659  58.737  1.00  0.00           H  
ATOM   4215  CD1 LEU   258      47.547  70.470  57.095  1.00  0.00           C  
ATOM   4216 HD11 LEU   258      48.562  70.854  57.000  1.00  0.00           H  
ATOM   4217 HD12 LEU   258      47.509  69.604  57.755  1.00  0.00           H  
ATOM   4218 HD13 LEU   258      47.260  70.256  56.065  1.00  0.00           H  
ATOM   4219  CD2 LEU   258      46.603  72.746  56.859  1.00  0.00           C  
ATOM   4220 HD21 LEU   258      47.619  73.142  56.844  1.00  0.00           H  
ATOM   4221 HD22 LEU   258      46.188  72.556  55.870  1.00  0.00           H  
ATOM   4222 HD23 LEU   258      45.879  73.445  57.280  1.00  0.00           H  
ATOM   4223  C   LEU   258      42.673  70.637  58.050  1.00  0.00           C  
ATOM   4224  O   LEU   258      42.352  69.725  58.807  1.00  0.00           O  
ATOM   4225  N   ARG   259      41.995  70.851  56.839  1.00  0.00           N  
ATOM   4226  H   ARG   259      42.429  71.564  56.270  1.00  0.00           H  
ATOM   4227  CA  ARG   259      40.750  70.141  56.402  1.00  0.00           C  
ATOM   4228  HA  ARG   259      40.164  69.872  57.282  1.00  0.00           H  
ATOM   4229  CB  ARG   259      39.923  71.113  55.516  1.00  0.00           C  
ATOM   4230  HB2 ARG   259      40.537  71.345  54.646  1.00  0.00           H  
ATOM   4231  HB3 ARG   259      38.998  70.603  55.247  1.00  0.00           H  
ATOM   4232  CG  ARG   259      39.571  72.478  56.121  1.00  0.00           C  
ATOM   4233  HG2 ARG   259      39.127  72.364  57.109  1.00  0.00           H  
ATOM   4234  HG3 ARG   259      40.470  73.072  56.288  1.00  0.00           H  
ATOM   4235  CD  ARG   259      38.618  73.257  55.214  1.00  0.00           C  
ATOM   4236  HD2 ARG   259      37.712  72.654  55.164  1.00  0.00           H  
ATOM   4237  HD3 ARG   259      38.380  74.234  55.635  1.00  0.00           H  
ATOM   4238  NE  ARG   259      39.106  73.416  53.851  1.00  0.00           N  
ATOM   4239  HE  ARG   259      38.757  72.880  53.070  1.00  0.00           H  
ATOM   4240  CZ  ARG   259      39.992  74.259  53.411  1.00  0.00           C  
ATOM   4241  NH1 ARG   259      40.748  75.084  54.070  1.00  0.00           N  
ATOM   4242 HH11 ARG   259      40.714  75.185  55.075  1.00  0.00           H  
ATOM   4243 HH12 ARG   259      41.248  75.756  53.505  1.00  0.00           H  
ATOM   4244  NH2 ARG   259      40.147  74.236  52.134  1.00  0.00           N  
ATOM   4245 HH21 ARG   259      39.631  73.579  51.566  1.00  0.00           H  
ATOM   4246 HH22 ARG   259      40.784  74.929  51.769  1.00  0.00           H  
ATOM   4247  C   ARG   259      41.044  68.863  55.621  1.00  0.00           C  
ATOM   4248  O   ARG   259      42.151  68.676  55.166  1.00  0.00           O  
ATOM   4249  N   PHE   260      39.960  68.107  55.250  1.00  0.00           N  
ATOM   4250  H   PHE   260      39.081  68.464  55.597  1.00  0.00           H  
ATOM   4251  CA  PHE   260      39.925  66.826  54.495  1.00  0.00           C  
ATOM   4252  HA  PHE   260      40.561  66.028  54.877  1.00  0.00           H  
ATOM   4253  CB  PHE   260      38.506  66.406  54.422  1.00  0.00           C  
ATOM   4254  HB2 PHE   260      38.172  66.225  55.443  1.00  0.00           H  
ATOM   4255  HB3 PHE   260      37.947  67.111  53.807  1.00  0.00           H  
ATOM   4256  CG  PHE   260      38.220  65.079  53.708  1.00  0.00           C  
ATOM   4257  CD1 PHE   260      38.576  63.859  54.337  1.00  0.00           C  
ATOM   4258  HD1 PHE   260      38.958  63.859  55.347  1.00  0.00           H  
ATOM   4259  CE1 PHE   260      38.246  62.731  53.609  1.00  0.00           C  
ATOM   4260  HE1 PHE   260      38.381  61.826  54.182  1.00  0.00           H  
ATOM   4261  CZ  PHE   260      37.613  62.719  52.339  1.00  0.00           C  
ATOM   4262  HZ  PHE   260      37.274  61.823  51.841  1.00  0.00           H  
ATOM   4263  CE2 PHE   260      37.313  63.891  51.704  1.00  0.00           C  
ATOM   4264  HE2 PHE   260      36.692  63.838  50.823  1.00  0.00           H  
ATOM   4265  CD2 PHE   260      37.610  65.068  52.417  1.00  0.00           C  
ATOM   4266  HD2 PHE   260      37.328  66.057  52.088  1.00  0.00           H  
ATOM   4267  C   PHE   260      40.532  67.021  53.105  1.00  0.00           C  
ATOM   4268  O   PHE   260      41.198  66.164  52.566  1.00  0.00           O  
ATOM   4269  N   GLU   261      40.412  68.236  52.608  1.00  0.00           N  
ATOM   4270  H   GLU   261      39.899  68.948  53.109  1.00  0.00           H  
ATOM   4271  CA  GLU   261      40.814  68.593  51.234  1.00  0.00           C  
ATOM   4272  HA  GLU   261      41.310  67.721  50.808  1.00  0.00           H  
ATOM   4273  CB  GLU   261      39.555  68.827  50.354  1.00  0.00           C  
ATOM   4274  HB2 GLU   261      39.760  68.482  49.341  1.00  0.00           H  
ATOM   4275  HB3 GLU   261      38.727  68.258  50.776  1.00  0.00           H  
ATOM   4276  CG  GLU   261      38.891  70.239  50.216  1.00  0.00           C  
ATOM   4277  HG2 GLU   261      39.503  70.837  49.540  1.00  0.00           H  
ATOM   4278  HG3 GLU   261      37.923  70.057  49.750  1.00  0.00           H  
ATOM   4279  CD  GLU   261      38.642  71.022  51.544  1.00  0.00           C  
ATOM   4280  OE1 GLU   261      38.819  70.518  52.692  1.00  0.00           O  
ATOM   4281  OE2 GLU   261      38.239  72.185  51.410  1.00  0.00           O  
ATOM   4282  C   GLU   261      41.834  69.715  51.177  1.00  0.00           C  
ATOM   4283  O   GLU   261      42.404  69.929  50.139  1.00  0.00           O  
ATOM   4284  N   GLU   262      42.135  70.407  52.225  1.00  0.00           N  
ATOM   4285  H   GLU   262      41.535  70.347  53.036  1.00  0.00           H  
ATOM   4286  CA  GLU   262      43.183  71.462  52.261  1.00  0.00           C  
ATOM   4287  HA  GLU   262      43.051  72.179  51.451  1.00  0.00           H  
ATOM   4288  CB  GLU   262      43.005  72.207  53.643  1.00  0.00           C  
ATOM   4289  HB2 GLU   262      42.049  72.723  53.734  1.00  0.00           H  
ATOM   4290  HB3 GLU   262      43.074  71.425  54.399  1.00  0.00           H  
ATOM   4291  CG  GLU   262      44.075  73.230  53.975  1.00  0.00           C  
ATOM   4292  HG2 GLU   262      43.870  73.465  55.020  1.00  0.00           H  
ATOM   4293  HG3 GLU   262      45.099  72.858  53.944  1.00  0.00           H  
ATOM   4294  CD  GLU   262      44.032  74.453  53.112  1.00  0.00           C  
ATOM   4295  OE1 GLU   262      44.203  74.451  51.917  1.00  0.00           O  
ATOM   4296  OE2 GLU   262      43.892  75.509  53.819  1.00  0.00           O  
ATOM   4297  C   GLU   262      44.674  70.961  52.135  1.00  0.00           C  
ATOM   4298  O   GLU   262      45.107  70.114  52.899  1.00  0.00           O  
ATOM   4299  N   ALA   263      45.485  71.544  51.201  1.00  0.00           N  
ATOM   4300  H   ALA   263      45.126  72.193  50.516  1.00  0.00           H  
ATOM   4301  CA  ALA   263      46.875  71.137  51.162  1.00  0.00           C  
ATOM   4302  HA  ALA   263      46.810  70.053  51.077  1.00  0.00           H  
ATOM   4303  CB  ALA   263      47.482  71.641  49.784  1.00  0.00           C  
ATOM   4304  HB1 ALA   263      47.856  72.661  49.882  1.00  0.00           H  
ATOM   4305  HB2 ALA   263      48.282  70.975  49.461  1.00  0.00           H  
ATOM   4306  HB3 ALA   263      46.732  71.761  49.003  1.00  0.00           H  
ATOM   4307  C   ALA   263      47.774  71.678  52.254  1.00  0.00           C  
ATOM   4308  O   ALA   263      47.813  72.901  52.411  1.00  0.00           O  
ATOM   4309  N   PRO   264      48.500  70.849  53.016  1.00  0.00           N  
ATOM   4310  CD  PRO   264      48.558  69.377  53.013  1.00  0.00           C  
ATOM   4311  HD2 PRO   264      48.990  69.103  52.050  1.00  0.00           H  
ATOM   4312  HD3 PRO   264      47.544  68.981  52.964  1.00  0.00           H  
ATOM   4313  CG  PRO   264      49.455  68.923  54.162  1.00  0.00           C  
ATOM   4314  HG2 PRO   264      50.119  68.106  53.879  1.00  0.00           H  
ATOM   4315  HG3 PRO   264      48.789  68.672  54.987  1.00  0.00           H  
ATOM   4316  CB  PRO   264      50.236  70.173  54.466  1.00  0.00           C  
ATOM   4317  HB2 PRO   264      51.241  70.070  54.056  1.00  0.00           H  
ATOM   4318  HB3 PRO   264      50.424  70.285  55.534  1.00  0.00           H  
ATOM   4319  CA  PRO   264      49.541  71.429  53.870  1.00  0.00           C  
ATOM   4320  HA  PRO   264      49.107  71.875  54.764  1.00  0.00           H  
ATOM   4321  C   PRO   264      50.521  72.403  53.193  1.00  0.00           C  
ATOM   4322  O   PRO   264      50.866  72.258  52.059  1.00  0.00           O  
ATOM   4323  N   ASP   265      51.004  73.392  53.947  1.00  0.00           N  
ATOM   4324  H   ASP   265      50.610  73.526  54.868  1.00  0.00           H  
ATOM   4325  CA  ASP   265      52.257  74.098  53.707  1.00  0.00           C  
ATOM   4326  HA  ASP   265      52.277  74.271  52.631  1.00  0.00           H  
ATOM   4327  CB  ASP   265      52.105  75.505  54.203  1.00  0.00           C  
ATOM   4328  HB2 ASP   265      51.089  75.773  53.913  1.00  0.00           H  
ATOM   4329  HB3 ASP   265      52.237  75.609  55.280  1.00  0.00           H  
ATOM   4330  CG  ASP   265      53.200  76.410  53.639  1.00  0.00           C  
ATOM   4331  OD1 ASP   265      54.194  75.914  53.085  1.00  0.00           O  
ATOM   4332  OD2 ASP   265      53.043  77.625  53.881  1.00  0.00           O  
ATOM   4333  C   ASP   265      53.498  73.277  54.187  1.00  0.00           C  
ATOM   4334  O   ASP   265      54.002  73.544  55.295  1.00  0.00           O  
ATOM   4335  N   TYR   266      53.997  72.382  53.368  1.00  0.00           N  
ATOM   4336  H   TYR   266      53.436  71.993  52.624  1.00  0.00           H  
ATOM   4337  CA  TYR   266      55.230  71.646  53.628  1.00  0.00           C  
ATOM   4338  HA  TYR   266      55.076  71.108  54.563  1.00  0.00           H  
ATOM   4339  CB  TYR   266      55.599  70.701  52.529  1.00  0.00           C  
ATOM   4340  HB2 TYR   266      55.894  71.299  51.666  1.00  0.00           H  
ATOM   4341  HB3 TYR   266      56.453  70.077  52.794  1.00  0.00           H  
ATOM   4342  CG  TYR   266      54.413  69.801  52.110  1.00  0.00           C  
ATOM   4343  CD1 TYR   266      54.195  68.586  52.793  1.00  0.00           C  
ATOM   4344  HD1 TYR   266      54.726  68.297  53.689  1.00  0.00           H  
ATOM   4345  CE1 TYR   266      53.174  67.712  52.333  1.00  0.00           C  
ATOM   4346  HE1 TYR   266      53.067  66.757  52.827  1.00  0.00           H  
ATOM   4347  CZ  TYR   266      52.290  68.214  51.293  1.00  0.00           C  
ATOM   4348  OH  TYR   266      51.286  67.440  50.831  1.00  0.00           O  
ATOM   4349  HH  TYR   266      51.154  66.695  51.421  1.00  0.00           H  
ATOM   4350  CE2 TYR   266      52.359  69.506  50.824  1.00  0.00           C  
ATOM   4351  HE2 TYR   266      51.739  69.938  50.052  1.00  0.00           H  
ATOM   4352  CD2 TYR   266      53.537  70.250  51.125  1.00  0.00           C  
ATOM   4353  HD2 TYR   266      53.620  71.232  50.683  1.00  0.00           H  
ATOM   4354  C   TYR   266      56.403  72.559  53.900  1.00  0.00           C  
ATOM   4355  O   TYR   266      57.162  72.329  54.881  1.00  0.00           O  
ATOM   4356  N   MET   267      56.470  73.690  53.190  1.00  0.00           N  
ATOM   4357  H   MET   267      55.765  73.827  52.480  1.00  0.00           H  
ATOM   4358  CA  MET   267      57.532  74.723  53.319  1.00  0.00           C  
ATOM   4359  HA  MET   267      58.448  74.141  53.213  1.00  0.00           H  
ATOM   4360  CB  MET   267      57.454  75.678  52.132  1.00  0.00           C  
ATOM   4361  HB2 MET   267      57.083  75.078  51.301  1.00  0.00           H  
ATOM   4362  HB3 MET   267      56.587  76.326  52.258  1.00  0.00           H  
ATOM   4363  CG  MET   267      58.835  76.373  51.838  1.00  0.00           C  
ATOM   4364  HG2 MET   267      59.643  75.676  52.062  1.00  0.00           H  
ATOM   4365  HG3 MET   267      58.890  76.623  50.779  1.00  0.00           H  
ATOM   4366  SD  MET   267      59.349  77.801  52.810  1.00  0.00           S  
ATOM   4367  CE  MET   267      57.906  78.981  52.757  1.00  0.00           C  
ATOM   4368  HE1 MET   267      57.303  78.897  53.662  1.00  0.00           H  
ATOM   4369  HE2 MET   267      58.313  79.991  52.705  1.00  0.00           H  
ATOM   4370  HE3 MET   267      57.194  78.743  51.967  1.00  0.00           H  
ATOM   4371  C   MET   267      57.615  75.275  54.770  1.00  0.00           C  
ATOM   4372  O   MET   267      58.612  75.214  55.435  1.00  0.00           O  
ATOM   4373  N   TYR   268      56.501  75.819  55.273  1.00  0.00           N  
ATOM   4374  H   TYR   268      55.684  75.867  54.681  1.00  0.00           H  
ATOM   4375  CA  TYR   268      56.409  76.366  56.620  1.00  0.00           C  
ATOM   4376  HA  TYR   268      57.016  77.255  56.794  1.00  0.00           H  
ATOM   4377  CB  TYR   268      54.939  76.737  56.889  1.00  0.00           C  
ATOM   4378  HB2 TYR   268      54.634  77.492  56.165  1.00  0.00           H  
ATOM   4379  HB3 TYR   268      54.401  75.820  56.650  1.00  0.00           H  
ATOM   4380  CG  TYR   268      54.583  77.057  58.370  1.00  0.00           C  
ATOM   4381  CD1 TYR   268      55.324  78.022  59.103  1.00  0.00           C  
ATOM   4382  HD1 TYR   268      56.182  78.524  58.681  1.00  0.00           H  
ATOM   4383  CE1 TYR   268      55.106  78.273  60.465  1.00  0.00           C  
ATOM   4384  HE1 TYR   268      55.731  78.944  61.035  1.00  0.00           H  
ATOM   4385  CZ  TYR   268      54.047  77.560  61.147  1.00  0.00           C  
ATOM   4386  OH  TYR   268      53.848  77.774  62.480  1.00  0.00           O  
ATOM   4387  HH  TYR   268      53.377  77.065  62.924  1.00  0.00           H  
ATOM   4388  CE2 TYR   268      53.229  76.677  60.396  1.00  0.00           C  
ATOM   4389  HE2 TYR   268      52.374  76.212  60.864  1.00  0.00           H  
ATOM   4390  CD2 TYR   268      53.472  76.457  59.001  1.00  0.00           C  
ATOM   4391  HD2 TYR   268      52.880  75.775  58.408  1.00  0.00           H  
ATOM   4392  C   TYR   268      56.865  75.292  57.591  1.00  0.00           C  
ATOM   4393  O   TYR   268      57.585  75.668  58.484  1.00  0.00           O  
ATOM   4394  N   LEU   269      56.394  74.104  57.484  1.00  0.00           N  
ATOM   4395  H   LEU   269      55.676  73.995  56.782  1.00  0.00           H  
ATOM   4396  CA  LEU   269      56.794  73.014  58.436  1.00  0.00           C  
ATOM   4397  HA  LEU   269      56.544  73.345  59.444  1.00  0.00           H  
ATOM   4398  CB  LEU   269      55.831  71.822  58.179  1.00  0.00           C  
ATOM   4399  HB2 LEU   269      55.928  71.469  57.152  1.00  0.00           H  
ATOM   4400  HB3 LEU   269      56.143  71.023  58.851  1.00  0.00           H  
ATOM   4401  CG  LEU   269      54.344  72.134  58.554  1.00  0.00           C  
ATOM   4402  HG  LEU   269      54.148  73.138  58.177  1.00  0.00           H  
ATOM   4403  CD1 LEU   269      53.316  71.149  57.881  1.00  0.00           C  
ATOM   4404 HD11 LEU   269      53.785  70.897  56.929  1.00  0.00           H  
ATOM   4405 HD12 LEU   269      53.094  70.259  58.470  1.00  0.00           H  
ATOM   4406 HD13 LEU   269      52.366  71.636  57.664  1.00  0.00           H  
ATOM   4407  CD2 LEU   269      54.118  72.139  60.047  1.00  0.00           C  
ATOM   4408 HD21 LEU   269      54.807  72.854  60.497  1.00  0.00           H  
ATOM   4409 HD22 LEU   269      53.045  72.304  60.144  1.00  0.00           H  
ATOM   4410 HD23 LEU   269      54.346  71.137  60.413  1.00  0.00           H  
ATOM   4411  C   LEU   269      58.267  72.657  58.469  1.00  0.00           C  
ATOM   4412  O   LEU   269      58.864  72.547  59.554  1.00  0.00           O  
ATOM   4413  N   ARG   270      58.869  72.593  57.288  1.00  0.00           N  
ATOM   4414  H   ARG   270      58.268  72.521  56.479  1.00  0.00           H  
ATOM   4415  CA  ARG   270      60.339  72.636  57.105  1.00  0.00           C  
ATOM   4416  HA  ARG   270      60.719  71.840  57.744  1.00  0.00           H  
ATOM   4417  CB  ARG   270      60.703  72.429  55.594  1.00  0.00           C  
ATOM   4418  HB2 ARG   270      60.246  73.174  54.942  1.00  0.00           H  
ATOM   4419  HB3 ARG   270      61.771  72.605  55.464  1.00  0.00           H  
ATOM   4420  CG  ARG   270      60.309  70.947  55.277  1.00  0.00           C  
ATOM   4421  HG2 ARG   270      60.639  70.199  55.998  1.00  0.00           H  
ATOM   4422  HG3 ARG   270      59.234  70.833  55.138  1.00  0.00           H  
ATOM   4423  CD  ARG   270      61.074  70.675  53.974  1.00  0.00           C  
ATOM   4424  HD2 ARG   270      62.090  71.046  54.109  1.00  0.00           H  
ATOM   4425  HD3 ARG   270      61.173  69.590  54.012  1.00  0.00           H  
ATOM   4426  NE  ARG   270      60.374  71.167  52.771  1.00  0.00           N  
ATOM   4427  HE  ARG   270      60.516  72.165  52.711  1.00  0.00           H  
ATOM   4428  CZ  ARG   270      59.560  70.594  51.913  1.00  0.00           C  
ATOM   4429  NH1 ARG   270      59.483  69.280  51.796  1.00  0.00           N  
ATOM   4430 HH11 ARG   270      60.250  68.742  52.174  1.00  0.00           H  
ATOM   4431 HH12 ARG   270      59.055  68.976  50.933  1.00  0.00           H  
ATOM   4432  NH2 ARG   270      58.868  71.357  51.131  1.00  0.00           N  
ATOM   4433 HH21 ARG   270      59.093  72.335  51.023  1.00  0.00           H  
ATOM   4434 HH22 ARG   270      58.249  70.931  50.456  1.00  0.00           H  
ATOM   4435  C   ARG   270      60.934  73.876  57.702  1.00  0.00           C  
ATOM   4436  O   ARG   270      62.065  73.826  58.203  1.00  0.00           O  
ATOM   4437  N   GLN   271      60.402  75.065  57.589  1.00  0.00           N  
ATOM   4438  H   GLN   271      59.493  75.127  57.155  1.00  0.00           H  
ATOM   4439  CA  GLN   271      61.003  76.292  58.124  1.00  0.00           C  
ATOM   4440  HA  GLN   271      62.018  76.285  57.728  1.00  0.00           H  
ATOM   4441  CB  GLN   271      60.309  77.543  57.609  1.00  0.00           C  
ATOM   4442  HB2 GLN   271      59.255  77.516  57.886  1.00  0.00           H  
ATOM   4443  HB3 GLN   271      60.684  78.400  58.169  1.00  0.00           H  
ATOM   4444  CG  GLN   271      60.327  77.700  56.096  1.00  0.00           C  
ATOM   4445  HG2 GLN   271      60.513  76.698  55.709  1.00  0.00           H  
ATOM   4446  HG3 GLN   271      59.360  78.097  55.785  1.00  0.00           H  
ATOM   4447  CD  GLN   271      61.430  78.605  55.650  1.00  0.00           C  
ATOM   4448  OE1 GLN   271      62.583  78.223  55.478  1.00  0.00           O  
ATOM   4449  NE2 GLN   271      61.171  79.920  55.487  1.00  0.00           N  
ATOM   4450 HE21 GLN   271      61.904  80.607  55.381  1.00  0.00           H  
ATOM   4451 HE22 GLN   271      60.212  80.230  55.432  1.00  0.00           H  
ATOM   4452  C   GLN   271      61.021  76.102  59.678  1.00  0.00           C  
ATOM   4453  O   GLN   271      62.099  76.423  60.208  1.00  0.00           O  
ATOM   4454  N   LEU   272      59.938  75.726  60.384  1.00  0.00           N  
ATOM   4455  H   LEU   272      59.069  75.568  59.894  1.00  0.00           H  
ATOM   4456  CA  LEU   272      60.032  75.567  61.907  1.00  0.00           C  
ATOM   4457  HA  LEU   272      60.085  76.561  62.351  1.00  0.00           H  
ATOM   4458  CB  LEU   272      58.705  74.911  62.411  1.00  0.00           C  
ATOM   4459  HB2 LEU   272      58.400  73.949  61.998  1.00  0.00           H  
ATOM   4460  HB3 LEU   272      58.881  74.520  63.414  1.00  0.00           H  
ATOM   4461  CG  LEU   272      57.459  75.840  62.371  1.00  0.00           C  
ATOM   4462  HG  LEU   272      57.167  76.142  61.366  1.00  0.00           H  
ATOM   4463  CD1 LEU   272      56.351  74.989  62.937  1.00  0.00           C  
ATOM   4464 HD11 LEU   272      56.296  74.027  62.429  1.00  0.00           H  
ATOM   4465 HD12 LEU   272      56.606  74.745  63.968  1.00  0.00           H  
ATOM   4466 HD13 LEU   272      55.393  75.508  62.888  1.00  0.00           H  
ATOM   4467  CD2 LEU   272      57.554  77.112  63.237  1.00  0.00           C  
ATOM   4468 HD21 LEU   272      57.711  76.996  64.309  1.00  0.00           H  
ATOM   4469 HD22 LEU   272      58.377  77.727  62.872  1.00  0.00           H  
ATOM   4470 HD23 LEU   272      56.662  77.733  63.151  1.00  0.00           H  
ATOM   4471  C   LEU   272      61.240  74.797  62.419  1.00  0.00           C  
ATOM   4472  O   LEU   272      61.897  75.288  63.331  1.00  0.00           O  
ATOM   4473  N   PHE   273      61.526  73.584  61.865  1.00  0.00           N  
ATOM   4474  H   PHE   273      60.888  73.315  61.129  1.00  0.00           H  
ATOM   4475  CA  PHE   273      62.527  72.581  62.182  1.00  0.00           C  
ATOM   4476  HA  PHE   273      62.525  72.508  63.269  1.00  0.00           H  
ATOM   4477  CB  PHE   273      62.123  71.155  61.684  1.00  0.00           C  
ATOM   4478  HB2 PHE   273      61.896  71.243  60.622  1.00  0.00           H  
ATOM   4479  HB3 PHE   273      62.953  70.448  61.694  1.00  0.00           H  
ATOM   4480  CG  PHE   273      60.910  70.513  62.294  1.00  0.00           C  
ATOM   4481  CD1 PHE   273      60.682  70.763  63.681  1.00  0.00           C  
ATOM   4482  HD1 PHE   273      61.362  71.363  64.268  1.00  0.00           H  
ATOM   4483  CE1 PHE   273      59.458  70.296  64.243  1.00  0.00           C  
ATOM   4484  HE1 PHE   273      59.182  70.528  65.261  1.00  0.00           H  
ATOM   4485  CZ  PHE   273      58.624  69.427  63.458  1.00  0.00           C  
ATOM   4486  HZ  PHE   273      57.660  69.145  63.855  1.00  0.00           H  
ATOM   4487  CE2 PHE   273      58.851  69.202  62.079  1.00  0.00           C  
ATOM   4488  HE2 PHE   273      58.148  68.636  61.486  1.00  0.00           H  
ATOM   4489  CD2 PHE   273      60.068  69.703  61.506  1.00  0.00           C  
ATOM   4490  HD2 PHE   273      60.225  69.525  60.452  1.00  0.00           H  
ATOM   4491  C   PHE   273      63.892  73.018  61.704  1.00  0.00           C  
ATOM   4492  O   PHE   273      64.812  73.035  62.539  1.00  0.00           O  
ATOM   4493  N   ARG   274      64.066  73.638  60.609  1.00  0.00           N  
ATOM   4494  H   ARG   274      63.313  73.743  59.944  1.00  0.00           H  
ATOM   4495  CA  ARG   274      65.335  74.283  60.200  1.00  0.00           C  
ATOM   4496  HA  ARG   274      66.109  73.526  60.324  1.00  0.00           H  
ATOM   4497  CB  ARG   274      65.210  74.622  58.716  1.00  0.00           C  
ATOM   4498  HB2 ARG   274      64.969  73.655  58.274  1.00  0.00           H  
ATOM   4499  HB3 ARG   274      64.335  75.250  58.543  1.00  0.00           H  
ATOM   4500  CG  ARG   274      66.475  75.145  58.040  1.00  0.00           C  
ATOM   4501  HG2 ARG   274      66.848  76.043  58.531  1.00  0.00           H  
ATOM   4502  HG3 ARG   274      67.174  74.308  58.069  1.00  0.00           H  
ATOM   4503  CD  ARG   274      66.372  75.387  56.593  1.00  0.00           C  
ATOM   4504  HD2 ARG   274      65.785  74.652  56.042  1.00  0.00           H  
ATOM   4505  HD3 ARG   274      65.739  76.268  56.488  1.00  0.00           H  
ATOM   4506  NE  ARG   274      67.627  75.745  55.977  1.00  0.00           N  
ATOM   4507  HE  ARG   274      67.854  76.721  56.100  1.00  0.00           H  
ATOM   4508  CZ  ARG   274      68.432  74.983  55.270  1.00  0.00           C  
ATOM   4509  NH1 ARG   274      68.059  73.760  54.960  1.00  0.00           N  
ATOM   4510 HH11 ARG   274      67.282  73.399  55.495  1.00  0.00           H  
ATOM   4511 HH12 ARG   274      68.623  73.209  54.328  1.00  0.00           H  
ATOM   4512  NH2 ARG   274      69.710  75.343  54.915  1.00  0.00           N  
ATOM   4513 HH21 ARG   274      69.963  76.318  54.838  1.00  0.00           H  
ATOM   4514 HH22 ARG   274      70.259  74.604  54.500  1.00  0.00           H  
ATOM   4515  C   ARG   274      65.788  75.502  61.035  1.00  0.00           C  
ATOM   4516  O   ARG   274      67.006  75.605  61.322  1.00  0.00           O  
ATOM   4517  N   ILE   275      64.884  76.421  61.377  1.00  0.00           N  
ATOM   4518  H   ILE   275      63.970  76.250  60.984  1.00  0.00           H  
ATOM   4519  CA  ILE   275      65.063  77.593  62.301  1.00  0.00           C  
ATOM   4520  HA  ILE   275      65.932  78.151  61.953  1.00  0.00           H  
ATOM   4521  CB  ILE   275      63.842  78.567  62.187  1.00  0.00           C  
ATOM   4522  HB  ILE   275      62.880  78.057  62.243  1.00  0.00           H  
ATOM   4523  CG2 ILE   275      63.913  79.677  63.239  1.00  0.00           C  
ATOM   4524 HG21 ILE   275      63.015  80.265  63.049  1.00  0.00           H  
ATOM   4525 HG22 ILE   275      63.860  79.338  64.274  1.00  0.00           H  
ATOM   4526 HG23 ILE   275      64.810  80.291  63.168  1.00  0.00           H  
ATOM   4527  CG1 ILE   275      63.867  79.174  60.708  1.00  0.00           C  
ATOM   4528 HG12 ILE   275      64.607  79.973  60.671  1.00  0.00           H  
ATOM   4529 HG13 ILE   275      64.068  78.349  60.024  1.00  0.00           H  
ATOM   4530  CD1 ILE   275      62.462  79.791  60.294  1.00  0.00           C  
ATOM   4531 HD11 ILE   275      61.723  79.011  60.111  1.00  0.00           H  
ATOM   4532 HD12 ILE   275      62.110  80.392  61.132  1.00  0.00           H  
ATOM   4533 HD13 ILE   275      62.630  80.423  59.422  1.00  0.00           H  
ATOM   4534  C   ILE   275      65.442  77.135  63.687  1.00  0.00           C  
ATOM   4535  O   ILE   275      66.360  77.693  64.302  1.00  0.00           O  
ATOM   4536  N   LEU   276      64.840  76.108  64.303  1.00  0.00           N  
ATOM   4537  H   LEU   276      63.924  75.794  64.014  1.00  0.00           H  
ATOM   4538  CA  LEU   276      65.339  75.364  65.402  1.00  0.00           C  
ATOM   4539  HA  LEU   276      65.410  76.020  66.269  1.00  0.00           H  
ATOM   4540  CB  LEU   276      64.287  74.272  65.754  1.00  0.00           C  
ATOM   4541  HB2 LEU   276      63.339  74.780  65.930  1.00  0.00           H  
ATOM   4542  HB3 LEU   276      64.024  73.656  64.894  1.00  0.00           H  
ATOM   4543  CG  LEU   276      64.484  73.305  67.013  1.00  0.00           C  
ATOM   4544  HG  LEU   276      65.322  72.624  66.864  1.00  0.00           H  
ATOM   4545  CD1 LEU   276      64.726  74.088  68.314  1.00  0.00           C  
ATOM   4546 HD11 LEU   276      65.678  74.596  68.156  1.00  0.00           H  
ATOM   4547 HD12 LEU   276      63.961  74.852  68.455  1.00  0.00           H  
ATOM   4548 HD13 LEU   276      64.862  73.395  69.144  1.00  0.00           H  
ATOM   4549  CD2 LEU   276      63.175  72.443  67.041  1.00  0.00           C  
ATOM   4550 HD21 LEU   276      62.815  72.093  66.073  1.00  0.00           H  
ATOM   4551 HD22 LEU   276      63.255  71.722  67.855  1.00  0.00           H  
ATOM   4552 HD23 LEU   276      62.476  73.203  67.390  1.00  0.00           H  
ATOM   4553  C   LEU   276      66.787  74.816  65.257  1.00  0.00           C  
ATOM   4554  O   LEU   276      67.619  75.014  66.152  1.00  0.00           O  
ATOM   4555  N   PHE   277      67.014  74.099  64.157  1.00  0.00           N  
ATOM   4556  H   PHE   277      66.275  73.881  63.503  1.00  0.00           H  
ATOM   4557  CA  PHE   277      68.244  73.347  63.897  1.00  0.00           C  
ATOM   4558  HA  PHE   277      68.491  72.616  64.667  1.00  0.00           H  
ATOM   4559  CB  PHE   277      68.033  72.464  62.619  1.00  0.00           C  
ATOM   4560  HB2 PHE   277      67.144  71.853  62.777  1.00  0.00           H  
ATOM   4561  HB3 PHE   277      67.862  73.011  61.691  1.00  0.00           H  
ATOM   4562  CG  PHE   277      69.118  71.540  62.323  1.00  0.00           C  
ATOM   4563  CD1 PHE   277      69.139  70.282  62.956  1.00  0.00           C  
ATOM   4564  HD1 PHE   277      68.447  69.977  63.727  1.00  0.00           H  
ATOM   4565  CE1 PHE   277      70.169  69.346  62.677  1.00  0.00           C  
ATOM   4566  HE1 PHE   277      70.189  68.358  63.112  1.00  0.00           H  
ATOM   4567  CZ  PHE   277      71.069  69.709  61.669  1.00  0.00           C  
ATOM   4568  HZ  PHE   277      71.867  69.025  61.422  1.00  0.00           H  
ATOM   4569  CE2 PHE   277      70.985  70.967  61.044  1.00  0.00           C  
ATOM   4570  HE2 PHE   277      71.674  71.149  60.232  1.00  0.00           H  
ATOM   4571  CD2 PHE   277      69.987  71.846  61.296  1.00  0.00           C  
ATOM   4572  HD2 PHE   277      69.973  72.782  60.757  1.00  0.00           H  
ATOM   4573  C   PHE   277      69.460  74.319  63.823  1.00  0.00           C  
ATOM   4574  O   PHE   277      70.530  74.065  64.332  1.00  0.00           O  
ATOM   4575  N   ARG   278      69.206  75.498  63.242  1.00  0.00           N  
ATOM   4576  H   ARG   278      68.266  75.624  62.895  1.00  0.00           H  
ATOM   4577  CA  ARG   278      70.081  76.676  63.238  1.00  0.00           C  
ATOM   4578  HA  ARG   278      71.061  76.403  62.846  1.00  0.00           H  
ATOM   4579  CB  ARG   278      69.470  77.773  62.353  1.00  0.00           C  
ATOM   4580  HB2 ARG   278      69.294  77.394  61.346  1.00  0.00           H  
ATOM   4581  HB3 ARG   278      68.518  78.078  62.787  1.00  0.00           H  
ATOM   4582  CG  ARG   278      70.362  79.009  62.015  1.00  0.00           C  
ATOM   4583  HG2 ARG   278      70.504  79.454  63.000  1.00  0.00           H  
ATOM   4584  HG3 ARG   278      71.344  78.732  61.632  1.00  0.00           H  
ATOM   4585  CD  ARG   278      69.701  79.934  60.998  1.00  0.00           C  
ATOM   4586  HD2 ARG   278      70.498  80.611  60.691  1.00  0.00           H  
ATOM   4587  HD3 ARG   278      69.344  79.306  60.182  1.00  0.00           H  
ATOM   4588  NE  ARG   278      68.683  80.721  61.530  1.00  0.00           N  
ATOM   4589  HE  ARG   278      68.539  80.728  62.529  1.00  0.00           H  
ATOM   4590  CZ  ARG   278      67.768  81.419  60.914  1.00  0.00           C  
ATOM   4591  NH1 ARG   278      67.775  81.627  59.633  1.00  0.00           N  
ATOM   4592 HH11 ARG   278      68.671  81.628  59.167  1.00  0.00           H  
ATOM   4593 HH12 ARG   278      67.022  82.173  59.238  1.00  0.00           H  
ATOM   4594  NH2 ARG   278      66.752  81.916  61.558  1.00  0.00           N  
ATOM   4595 HH21 ARG   278      66.537  81.779  62.535  1.00  0.00           H  
ATOM   4596 HH22 ARG   278      65.981  82.269  61.009  1.00  0.00           H  
ATOM   4597  C   ARG   278      70.296  77.196  64.729  1.00  0.00           C  
ATOM   4598  O   ARG   278      71.418  77.547  65.083  1.00  0.00           O  
ATOM   4599  N   THR   279      69.111  77.452  65.401  1.00  0.00           N  
ATOM   4600  H   THR   279      68.179  77.352  65.024  1.00  0.00           H  
ATOM   4601  CA  THR   279      69.155  77.999  66.752  1.00  0.00           C  
ATOM   4602  HA  THR   279      69.562  79.010  66.773  1.00  0.00           H  
ATOM   4603  CB  THR   279      67.727  78.208  67.290  1.00  0.00           C  
ATOM   4604  HB  THR   279      67.198  77.256  67.244  1.00  0.00           H  
ATOM   4605  CG2 THR   279      67.803  78.816  68.675  1.00  0.00           C  
ATOM   4606 HG21 THR   279      68.246  79.811  68.696  1.00  0.00           H  
ATOM   4607 HG22 THR   279      66.822  79.107  69.050  1.00  0.00           H  
ATOM   4608 HG23 THR   279      68.388  78.156  69.316  1.00  0.00           H  
ATOM   4609  OG1 THR   279      67.118  79.105  66.380  1.00  0.00           O  
ATOM   4610  HG1 THR   279      66.684  78.716  65.618  1.00  0.00           H  
ATOM   4611  C   THR   279      70.018  77.177  67.666  1.00  0.00           C  
ATOM   4612  O   THR   279      70.706  77.697  68.498  1.00  0.00           O  
ATOM   4613  N   LEU   280      70.081  75.841  67.480  1.00  0.00           N  
ATOM   4614  H   LEU   280      69.338  75.467  66.907  1.00  0.00           H  
ATOM   4615  CA  LEU   280      70.912  74.816  68.112  1.00  0.00           C  
ATOM   4616  HA  LEU   280      70.972  75.010  69.182  1.00  0.00           H  
ATOM   4617  CB  LEU   280      70.271  73.426  67.940  1.00  0.00           C  
ATOM   4618  HB2 LEU   280      70.081  73.174  66.897  1.00  0.00           H  
ATOM   4619  HB3 LEU   280      70.951  72.653  68.299  1.00  0.00           H  
ATOM   4620  CG  LEU   280      68.976  73.385  68.791  1.00  0.00           C  
ATOM   4621  HG  LEU   280      68.478  74.352  68.724  1.00  0.00           H  
ATOM   4622  CD1 LEU   280      67.998  72.339  68.312  1.00  0.00           C  
ATOM   4623 HD11 LEU   280      68.408  71.334  68.213  1.00  0.00           H  
ATOM   4624 HD12 LEU   280      67.113  72.379  68.946  1.00  0.00           H  
ATOM   4625 HD13 LEU   280      67.658  72.573  67.303  1.00  0.00           H  
ATOM   4626  CD2 LEU   280      69.232  73.055  70.286  1.00  0.00           C  
ATOM   4627 HD21 LEU   280      69.884  73.824  70.697  1.00  0.00           H  
ATOM   4628 HD22 LEU   280      68.277  73.196  70.792  1.00  0.00           H  
ATOM   4629 HD23 LEU   280      69.632  72.044  70.208  1.00  0.00           H  
ATOM   4630  C   LEU   280      72.381  74.750  67.726  1.00  0.00           C  
ATOM   4631  O   LEU   280      73.100  73.954  68.203  1.00  0.00           O  
ATOM   4632  N   ASN   281      72.728  75.596  66.762  1.00  0.00           N  
ATOM   4633  H   ASN   281      72.001  76.214  66.433  1.00  0.00           H  
ATOM   4634  CA  ASN   281      74.011  75.684  66.045  1.00  0.00           C  
ATOM   4635  HA  ASN   281      73.823  76.450  65.292  1.00  0.00           H  
ATOM   4636  CB  ASN   281      75.116  76.367  66.854  1.00  0.00           C  
ATOM   4637  HB2 ASN   281      75.348  75.879  67.800  1.00  0.00           H  
ATOM   4638  HB3 ASN   281      75.995  76.359  66.210  1.00  0.00           H  
ATOM   4639  CG  ASN   281      74.889  77.819  67.143  1.00  0.00           C  
ATOM   4640  OD1 ASN   281      75.199  78.625  66.275  1.00  0.00           O  
ATOM   4641  ND2 ASN   281      74.260  78.080  68.253  1.00  0.00           N  
ATOM   4642 HD21 ASN   281      74.124  79.030  68.567  1.00  0.00           H  
ATOM   4643 HD22 ASN   281      74.055  77.344  68.914  1.00  0.00           H  
ATOM   4644  C   ASN   281      74.489  74.346  65.393  1.00  0.00           C  
ATOM   4645  O   ASN   281      75.638  73.954  65.534  1.00  0.00           O  
ATOM   4646  N   HIE   282      73.641  73.615  64.662  1.00  0.00           N  
ATOM   4647  H   HIE   282      72.812  74.164  64.484  1.00  0.00           H  
ATOM   4648  CA  HIE   282      73.933  72.293  64.010  1.00  0.00           C  
ATOM   4649  HA  HIE   282      74.871  71.845  64.336  1.00  0.00           H  
ATOM   4650  CB  HIE   282      72.836  71.283  64.430  1.00  0.00           C  
ATOM   4651  HB2 HIE   282      71.906  71.851  64.437  1.00  0.00           H  
ATOM   4652  HB3 HIE   282      72.853  70.473  63.701  1.00  0.00           H  
ATOM   4653  CG  HIE   282      72.923  70.626  65.819  1.00  0.00           C  
ATOM   4654  ND1 HIE   282      74.128  70.112  66.254  1.00  0.00           N  
ATOM   4655  CE1 HIE   282      73.822  69.632  67.509  1.00  0.00           C  
ATOM   4656  HE1 HIE   282      74.535  69.043  68.067  1.00  0.00           H  
ATOM   4657  NE2 HIE   282      72.499  69.827  67.801  1.00  0.00           N  
ATOM   4658  HE2 HIE   282      72.075  69.283  68.539  1.00  0.00           H  
ATOM   4659  CD2 HIE   282      71.928  70.532  66.762  1.00  0.00           C  
ATOM   4660  HD2 HIE   282      70.884  70.769  66.618  1.00  0.00           H  
ATOM   4661  C   HIE   282      74.155  72.491  62.503  1.00  0.00           C  
ATOM   4662  O   HIE   282      73.769  73.466  61.882  1.00  0.00           O  
ATOM   4663  N   GLN   283      74.801  71.522  61.852  1.00  0.00           N  
ATOM   4664  H   GLN   283      74.960  70.691  62.403  1.00  0.00           H  
ATOM   4665  CA  GLN   283      74.913  71.425  60.391  1.00  0.00           C  
ATOM   4666  HA  GLN   283      74.472  72.319  59.952  1.00  0.00           H  
ATOM   4667  CB  GLN   283      76.444  71.542  59.985  1.00  0.00           C  
ATOM   4668  HB2 GLN   283      77.025  70.764  60.481  1.00  0.00           H  
ATOM   4669  HB3 GLN   283      76.523  71.325  58.920  1.00  0.00           H  
ATOM   4670  CG  GLN   283      77.103  72.905  60.236  1.00  0.00           C  
ATOM   4671  HG2 GLN   283      77.987  72.946  59.600  1.00  0.00           H  
ATOM   4672  HG3 GLN   283      76.363  73.638  59.914  1.00  0.00           H  
ATOM   4673  CD  GLN   283      77.514  73.073  61.736  1.00  0.00           C  
ATOM   4674  OE1 GLN   283      77.167  74.086  62.300  1.00  0.00           O  
ATOM   4675  NE2 GLN   283      78.271  72.214  62.355  1.00  0.00           N  
ATOM   4676 HE21 GLN   283      78.628  72.414  63.278  1.00  0.00           H  
ATOM   4677 HE22 GLN   283      78.471  71.329  61.911  1.00  0.00           H  
ATOM   4678  C   GLN   283      74.307  70.166  59.752  1.00  0.00           C  
ATOM   4679  O   GLN   283      74.102  69.198  60.466  1.00  0.00           O  
ATOM   4680  N   TYR   284      73.990  70.127  58.450  1.00  0.00           N  
ATOM   4681  H   TYR   284      74.044  70.986  57.921  1.00  0.00           H  
ATOM   4682  CA  TYR   284      73.179  69.052  57.863  1.00  0.00           C  
ATOM   4683  HA  TYR   284      72.684  68.418  58.597  1.00  0.00           H  
ATOM   4684  CB  TYR   284      72.080  69.562  56.845  1.00  0.00           C  
ATOM   4685  HB2 TYR   284      72.624  70.295  56.251  1.00  0.00           H  
ATOM   4686  HB3 TYR   284      71.785  68.718  56.222  1.00  0.00           H  
ATOM   4687  CG  TYR   284      70.906  70.291  57.393  1.00  0.00           C  
ATOM   4688  CD1 TYR   284      69.783  69.514  57.869  1.00  0.00           C  
ATOM   4689  HD1 TYR   284      69.881  68.442  57.773  1.00  0.00           H  
ATOM   4690  CE1 TYR   284      68.561  70.079  58.204  1.00  0.00           C  
ATOM   4691  HE1 TYR   284      67.752  69.489  58.607  1.00  0.00           H  
ATOM   4692  CZ  TYR   284      68.407  71.431  58.042  1.00  0.00           C  
ATOM   4693  OH  TYR   284      67.283  72.054  58.470  1.00  0.00           O  
ATOM   4694  HH  TYR   284      66.588  71.492  58.823  1.00  0.00           H  
ATOM   4695  CE2 TYR   284      69.489  72.204  57.585  1.00  0.00           C  
ATOM   4696  HE2 TYR   284      69.430  73.266  57.398  1.00  0.00           H  
ATOM   4697  CD2 TYR   284      70.697  71.671  57.172  1.00  0.00           C  
ATOM   4698  HD2 TYR   284      71.503  72.256  56.756  1.00  0.00           H  
ATOM   4699  C   TYR   284      74.182  68.081  57.208  1.00  0.00           C  
ATOM   4700  O   TYR   284      74.335  68.012  56.008  1.00  0.00           O  
ATOM   4701  N   ASP   285      75.001  67.444  58.015  1.00  0.00           N  
ATOM   4702  H   ASP   285      74.830  67.577  59.002  1.00  0.00           H  
ATOM   4703  CA  ASP   285      76.120  66.576  57.624  1.00  0.00           C  
ATOM   4704  HA  ASP   285      76.393  66.846  56.604  1.00  0.00           H  
ATOM   4705  CB  ASP   285      77.262  66.857  58.592  1.00  0.00           C  
ATOM   4706  HB2 ASP   285      78.025  66.183  58.201  1.00  0.00           H  
ATOM   4707  HB3 ASP   285      77.504  67.898  58.380  1.00  0.00           H  
ATOM   4708  CG  ASP   285      77.022  66.540  60.127  1.00  0.00           C  
ATOM   4709  OD1 ASP   285      76.253  65.609  60.429  1.00  0.00           O  
ATOM   4710  OD2 ASP   285      77.495  67.323  60.984  1.00  0.00           O  
ATOM   4711  C   ASP   285      75.700  65.121  57.618  1.00  0.00           C  
ATOM   4712  O   ASP   285      76.484  64.261  57.211  1.00  0.00           O  
ATOM   4713  N   TYR   286      74.513  64.829  58.085  1.00  0.00           N  
ATOM   4714  H   TYR   286      74.064  65.574  58.598  1.00  0.00           H  
ATOM   4715  CA  TYR   286      73.826  63.559  58.032  1.00  0.00           C  
ATOM   4716  HA  TYR   286      72.957  63.580  58.691  1.00  0.00           H  
ATOM   4717  CB  TYR   286      73.397  63.238  56.622  1.00  0.00           C  
ATOM   4718  HB2 TYR   286      74.275  63.019  56.015  1.00  0.00           H  
ATOM   4719  HB3 TYR   286      72.774  62.343  56.596  1.00  0.00           H  
ATOM   4720  CG  TYR   286      72.489  64.357  56.085  1.00  0.00           C  
ATOM   4721  CD1 TYR   286      71.067  64.351  56.423  1.00  0.00           C  
ATOM   4722  HD1 TYR   286      70.635  63.464  56.863  1.00  0.00           H  
ATOM   4723  CE1 TYR   286      70.211  65.385  56.043  1.00  0.00           C  
ATOM   4724  HE1 TYR   286      69.183  65.182  56.304  1.00  0.00           H  
ATOM   4725  CZ  TYR   286      70.674  66.490  55.229  1.00  0.00           C  
ATOM   4726  OH  TYR   286      69.786  67.458  54.798  1.00  0.00           O  
ATOM   4727  HH  TYR   286      70.344  68.202  54.562  1.00  0.00           H  
ATOM   4728  CE2 TYR   286      71.995  66.453  54.796  1.00  0.00           C  
ATOM   4729  HE2 TYR   286      72.426  67.215  54.163  1.00  0.00           H  
ATOM   4730  CD2 TYR   286      72.913  65.387  55.163  1.00  0.00           C  
ATOM   4731  HD2 TYR   286      73.931  65.403  54.802  1.00  0.00           H  
ATOM   4732  C   TYR   286      74.643  62.458  58.706  1.00  0.00           C  
ATOM   4733  O   TYR   286      74.639  61.289  58.348  1.00  0.00           O  
ATOM   4734  N   THR   287      75.206  62.843  59.884  1.00  0.00           N  
ATOM   4735  H   THR   287      75.419  63.829  59.928  1.00  0.00           H  
ATOM   4736  CA  THR   287      75.642  61.981  60.957  1.00  0.00           C  
ATOM   4737  HA  THR   287      76.170  61.140  60.507  1.00  0.00           H  
ATOM   4738  CB  THR   287      76.645  62.791  61.838  1.00  0.00           C  
ATOM   4739  HB  THR   287      76.059  63.635  62.201  1.00  0.00           H  
ATOM   4740  CG2 THR   287      77.305  61.975  62.949  1.00  0.00           C  
ATOM   4741 HG21 THR   287      78.366  61.877  62.722  1.00  0.00           H  
ATOM   4742 HG22 THR   287      77.325  62.551  63.875  1.00  0.00           H  
ATOM   4743 HG23 THR   287      76.858  61.019  63.222  1.00  0.00           H  
ATOM   4744  OG1 THR   287      77.666  63.414  61.044  1.00  0.00           O  
ATOM   4745  HG1 THR   287      77.261  64.106  60.516  1.00  0.00           H  
ATOM   4746  C   THR   287      74.451  61.580  61.819  1.00  0.00           C  
ATOM   4747  O   THR   287      73.812  62.473  62.454  1.00  0.00           O  
ATOM   4748  N   PHE   288      74.076  60.345  62.011  1.00  0.00           N  
ATOM   4749  H   PHE   288      74.537  59.624  61.474  1.00  0.00           H  
ATOM   4750  CA  PHE   288      73.048  59.875  62.921  1.00  0.00           C  
ATOM   4751  HA  PHE   288      72.596  60.708  63.459  1.00  0.00           H  
ATOM   4752  CB  PHE   288      72.005  59.029  62.104  1.00  0.00           C  
ATOM   4753  HB2 PHE   288      72.351  58.014  61.906  1.00  0.00           H  
ATOM   4754  HB3 PHE   288      71.105  58.876  62.699  1.00  0.00           H  
ATOM   4755  CG  PHE   288      71.463  59.640  60.825  1.00  0.00           C  
ATOM   4756  CD1 PHE   288      70.638  60.763  60.836  1.00  0.00           C  
ATOM   4757  HD1 PHE   288      70.292  61.270  61.724  1.00  0.00           H  
ATOM   4758  CE1 PHE   288      70.170  61.303  59.630  1.00  0.00           C  
ATOM   4759  HE1 PHE   288      69.501  62.151  59.666  1.00  0.00           H  
ATOM   4760  CZ  PHE   288      70.591  60.797  58.388  1.00  0.00           C  
ATOM   4761  HZ  PHE   288      70.183  61.203  57.474  1.00  0.00           H  
ATOM   4762  CE2 PHE   288      71.583  59.755  58.381  1.00  0.00           C  
ATOM   4763  HE2 PHE   288      71.844  59.295  57.439  1.00  0.00           H  
ATOM   4764  CD2 PHE   288      71.916  59.152  59.590  1.00  0.00           C  
ATOM   4765  HD2 PHE   288      72.595  58.315  59.672  1.00  0.00           H  
ATOM   4766  C   PHE   288      73.648  58.971  63.997  1.00  0.00           C  
ATOM   4767  O   PHE   288      74.701  58.419  63.849  1.00  0.00           O  
ATOM   4768  N   ASP   289      72.888  58.807  65.118  1.00  0.00           N  
ATOM   4769  H   ASP   289      72.108  59.434  65.252  1.00  0.00           H  
ATOM   4770  CA  ASP   289      73.323  58.021  66.312  1.00  0.00           C  
ATOM   4771  HA  ASP   289      74.020  58.602  66.916  1.00  0.00           H  
ATOM   4772  CB  ASP   289      72.082  57.797  67.147  1.00  0.00           C  
ATOM   4773  HB2 ASP   289      71.299  57.275  66.597  1.00  0.00           H  
ATOM   4774  HB3 ASP   289      72.396  57.120  67.942  1.00  0.00           H  
ATOM   4775  CG  ASP   289      71.430  59.010  67.762  1.00  0.00           C  
ATOM   4776  OD1 ASP   289      71.202  59.094  68.995  1.00  0.00           O  
ATOM   4777  OD2 ASP   289      70.924  59.963  67.071  1.00  0.00           O  
ATOM   4778  C   ASP   289      74.088  56.696  65.917  1.00  0.00           C  
ATOM   4779  O   ASP   289      75.204  56.524  66.373  1.00  0.00           O  
ATOM   4780  N   TRP   290      73.463  55.928  64.961  1.00  0.00           N  
ATOM   4781  H   TRP   290      72.670  56.202  64.400  1.00  0.00           H  
ATOM   4782  CA  TRP   290      74.058  54.624  64.721  1.00  0.00           C  
ATOM   4783  HA  TRP   290      73.817  54.090  65.639  1.00  0.00           H  
ATOM   4784  CB  TRP   290      73.241  53.895  63.597  1.00  0.00           C  
ATOM   4785  HB2 TRP   290      73.821  53.021  63.300  1.00  0.00           H  
ATOM   4786  HB3 TRP   290      72.289  53.561  64.010  1.00  0.00           H  
ATOM   4787  CG  TRP   290      72.776  54.644  62.273  1.00  0.00           C  
ATOM   4788  CD1 TRP   290      73.250  54.516  60.994  1.00  0.00           C  
ATOM   4789  HD1 TRP   290      74.161  54.009  60.711  1.00  0.00           H  
ATOM   4790  NE1 TRP   290      72.456  55.278  60.102  1.00  0.00           N  
ATOM   4791  HE1 TRP   290      72.566  55.271  59.098  1.00  0.00           H  
ATOM   4792  CE2 TRP   290      71.347  55.898  60.784  1.00  0.00           C  
ATOM   4793  CZ2 TRP   290      70.189  56.585  60.452  1.00  0.00           C  
ATOM   4794  HZ2 TRP   290      70.010  56.755  59.401  1.00  0.00           H  
ATOM   4795  CH2 TRP   290      69.209  56.890  61.396  1.00  0.00           C  
ATOM   4796  HH2 TRP   290      68.356  57.510  61.161  1.00  0.00           H  
ATOM   4797  CZ3 TRP   290      69.389  56.462  62.718  1.00  0.00           C  
ATOM   4798  HZ3 TRP   290      68.695  56.837  63.455  1.00  0.00           H  
ATOM   4799  CE3 TRP   290      70.535  55.788  63.077  1.00  0.00           C  
ATOM   4800  HE3 TRP   290      70.659  55.488  64.107  1.00  0.00           H  
ATOM   4801  CD2 TRP   290      71.528  55.413  62.158  1.00  0.00           C  
ATOM   4802  C   TRP   290      75.570  54.622  64.406  1.00  0.00           C  
ATOM   4803  O   TRP   290      76.341  53.788  64.899  1.00  0.00           O  
ATOM   4804  N   THR   291      75.971  55.571  63.593  1.00  0.00           N  
ATOM   4805  H   THR   291      75.384  56.343  63.312  1.00  0.00           H  
ATOM   4806  CA  THR   291      77.469  55.694  63.188  1.00  0.00           C  
ATOM   4807  HA  THR   291      77.839  54.726  62.848  1.00  0.00           H  
ATOM   4808  CB  THR   291      77.694  56.707  62.132  1.00  0.00           C  
ATOM   4809  HB  THR   291      77.445  57.716  62.462  1.00  0.00           H  
ATOM   4810  CG2 THR   291      79.124  56.649  61.565  1.00  0.00           C  
ATOM   4811 HG21 THR   291      79.953  57.028  62.162  1.00  0.00           H  
ATOM   4812 HG22 THR   291      79.428  55.629  61.326  1.00  0.00           H  
ATOM   4813 HG23 THR   291      79.183  57.289  60.685  1.00  0.00           H  
ATOM   4814  OG1 THR   291      76.871  56.443  61.080  1.00  0.00           O  
ATOM   4815  HG1 THR   291      77.279  55.673  60.676  1.00  0.00           H  
ATOM   4816  C   THR   291      78.312  56.018  64.449  1.00  0.00           C  
ATOM   4817  O   THR   291      79.362  55.487  64.708  1.00  0.00           O  
ATOM   4818  N   MET   292      77.748  56.913  65.298  1.00  0.00           N  
ATOM   4819  H   MET   292      76.798  57.247  65.228  1.00  0.00           H  
ATOM   4820  CA  MET   292      78.466  57.357  66.490  1.00  0.00           C  
ATOM   4821  HA  MET   292      79.492  57.600  66.212  1.00  0.00           H  
ATOM   4822  CB  MET   292      77.706  58.576  67.146  1.00  0.00           C  
ATOM   4823  HB2 MET   292      76.735  58.212  67.483  1.00  0.00           H  
ATOM   4824  HB3 MET   292      78.199  59.013  68.014  1.00  0.00           H  
ATOM   4825  CG  MET   292      77.344  59.718  66.258  1.00  0.00           C  
ATOM   4826  HG2 MET   292      78.279  60.215  65.997  1.00  0.00           H  
ATOM   4827  HG3 MET   292      76.911  59.207  65.398  1.00  0.00           H  
ATOM   4828  SD  MET   292      76.191  60.860  67.021  1.00  0.00           S  
ATOM   4829  CE  MET   292      77.177  61.735  68.138  1.00  0.00           C  
ATOM   4830  HE1 MET   292      76.561  62.303  68.835  1.00  0.00           H  
ATOM   4831  HE2 MET   292      77.786  61.033  68.707  1.00  0.00           H  
ATOM   4832  HE3 MET   292      77.847  62.450  67.660  1.00  0.00           H  
ATOM   4833  C   MET   292      78.597  56.296  67.577  1.00  0.00           C  
ATOM   4834  O   MET   292      79.641  56.171  68.194  1.00  0.00           O  
ATOM   4835  N   LEU   293      77.598  55.379  67.703  1.00  0.00           N  
ATOM   4836  H   LEU   293      76.771  55.544  67.147  1.00  0.00           H  
ATOM   4837  CA  LEU   293      77.604  54.216  68.602  1.00  0.00           C  
ATOM   4838  HA  LEU   293      77.827  54.432  69.647  1.00  0.00           H  
ATOM   4839  CB  LEU   293      76.149  53.673  68.531  1.00  0.00           C  
ATOM   4840  HB2 LEU   293      75.914  53.226  67.564  1.00  0.00           H  
ATOM   4841  HB3 LEU   293      76.078  52.832  69.220  1.00  0.00           H  
ATOM   4842  CG  LEU   293      75.047  54.544  68.997  1.00  0.00           C  
ATOM   4843  HG  LEU   293      75.090  55.483  68.446  1.00  0.00           H  
ATOM   4844  CD1 LEU   293      73.753  53.751  68.861  1.00  0.00           C  
ATOM   4845 HD11 LEU   293      73.653  53.087  69.719  1.00  0.00           H  
ATOM   4846 HD12 LEU   293      72.926  54.458  68.794  1.00  0.00           H  
ATOM   4847 HD13 LEU   293      73.760  53.176  67.935  1.00  0.00           H  
ATOM   4848  CD2 LEU   293      75.147  55.027  70.408  1.00  0.00           C  
ATOM   4849 HD21 LEU   293      74.193  55.452  70.719  1.00  0.00           H  
ATOM   4850 HD22 LEU   293      75.321  54.115  70.980  1.00  0.00           H  
ATOM   4851 HD23 LEU   293      76.007  55.697  70.417  1.00  0.00           H  
ATOM   4852  C   LEU   293      78.654  53.279  68.197  1.00  0.00           C  
ATOM   4853  O   LEU   293      79.416  52.551  68.928  1.00  0.00           O  
ATOM   4854  N   LYS   294      78.835  53.118  66.900  1.00  0.00           N  
ATOM   4855  H   LYS   294      78.129  53.636  66.397  1.00  0.00           H  
ATOM   4856  CA  LYS   294      79.743  52.247  66.207  1.00  0.00           C  
ATOM   4857  HA  LYS   294      79.742  51.253  66.655  1.00  0.00           H  
ATOM   4858  CB  LYS   294      79.371  52.081  64.738  1.00  0.00           C  
ATOM   4859  HB2 LYS   294      79.187  53.048  64.271  1.00  0.00           H  
ATOM   4860  HB3 LYS   294      80.187  51.546  64.253  1.00  0.00           H  
ATOM   4861  CG  LYS   294      78.107  51.173  64.502  1.00  0.00           C  
ATOM   4862  HG2 LYS   294      78.222  50.169  64.909  1.00  0.00           H  
ATOM   4863  HG3 LYS   294      77.218  51.472  65.058  1.00  0.00           H  
ATOM   4864  CD  LYS   294      77.826  51.045  62.993  1.00  0.00           C  
ATOM   4865  HD2 LYS   294      77.699  52.029  62.542  1.00  0.00           H  
ATOM   4866  HD3 LYS   294      78.693  50.560  62.545  1.00  0.00           H  
ATOM   4867  CE  LYS   294      76.525  50.350  62.637  1.00  0.00           C  
ATOM   4868  HE2 LYS   294      76.570  49.334  63.031  1.00  0.00           H  
ATOM   4869  HE3 LYS   294      75.742  50.913  63.145  1.00  0.00           H  
ATOM   4870  NZ  LYS   294      76.308  50.310  61.212  1.00  0.00           N  
ATOM   4871  HZ1 LYS   294      75.316  50.214  61.050  1.00  0.00           H  
ATOM   4872  HZ2 LYS   294      76.737  51.078  60.717  1.00  0.00           H  
ATOM   4873  HZ3 LYS   294      76.792  49.475  60.913  1.00  0.00           H  
ATOM   4874  C   LYS   294      81.177  52.717  66.308  1.00  0.00           C  
ATOM   4875  O   LYS   294      82.137  51.992  66.071  1.00  0.00           O  
ATOM   4876  N   GLN   295      81.405  53.961  66.731  1.00  0.00           N  
ATOM   4877  H   GLN   295      80.636  54.523  67.069  1.00  0.00           H  
ATOM   4878  CA  GLN   295      82.773  54.485  67.047  1.00  0.00           C  
ATOM   4879  HA  GLN   295      83.370  54.045  66.248  1.00  0.00           H  
ATOM   4880  CB  GLN   295      82.874  56.040  66.961  1.00  0.00           C  
ATOM   4881  HB2 GLN   295      82.185  56.322  67.757  1.00  0.00           H  
ATOM   4882  HB3 GLN   295      83.846  56.354  67.342  1.00  0.00           H  
ATOM   4883  CG  GLN   295      82.444  56.816  65.658  1.00  0.00           C  
ATOM   4884  HG2 GLN   295      83.009  56.462  64.796  1.00  0.00           H  
ATOM   4885  HG3 GLN   295      81.452  56.479  65.355  1.00  0.00           H  
ATOM   4886  CD  GLN   295      82.451  58.272  65.992  1.00  0.00           C  
ATOM   4887  OE1 GLN   295      82.580  58.746  67.071  1.00  0.00           O  
ATOM   4888  NE2 GLN   295      82.248  59.026  64.962  1.00  0.00           N  
ATOM   4889 HE21 GLN   295      82.184  60.003  65.211  1.00  0.00           H  
ATOM   4890 HE22 GLN   295      82.163  58.626  64.038  1.00  0.00           H  
ATOM   4891  C   GLN   295      83.270  53.996  68.381  1.00  0.00           C  
ATOM   4892  O   GLN   295      82.596  54.108  69.391  1.00  0.00           O  
ATOM   4893  N   NME   296      84.465  53.425  68.444  1.00  0.00           N  
ATOM   4894  H   NME   296      84.877  53.279  69.355  1.00  0.00           H  
ATOM   4895  CH3 NME   296      85.290  52.973  67.360  1.00  0.00           C  
ATOM   4896 HH31 NME   296      84.995  52.022  66.916  1.00  0.00           H  
ATOM   4897 HH32 NME   296      85.449  53.764  66.627  1.00  0.00           H  
ATOM   4898 HH33 NME   296      86.241  52.844  67.877  1.00  0.00           H  
TER    4899      NME   296 
ATOM   4899 HH31 ACE   297     104.005  49.795  35.224  1.00  0.00           H  
ATOM   4900  CH3 ACE   297     103.531  49.500  34.287  1.00  0.00           C  
ATOM   4901 HH32 ACE   297     104.128  49.094  33.471  1.00  0.00           H  
ATOM   4902 HH33 ACE   297     102.991  50.337  33.845  1.00  0.00           H  
ATOM   4903  C   ACE   297     102.411  48.519  34.655  1.00  0.00           C  
ATOM   4904  O   ACE   297     101.896  48.560  35.778  1.00  0.00           O  
ATOM   4905  N   ILE   298     102.021  47.524  33.757  1.00  0.00           N  
ATOM   4906  H   ILE   298     102.577  47.466  32.916  1.00  0.00           H  
ATOM   4907  CA  ILE   298     101.014  46.455  34.042  1.00  0.00           C  
ATOM   4908  HA  ILE   298     100.349  46.919  34.771  1.00  0.00           H  
ATOM   4909  CB  ILE   298     100.290  46.024  32.706  1.00  0.00           C  
ATOM   4910  HB  ILE   298     101.008  45.518  32.061  1.00  0.00           H  
ATOM   4911  CG2 ILE   298      99.120  45.016  32.932  1.00  0.00           C  
ATOM   4912 HG21 ILE   298      99.378  44.037  33.334  1.00  0.00           H  
ATOM   4913 HG22 ILE   298      98.409  45.532  33.578  1.00  0.00           H  
ATOM   4914 HG23 ILE   298      98.718  44.946  31.921  1.00  0.00           H  
ATOM   4915  CG1 ILE   298      99.788  47.254  31.881  1.00  0.00           C  
ATOM   4916 HG12 ILE   298     100.590  47.904  31.533  1.00  0.00           H  
ATOM   4917 HG13 ILE   298      99.249  46.980  30.974  1.00  0.00           H  
ATOM   4918  CD1 ILE   298      98.717  48.083  32.703  1.00  0.00           C  
ATOM   4919 HD11 ILE   298      97.825  47.507  32.948  1.00  0.00           H  
ATOM   4920 HD12 ILE   298      99.347  48.456  33.511  1.00  0.00           H  
ATOM   4921 HD13 ILE   298      98.348  48.894  32.076  1.00  0.00           H  
ATOM   4922  C   ILE   298     101.774  45.289  34.758  1.00  0.00           C  
ATOM   4923  O   ILE   298     102.018  44.183  34.277  1.00  0.00           O  
ATOM   4924  N   ASN   299     102.068  45.479  36.033  1.00  0.00           N  
ATOM   4925  H   ASN   299     102.043  46.427  36.380  1.00  0.00           H  
ATOM   4926  CA  ASN   299     102.697  44.523  36.878  1.00  0.00           C  
ATOM   4927  HA  ASN   299     103.543  44.158  36.296  1.00  0.00           H  
ATOM   4928  CB  ASN   299     103.334  45.228  38.120  1.00  0.00           C  
ATOM   4929  HB2 ASN   299     104.115  44.570  38.501  1.00  0.00           H  
ATOM   4930  HB3 ASN   299     103.837  46.140  37.799  1.00  0.00           H  
ATOM   4931  CG  ASN   299     102.405  45.503  39.324  1.00  0.00           C  
ATOM   4932  OD1 ASN   299     101.375  44.835  39.542  1.00  0.00           O  
ATOM   4933  ND2 ASN   299     102.592  46.562  40.076  1.00  0.00           N  
ATOM   4934 HD21 ASN   299     101.877  46.656  40.783  1.00  0.00           H  
ATOM   4935 HD22 ASN   299     103.401  47.121  39.846  1.00  0.00           H  
ATOM   4936  C   ASN   299     101.879  43.267  37.305  1.00  0.00           C  
ATOM   4937  O   ASN   299     102.379  42.277  37.890  1.00  0.00           O
[truncated: 8,354,703 more chars]
